# Supplementary material for: Unraveling transcriptomics of sorghum grain carotenoids: a step forward for biofortification
Source: BMC Genomics. 2023 May 3;24:233. doi: 10.1186/s12864-023-09323-3 (PMC10157909; doi:10.1186/s12864-023-09323-3)
Supplement: Supplementary file 1 — Supplementary Material 1 [file 12864_2023_9323_MOESM1_ESM.xlsx]

## Sheet: Table S1
Table S1. Design matrix for DESEQ2 analysis for the 36 samples and carotenoid content for each accession at maturity (42 DAP). DAP: days after pollination. R1-R3 repesents biological reps.
Sample_ID	PI	DAP	Carotenoid_Content_Group	Average β-carotene (μg/g)	Average Lutein (μg/g)	Average Zeaxanthin (μg/g)	Average Total (μg/g)
PI329435_R1_14	PI329435	14	Low	not measured	not measured	not measured	not measured
PI329435_R2_14	PI329435	14	Low	not measured	not measured	not measured	not measured
PI329435_R3_14	PI329435	14	Low	not measured	not measured	not measured	not measured
PI510924_R1_14	PI510924	14	Low	not measured	not measured	not measured	not measured
PI510924_R2_14	PI510924	14	Low	not measured	not measured	not measured	not measured
PI510924_R3_14	PI510924	14	Low	not measured	not measured	not measured	not measured
PI585347_R1_14	PI585347	14	High	not measured	not measured	not measured	not measured
PI585347_R2_14	PI585347	14	High	not measured	not measured	not measured	not measured
PI585347_R3_14	PI585347	14	High	not measured	not measured	not measured	not measured
PI585348_R1_14	PI585348	14	High	not measured	not measured	not measured	not measured
PI585348_R2_14	PI585348	14	High	not measured	not measured	not measured	not measured
PI585348_R3_14	PI585348	14	High	not measured	not measured	not measured	not measured
PI329435_R1_28	PI329435	28	Low	not measured	not measured	not measured	not measured
PI329435_R2_28	PI329435	28	Low	not measured	not measured	not measured	not measured
PI329435_R3_28	PI329435	28	Low	not measured	not measured	not measured	not measured
PI510924_R1_28	PI510924	28	Low	not measured	not measured	not measured	not measured
PI510924_R2_28	PI510924	28	Low	not measured	not measured	not measured	not measured
PI510924_R3_28	PI510924	28	Low	not measured	not measured	not measured	not measured
PI585347_R1_28	PI585347	28	High	not measured	not measured	not measured	not measured
PI585347_R2_28	PI585347	28	High	not measured	not measured	not measured	not measured
PI585347_R3_28	PI585347	28	High	not measured	not measured	not measured	not measured
PI585348_R1_28	PI585348	28	High	not measured	not measured	not measured	not measured
PI585348_R2_28	PI585348	28	High	not measured	not measured	not measured	not measured
PI585348_R3_28	PI585348	28	High	not measured	not measured	not measured	not measured
PI329435_R1_42	PI329435	42	Low	0.053645	0.414609	0.3912	0.859454
PI329435_R2_42	PI329435	42	Low	0.053645	0.414609	0.3912	0.859454
PI329435_R3_42	PI329435	42	Low	0.053645	0.414609	0.3912	0.859454
PI510924_R1_42	PI510924	42	Low	0.0630689	0.417423	0.188105	0.668597
PI510924_R2_42	PI510924	42	Low	0.0630689	0.417423	0.188105	0.668597
PI510924_R3_42	PI510924	42	Low	0.0630689	0.417423	0.188105	0.668597
PI585347_R1_42	PI585347	42	High	0.587516	4.12995	2.16973	6.8872
PI585347_R2_42	PI585347	42	High	0.587516	4.12995	2.16973	6.8872
PI585347_R3_42	PI585347	42	High	0.587516	4.12995	2.16973	6.8872
PI585348_R1_42	PI585348	42	High	0.752952	5.35824	4.858	10.9692
PI585348_R2_42	PI585348	42	High	0.752952	5.35824	4.858	10.9692
PI585348_R3_42	PI585348	42	High	0.752952	5.35824	4.858	10.9692

## Sheet: Table S2
Table S2. Counts obtained from HTSeq-counts for transcripts of the Sorghum reference genome v3.1.1. Columns represent counts for each sample.
Transcript	PI329435_R1_14	PI329435_R1_28	PI329435_R1_42	PI329435_R2_14	PI329435_R2_28	PI329435_R2_42	PI329435_R3_14	PI329435_R3_28	PI329435_R3_42	PI510924_R1_14	PI510924_R1_28	PI510924_R1_42	PI510924_R2_14	PI510924_R2_28	PI510924_R2_42	PI510924_R3_14	PI510924_R3_28	PI510924_R3_42	PI585347_R1_14	PI585347_R1_28	PI585347_R1_42	PI585347_R2_14	PI585347_R2_28	PI585347_R2_42	PI585347_R3_14	PI585347_R3_28	PI585347_R3_42	PI585348_R1_14	PI585348_R1_28	PI585348_R1_42	PI585348_R2_14	PI585348_R2_28	PI585348_R2_42	PI585348_R3_14	PI585348_R3_28	PI585348_R3_42
Sobic.001G000100.1	0	0	1	0	1	0	0	0	1	4	1	0	4	1	0	1	0	0	0	0	0	1	0	0	0	0	0	0	0	0	0	1	1	1	0	0
Sobic.001G000200.1	801	1114	758	956	771	789	956	565	645	932	1045	1158	1167	1026	816	1052	1013	911	696	526	755	808	733	787	720	813	866	335	828	702	338	385	1048	832	627	708
Sobic.001G000300.2	7	4	8	0	11	11	10	12	6	3	2	4	4	7	4	12	5	5	2	1	5	3	5	3	1	7	4	21	94	74	22	45	152	59	56	91
Sobic.001G000501.1	0	0	0	0	0	2	0	0	0	1	29	40	7	10	19	4	17	34	0	0	0	0	2	2	0	1	0	3	29	64	3	14	70	4	20	78
Sobic.001G000700.2	0	0	0	0	3	2	0	0	0	0	2	8	0	0	5	0	3	2	4	0	0	1	0	0	11	4	0	7	1	3	6	7	1	4	5	4
Sobic.001G000700.3	6	0	0	2	3	0	2	1	0	0	0	1	0	0	0	0	0	0	2	0	0	5	1	0	7	1	1	0	0	0	0	0	1	0	1	2
Sobic.001G000800.1	2534	3007	2638	1931	2201	1775	2079	1545	2167	3031	1983	3329	2098	1856	3126	2024	1818	2602	2102	1083	2547	2198	1573	1664	2724	1559	2950	1759	2532	1800	1915	1294	3374	2041	1771	1561
Sobic.001G000900.1	0	1	0	10	1	1	0	2	1	33	33	31	39	30	41	72	18	34	2	0	0	1	2	2	5	8	0	0	0	0	0	0	3	4	0	3
Sobic.001G001000.1	1	0	0	0	0	0	0	1	0	8	3	1	15	1	5	18	3	4	0	0	0	0	0	2	0	0	0	3	0	0	0	0	1	0	0	0
Sobic.001G001132.1	0	0	0	0	0	0	0	0	0	0	0	5	3	1	1	0	3	4	0	0	0	0	0	0	0	0	0	0	0	0	0	0	0	0	0	0
Sobic.001G001200.1	21	21	33	43	33	20	16	23	47	29	14	41	33	17	60	56	17	32	18	13	34	16	17	17	40	22	28	28	38	43	27	17	55	24	40	13
Sobic.001G001300.1	262	219	560	319	243	510	319	156	341	392	156	327	273	156	405	400	143	286	176	105	282	236	179	259	210	140	323	173	367	307	162	177	384	312	298	333
Sobic.001G001400.2	41	125	84	38	96	114	78	74	132	54	72	140	77	71	90	81	72	115	53	49	46	89	77	80	85	91	62	37	84	106	33	45	174	85	50	108
Sobic.001G001700.1	2	15	19	5	24	42	5	25	24	6	20	46	6	17	18	5	24	34	4	8	6	4	13	17	5	6	11	0	0	0	0	0	0	0	0	0
Sobic.001G001800.1	0	2	0	0	0	0	0	1	0	3	0	0	0	0	0	0	1	0	0	0	2	1	0	6	0	0	2	0	2	3	1	0	1	2	0	0
Sobic.001G001800.2	46	87	56	38	89	82	60	107	85	36	106	65	94	27	78	61	39	28	58	43	114	32	61	65	52	48	68	80	166	64	70	65	67	88	87	39
Sobic.001G001900.1	2864	2028	2166	3002	2458	1660	3550	1858	2311	2709	2568	1903	5650	1761	1839	4584	1636	1348	2024	992	1994	2482	1485	1577	2601	1271	1877	2393	3142	1052	1909	1375	1224	3353	1941	1125
Sobic.001G002000.1	1470	2037	2143	1092	2154	1348	1202	1814	2158	1684	1608	1957	1223	1432	2161	1069	1352	1961	1184	595	1474	1360	1057	954	1833	799	1662	1220	1979	1359	1129	1007	2311	1435	1162	959
Sobic.001G002050.1	372	484	568	380	575	755	498	397	681	427	404	1175	413	348	1054	441	312	799	280	152	1019	295	319	753	402	268	1228	262	836	572	261	302	688	506	318	470
Sobic.001G002100.2	98	30	36	58	56	34	87	33	49	76	52	105	74	18	85	73	25	69	84	22	100	64	19	25	92	25	90	66	103	53	66	26	67	126	46	33
Sobic.001G002200.1	11	5	0	0	0	0	3	1	0	18	0	0	2	1	1	12	3	0	2	1	1	0	1	2	3	0	0	6	0	0	13	0	0	15	2	0
Sobic.001G002300.1	1	6	2	0	5	1	3	0	1	1	0	1	0	0	1	0	0	0	0	0	0	0	2	0	0	0	0	0	6	1	0	1	6	0	1	4
Sobic.001G002400.1	37	0	2	32	0	3	35	0	0	46	2	0	36	0	1	46	0	1	62	8	0	68	3	0	57	3	0	51	9	0	62	0	1	84	2	0
Sobic.001G002500.1	1	7	4	5	3	3	2	2	3	0	1	0	6	3	0	0	1	3	5	2	0	12	0	0	9	4	5	1	6	4	9	0	3	1	0	3
Sobic.001G002600.1	0	0	1	0	1	2	0	0	2	0	0	0	0	0	2	0	0	0	0	0	1	0	0	0	0	0	2	0	0	2	0	0	0	0	0	0
Sobic.001G002600.2	2	10	8	0	0	1	0	0	11	3	3	5	0	1	3	0	7	4	4	0	2	3	2	6	4	1	8	0	0	5	0	0	16	4	2	5
Sobic.001G002650.1	0	3	0	0	0	0	3	0	0	0	0	0	3	0	0	0	1	0	1	2	0	0	0	0	1	0	1	0	0	1	0	1	0	0	0	0
Sobic.001G002700.1	202	67	8	195	20	3	187	29	6	203	63	1	270	35	1	253	24	5	132	104	1	160	45	1	183	81	4	83	109	23	38	28	7	79	74	3
Sobic.001G002800.2	0	4	0	4	2	1	1	5	1	2	6	0	0	1	0	0	2	1	0	3	0	0	3	0	5	4	3	0	1	3	0	0	3	0	1	0
Sobic.001G002900.1	0	0	0	5	1	0	0	0	0	0	0	0	0	0	0	0	0	0	0	1	0	0	0	0	1	4	0	0	0	0	0	0	0	4	0	0
Sobic.001G003000.1	1812	1630	963	1927	1466	1013	2323	1515	1423	1398	1645	907	2233	1496	863	1929	1428	732	1296	644	1248	1612	1043	1792	1418	991	1726	1193	1739	1016	985	1433	1752	2203	1507	1932
Sobic.001G003100.1	4961	4407	5604	3642	3127	5038	3678	4138	6224	3113	3212	4254	1893	1745	5022	2667	1571	3158	2810	3681	8146	3128	3636	5334	3706	2693	6764	3124	6549	7248	3142	5089	5863	2259	6700	6265
Sobic.001G003200.4	573	379	563	672	179	282	675	262	523	1026	210	84	682	155	191	1003	289	53	355	143	639	580	184	355	437	182	431	353	392	167	317	258	233	922	262	235
Sobic.001G003300.1	24	38	51	12	26	21	11	13	37	5	9	29	0	12	17	1	11	11	8	14	15	21	15	20	9	9	36	14	16	30	8	6	43	13	8	17
Sobic.001G003500.1	8	5	13	1	2	12	4	3	15	5	3	16	11	8	14	2	0	14	9	0	12	1	1	11	6	1	26	3	8	4	0	0	5	1	2	13
Sobic.001G003600.1	13	18	2	11	1	0	19	5	0	0	0	0	1	0	0	0	2	0	8	2	0	2	3	0	9	1	0	5	3	0	8	3	2	2	18	1
Sobic.001G003700.1	383	54	0	261	129	0	276	67	0	194	121	0	225	65	0	229	86	6	215	45	0	284	41	2	261	101	2	339	349	8	350	117	2	193	215	0
Sobic.001G003900.1	170	111	160	167	109	162	185	125	191	201	275	302	259	200	381	275	182	360	160	61	181	190	97	153	154	91	197	131	141	161	125	90	229	228	98	147
Sobic.001G004000.1	21	8	8	11	8	7	21	3	5	41	16	12	24	5	10	32	11	11	20	7	2	24	10	2	7	6	3	15	38	13	5	15	10	29	11	4
Sobic.001G004100.2	2019	2559	2234	1909	2136	2150	2010	1752	2218	1368	1784	2380	1657	1627	1940	1482	1440	2024	1743	1285	2095	1686	1632	1574	1973	1458	2204	1868	3330	2490	1649	2050	2907	1842	2420	2544
Sobic.001G004200.1	1158	1200	1897	1277	1334	1826	1233	990	1657	468	862	2615	590	664	2062	517	608	1897	735	669	1550	866	1034	1338	764	803	1449	801	1973	2239	756	1057	2321	1065	1479	2028
Sobic.001G004300.3	3	1	1	8	0	1	0	0	0	1	6	0	2	0	0	6	3	0	1	3	1	0	0	0	0	0	0	0	3	2	0	2	1	0	1	1
Sobic.001G004400.1	2253	3534	3266	1809	2100	2505	2089	1849	3891	1636	1838	2367	1334	1777	2870	1355	1525	2145	1740	910	3301	2053	1962	2555	2003	1218	3365	1458	2766	1759	1253	1233	2754	1877	1757	2090
Sobic.001G004500.1	33	7	12	64	3	19	50	5	8	14	1	1	0	2	0	1	0	0	15	2	1	27	0	3	15	2	11	5	2	0	4	1	2	3	0	1
Sobic.001G004600.1	2	266	153	10	410	89	5	428	120	3	443	211	1	376	247	0	298	192	1	182	144	4	275	69	7	204	116	4	505	275	7	326	342	11	255	128
Sobic.001G004700.1	830	502	680	786	826	548	937	573	606	369	599	618	824	436	611	737	385	636	484	409	516	507	423	453	500	465	521	477	809	462	467	390	625	653	527	450
Sobic.001G004800.1	102	61	3	83	24	3	102	13	5	13	15	2	11	12	0	44	13	2	83	16	4	83	32	1	77	33	3	32	45	17	22	14	27	20	24	6
Sobic.001G004901.1	0	6	16	0	9	10	0	5	17	3	13	31	3	25	32	0	17	60	3	3	3	4	1	1	3	10	9	2	13	49	2	6	36	1	6	2
Sobic.001G005000.2	31	36	16	3	17	13	35	13	10	7	13	6	4	7	5	13	7	19	7	9	7	9	24	7	11	18	7	10	18	14	9	4	38	4	18	4
Sobic.001G005100.1	8	1	0	0	3	1	15	9	0	5	4	1	7	5	3	4	2	6	0	2	3	2	16	0	9	6	0	9	15	1	6	10	0	12	16	0
Sobic.001G005300.1	119	56	94	183	53	74	116	85	29	260	188	5	326	90	7	173	80	12	115	128	9	175	214	16	116	168	25	66	163	46	63	240	178	118	67	153
Sobic.001G005500.1	498	110	375	402	98	436	323	127	389	519	129	124	324	69	203	462	62	109	337	233	581	442	163	525	441	125	558	300	246	279	311	171	282	327	314	299
Sobic.001G005600.1	4190	5116	2312	3365	6285	1812	3411	4705	2392	2172	4431	1456	3065	3998	1926	2480	3745	1966	2637	2614	1500	2540	3992	1819	2896	3396	1969	2845	7346	2033	2718	4405	2353	2900	6101	1905
Sobic.001G005700.1	34	96	39	48	90	31	93	50	35	22	137	26	54	111	39	66	122	51	16	65	27	40	42	24	31	83	33	16	99	56	19	47	66	40	70	47
Sobic.001G005800.1	1933	1620	908	1257	2163	802	1731	1471	774	1212	1569	1244	1197	1399	1054	957	1228	923	1235	1154	1308	1429	1781	834	1444	1372	1299	1093	2436	1075	1247	1442	1049	1207	2110	614
Sobic.001G005900.1	1386	1040	1190	1452	855	1229	1530	676	1032	827	871	747	952	710	801	1003	760	841	854	849	798	1004	1241	1371	895	1228	1034	746	1725	1334	843	883	1642	1041	1454	1823
Sobic.001G006000.1	223	190	71	250	145	62	221	73	57	247	126	51	160	118	57	193	103	69	191	124	38	294	174	42	305	172	53	198	238	75	232	112	88	173	206	28
Sobic.001G006101.1	0	1	1	0	0	1	0	0	0	0	0	0	0	0	0	0	1	0	0	0	2	0	0	1	0	0	0	0	0	0	1	1	0	0	0	1
Sobic.001G006201.1	4	0	8	10	2	2	7	4	4	4	7	3	7	0	4	20	4	2	5	6	14	2	8	5	12	8	13	5	8	16	5	0	7	3	2	11
Sobic.001G006300.1	0	2	1	0	10	5	0	7	3	0	7	2	2	2	0	0	4	8	0	0	0	0	2	0	0	5	0	0	2	1	0	2	0	0	0	0
Sobic.001G006400.2	3007	1507	1604	2788	1165	950	3085	941	1168	2366	1056	836	2252	1058	860	2975	1045	791	1699	785	859	2068	973	1120	1975	1124	994	1929	2019	988	1857	814	1908	2152	1397	1025
Sobic.001G006500.1	243	145	329	173	194	256	289	111	278	169	110	187	233	87	147	237	78	154	255	115	127	239	102	181	287	138	165	342	227	134	314	120	165	172	162	144
Sobic.001G006700.2	160	127	117	140	148	60	239	120	102	118	124	127	150	88	101	182	105	92	108	44	54	185	80	57	200	112	81	134	198	39	116	59	80	262	82	37
Sobic.001G006800.1	202	627	1313	171	664	1352	227	554	1199	208	469	1650	296	492	1501	285	514	1620	165	261	1067	183	314	1001	151	428	1034	192	715	1405	181	379	1598	335	435	1235
Sobic.001G006900.2	22	0	0	6	4	0	14	1	0	15	2	0	11	7	0	14	3	1	18	1	0	2	1	0	19	3	1	4	10	2	5	0	1	8	5	1
Sobic.001G007000.1	90	38	20	70	52	25	106	44	31	96	80	30	145	61	25	130	63	34	70	57	24	77	51	28	76	53	29	67	120	50	54	36	63	111	69	21
Sobic.001G007000.2	0	2	1	3	2	5	3	1	0	8	0	10	5	4	7	2	4	3	5	0	3	4	5	2	7	3	12	1	6	2	2	1	5	6	1	0
Sobic.001G007100.1	28	34	20	3	22	12	14	16	22	5	11	13	9	19	21	16	14	5	9	14	24	14	21	17	13	28	9	6	34	16	4	25	15	13	23	19
Sobic.001G007200.2	0	2	4	0	0	3	0	0	4	0	0	2	0	0	4	0	2	0	0	0	0	0	0	2	0	0	6	0	4	1	0	0	1	0	0	2
Sobic.001G007300.1	222	119	97	178	138	92	221	64	119	122	97	58	126	92	54	175	65	73	135	67	75	165	51	63	176	79	72	136	113	82	125	32	226	90	86	74
Sobic.001G007400.1	1031	1569	3127	768	1638	2331	991	1214	2360	839	1299	2719	811	1019	2941	710	952	1962	830	700	2893	834	1041	1821	1058	873	2986	870	1925	1664	895	1037	1726	766	1302	1470
Sobic.001G007500.1	1219	979	1113	1020	726	1284	1236	537	1225	849	751	1217	761	748	1209	901	727	896	790	352	1191	862	635	1242	915	712	976	668	1298	1035	637	628	1347	720	875	1216
Sobic.001G007600.1	1340	1191	687	973	1032	665	1018	741	808	909	944	543	679	826	574	815	765	581	838	729	534	909	974	721	972	922	811	768	1580	908	759	764	1103	794	1238	836
Sobic.001G007700.2	276	135	21	324	287	31	334	483	23	195	295	31	411	128	36	237	120	51	215	407	37	257	455	36	234	377	48	349	512	142	359	496	46	199	656	35
Sobic.001G007800.1	1647	1593	2135	1364	1420	1904	1435	1124	1697	1047	1279	2613	1237	1235	2152	1078	983	1404	1228	838	2465	1283	1320	1952	1349	1124	2145	1046	1771	1843	868	1237	2016	1146	1653	1810
Sobic.001G007900.1	635	488	756	563	440	697	770	328	682	472	443	986	582	363	780	536	354	704	514	316	851	548	506	889	440	426	913	484	807	862	447	415	877	462	557	969
Sobic.001G008000.2	247	157	197	164	162	219	430	209	220	192	184	172	351	116	300	259	120	184	246	62	202	230	164	100	273	122	157	308	414	146	222	146	142	368	171	92
Sobic.001G008100.1	1095	1211	1220	786	837	1230	898	448	1250	639	675	1081	461	780	1185	565	761	1175	619	451	1127	680	672	1318	706	865	1459	529	995	1113	517	511	1971	569	731	1236
Sobic.001G008200.1	462	663	858	359	681	728	634	551	851	444	481	680	473	470	940	373	420	690	480	289	709	448	534	512	537	404	849	536	874	512	556	496	642	597	480	457
Sobic.001G008300.2	24	43	28	17	46	43	11	28	41	5	32	77	10	32	55	18	33	56	5	15	25	10	23	13	13	36	32	12	53	35	9	19	46	8	36	32
Sobic.001G008400.1	0	4	5	4	4	6	0	3	2	1	8	11	0	3	6	0	2	4	1	0	2	0	2	7	0	3	5	0	13	12	1	7	8	1	1	6
Sobic.001G008400.2	0	1	1	0	0	0	0	0	5	2	0	0	0	0	0	0	2	0	0	0	0	0	0	0	0	0	0	0	3	1	0	2	0	2	0	0
Sobic.001G008500.1	972	1186	1470	750	993	1402	1047	693	1325	795	866	1657	581	768	1722	605	730	1360	818	486	1427	866	621	1172	937	645	1499	527	841	1370	617	589	1710	411	591	1303
Sobic.001G008600.1	361	150	195	264	671	64	405	903	309	244	623	57	457	247	90	181	226	164	220	560	409	300	415	473	383	145	763	251	552	125	234	435	150	111	342	70
Sobic.001G008700.1	0	0	0	0	0	2	0	2	0	0	0	0	4	0	0	0	1	0	0	0	0	0	0	0	0	0	0	0	0	0	0	1	0	1	1	0
Sobic.001G008800.1	572	657	1530	723	642	1615	679	551	1180	416	547	1420	505	485	1649	691	466	1019	443	442	1131	543	729	1300	492	586	1037	341	914	1044	330	509	1313	366	721	1260
Sobic.001G008900.1	72	27	20	57	21	13	106	23	37	42	19	9	38	17	17	84	11	12	59	8	8	31	21	19	46	12	20	123	49	34	69	12	36	48	25	13
Sobic.001G009000.1	0	1	1	0	0	3	0	0	0	0	0	0	0	0	0	0	0	0	0	0	1	1	0	0	0	2	0	14	32	52	11	13	65	31	27	39
Sobic.001G009200.1	135	157	508	87	218	455	113	181	435	155	144	839	105	132	527	112	150	569	95	92	487	100	93	493	103	130	660	34	203	285	24	142	359	57	117	283
Sobic.001G009300.1	1593	1333	805	1199	1405	856	1258	1473	798	1072	1509	752	1052	1323	833	1069	1260	832	1152	1316	620	1254	1544	917	1263	1395	729	1171	2338	714	1206	1398	885	1013	2083	753
Sobic.001G009300.2	0	1	0	0	1	0	0	0	0	0	1	1	1	0	1	2	0	0	3	0	1	1	1	0	0	0	2	1	4	0	0	2	0	4	3	0
Sobic.001G009400.1	42	45	63	16	55	43	54	33	69	52	24	124	45	28	110	22	22	67	29	10	79	47	18	41	49	26	80	40	84	50	37	43	64	39	53	31
Sobic.001G009500.3	35	84	84	20	24	117	21	51	123	48	16	142	23	35	146	52	28	87	13	27	100	34	20	99	40	34	124	10	69	105	8	50	93	34	27	103
Sobic.001G009600.1	779	1402	1404	1082	1562	1496	1102	1589	1300	791	2214	1807	1070	1153	1584	797	1166	1441	975	810	1159	1034	824	1195	828	1013	1099	410	1528	966	403	888	1419	502	1132	973
Sobic.001G009700.1	1960	157	629	1339	155	118	1503	52	209	869	232	60	566	212	33	1046	126	59	777	153	11	840	98	32	745	201	23	942	247	99	919	86	764	749	295	284
Sobic.001G009800.1	2617	2500	3386	1881	3139	3181	1988	2482	3068	1819	2413	2965	1555	2129	2990	1426	1935	2985	1879	1874	2157	2095	2441	1799	2219	2318	2517	1881	3611	2599	1971	2403	3141	1303	2922	2394
Sobic.001G009900.1	124	157	332	131	53	281	107	47	436	92	69	125	60	116	177	114	80	101	77	71	266	88	70	447	94	110	400	49	119	118	62	58	372	102	112	729
Sobic.001G010000.1	49	30	48	18	19	38	26	13	39	33	8	34	26	16	44	22	9	29	26	12	26	28	15	18	23	11	39	9	19	21	22	8	48	19	10	24
Sobic.001G010100.1	1310	175	210	1082	114	280	856	56	185	1926	157	158	1198	112	115	1667	110	114	1409	219	65	1720	203	82	1708	246	109	909	409	197	824	180	457	1663	306	209
Sobic.001G010200.1	17	4	7	7	0	3	2	1	9	2	2	0	11	3	3	6	0	3	3	4	2	8	4	1	12	4	5	1	1	2	2	0	3	2	7	3
Sobic.001G010300.1	507	965	3622	484	989	2606	547	613	2537	460	562	2617	512	463	2657	434	467	1767	415	409	2874	491	607	2129	564	504	3396	400	1024	1463	407	601	1593	528	641	1386
Sobic.001G010400.1	1256	1661	3905	1316	1592	2857	1398	1282	3180	925	1320	2565	1027	1190	2967	996	1050	2267	775	1089	3012	917	1433	3995	986	1324	4036	754	2235	2524	703	1148	2702	1045	1435	3281
Sobic.001G010500.1	27	152	259	23	173	123	35	133	271	17	103	156	31	89	147	27	130	178	19	28	73	15	133	54	27	67	91	24	149	177	23	63	150	27	57	75
Sobic.001G010600.1	2539	3891	3935	3050	3088	5052	3789	2049	4631	2025	2502	5452	2936	2900	4267	2482	2861	4178	2397	1821	4603	2752	3174	4798	2380	3269	4034	1787	4095	4627	1568	2170	5515	2693	2768	5391
Sobic.001G010700.1	4546	4251	2328	4139	4133	2624	4315	3390	2668	2946	3927	2082	3330	3636	2488	2711	3185	1923	3091	3436	2702	3688	5083	3230	3810	4579	3308	2951	6087	3091	3110	4337	3756	3091	5724	3525
Sobic.001G010800.1	361	355	1435	367	491	1073	527	340	945	235	397	914	300	322	932	280	291	656	277	393	1008	332	542	943	298	406	1041	191	488	482	154	225	745	174	352	435
Sobic.001G010900.1	737	410	1367	771	266	1535	647	245	940	539	428	1135	530	311	1310	610	300	753	438	591	956	639	606	1253	565	530	985	403	1144	999	421	396	1370	527	1000	2009
Sobic.001G011000.1	2505	2573	2890	1490	1631	3147	1754	1375	2881	1727	1554	3713	1149	1718	3689	1418	1638	3069	1507	950	2972	1736	1278	2471	1850	1346	2510	1188	2114	3494	1114	1517	5872	1180	1959	3674
Sobic.001G011100.2	15	6	0	3	1	0	10	1	0	3	1	0	5	0	0	6	1	1	9	1	0	5	2	0	8	0	0	10	14	0	4	5	0	7	10	0
Sobic.001G011200.1	6563	6938	11556	6109	7675	14947	6830	5802	10230	4513	5160	19088	4416	4769	14291	5943	5057	13560	4402	5093	11354	5305	5139	13005	4473	6787	13661	4966	12523	16842	4793	8913	19386	5301	11192	17623
Sobic.001G011300.1	889	437	95	882	399	105	704	239	114	675	604	118	565	391	121	701	384	164	564	474	75	649	618	50	773	552	70	593	1015	238	564	337	264	331	893	117
Sobic.001G011400.2	45	26	29	17	10	43	54	25	22	87	37	65	59	50	20	105	44	57	10	18	7	25	7	27	34	29	18	47	57	7	48	3	23	137	9	26
Sobic.001G011600.2	0	0	0	0	0	0	0	2	0	0	0	3	0	0	2	0	0	0	0	0	0	0	0	1	0	0	0	0	1	1	0	0	1	0	0	0
Sobic.001G011700.1	515	386	425	283	397	525	375	367	468	356	402	663	412	394	593	347	232	530	288	186	412	277	360	373	272	311	476	332	579	587	270	323	650	343	444	369
Sobic.001G011800.1	273	210	262	265	345	215	330	288	229	138	341	156	274	210	210	238	194	137	199	318	247	237	369	210	302	271	255	269	579	211	258	432	148	177	549	112
Sobic.001G012000.1	51	847	1584	41	288	2035	34	82	1405	124	80	1030	76	93	714	26	427	705	110	23	354	97	54	934	137	110	979	117	144	150	81	25	478	140	96	697
Sobic.001G012100.3	44	34	22	22	38	36	42	19	38	27	22	48	30	31	25	10	25	26	23	2	15	38	25	22	21	29	11	20	65	53	23	19	63	47	29	43
Sobic.001G012200.1	706	235	283	658	309	307	721	200	183	2149	391	390	826	181	202	1557	139	603	1479	516	153	1511	178	90	2178	201	120	1276	1542	1038	1155	232	5055	977	991	1087
Sobic.001G012300.1	1	43	55	7	37	86	3	22	23	115	234	553	204	100	154	228	96	964	89	255	81	98	246	7	195	139	72	280	208	998	343	43	9724	282	87	819
Sobic.001G012400.1	1837	226	1030	2573	303	784	2148	303	687	1456	1817	898	1259	987	648	2360	504	886	1134	1727	698	1543	900	369	2243	561	564	1971	3549	2899	2052	1301	5917	1651	2097	1477
Sobic.001G012500.1	9	3	3	3	1	7	0	1	0	2	5	1	3	2	3	11	1	8	2	1	1	1	0	0	1	1	4	4	6	13	1	5	40	3	1	41
Sobic.001G012600.1	0	3	0	0	0	0	0	0	0	0	0	3	0	1	1	0	0	0	0	0	0	0	0	0	0	2	0	0	1	1	0	0	0	0	0	2
Sobic.001G012700.1	164	322	1146	158	515	941	204	389	768	222	950	1803	327	736	1350	184	508	1190	60	389	681	101	502	666	87	330	849	95	641	322	83	195	709	149	250	486
Sobic.001G012800.1	62	52	13	50	68	19	71	22	16	40	24	9	63	29	12	35	34	24	32	21	13	44	37	6	35	27	24	16	42	3	25	8	39	34	20	22
Sobic.001G012800.2	3	17	5	14	12	3	6	2	10	4	2	7	0	13	5	9	11	5	2	3	6	2	7	9	3	3	16	4	3	0	1	6	23	13	3	18
Sobic.001G012900.2	60	79	54	88	27	35	57	32	33	47	63	79	55	46	68	45	63	56	47	27	41	39	42	41	50	52	43	104	132	99	81	90	80	79	129	74
Sobic.001G013000.2	55	88	53	43	70	48	64	45	49	44	40	27	54	53	30	64	65	55	30	24	15	65	46	28	36	62	32	31	41	25	24	11	44	39	25	22
Sobic.001G013100.1	981	787	755	1018	811	676	924	564	753	630	582	281	497	462	336	600	474	335	702	516	495	724	707	477	796	809	592	675	1077	470	653	669	707	676	851	587
Sobic.001G013200.1	730	608	637	667	404	788	645	404	549	417	673	920	782	489	839	664	373	738	390	376	441	492	613	683	397	497	411	343	931	721	299	467	864	487	791	1059
Sobic.001G013300.1	870	1089	1319	615	1345	1373	943	975	1206	646	1058	1656	809	887	1283	662	889	1225	503	615	1426	617	996	1171	643	886	1557	688	1661	1225	673	896	1270	779	1173	1013
Sobic.001G013400.1	935	222	67	625	153	74	709	88	64	530	192	84	393	188	44	492	138	84	409	101	41	401	133	36	427	124	56	502	315	155	486	165	423	541	372	233
Sobic.001G013500.1	1137	1931	4668	1080	2040	4499	1295	1502	3245	1450	1783	3558	1385	1304	3257	1504	1419	3003	743	1058	3282	1026	1214	3497	952	1416	3222	497	1775	3514	511	1126	3882	625	1353	3952
Sobic.001G013600.1	284	281	721	235	334	528	288	265	566	255	291	874	214	266	989	234	265	761	264	236	478	250	188	365	236	250	473	123	249	578	94	153	580	99	126	325
Sobic.001G013701.1	17	11	7	22	7	7	17	4	14	5	3	10	10	5	9	2	21	12	5	5	14	9	5	8	5	7	8	2	26	3	0	4	10	2	6	7
Sobic.001G013800.1	376	88	83	251	200	42	387	126	75	313	117	48	335	90	66	336	110	68	312	51	17	324	77	22	336	96	48	280	298	16	258	100	41	195	114	11
Sobic.001G013800.2	4	6	20	4	5	22	2	3	27	3	1	31	6	3	23	0	8	28	3	0	3	6	0	8	1	2	14	2	2	2	0	1	10	4	2	3
Sobic.001G013900.5	0	1	1	0	0	0	0	0	0	0	1	0	1	2	2	0	1	1	0	0	0	2	0	0	0	2	0	0	0	0	0	0	1	0	0	0
Sobic.001G014100.1	0	6	18	0	1	9	10	9	9	4	4	2	1	6	7	6	2	3	0	2	12	4	2	13	6	3	11	0	3	3	6	1	6	11	0	10
Sobic.001G014200.5	4	2	0	0	0	2	6	1	3	0	3	3	2	2	7	0	1	5	0	3	2	0	1	2	3	0	4	0	6	2	0	3	2	0	1	0
Sobic.001G014500.2	2	3	13	5	6	27	1	5	13	4	2	6	3	6	2	4	2	2	2	4	18	6	5	14	8	7	15	2	3	3	1	0	15	0	4	3
Sobic.001G014700.1	0	2	4	0	6	0	0	0	3	1	2	1	5	1	6	0	4	3	0	0	1	0	2	0	0	2	3	2	3	3	1	4	2	2	3	5
Sobic.001G014800.1	1875	2821	4302	1532	1747	3424	1854	1245	3291	1208	1625	3334	1479	1365	3256	1394	1430	2357	1315	1189	2940	1417	1751	3161	1285	1664	3500	1119	2613	2452	1208	1352	3642	1276	2010	2729
Sobic.001G014900.1	14	9	25	22	17	6	37	8	22	9	7	3	26	6	4	8	6	6	36	2	17	25	12	11	33	14	17	26	11	1	13	5	7	20	7	4
Sobic.001G014900.2	0	0	0	0	1	2	0	4	0	0	0	0	0	3	2	0	1	0	0	0	1	0	2	1	0	1	3	0	2	1	0	2	2	0	1	4
Sobic.001G015000.1	114	45	41	61	24	27	104	52	45	39	27	42	14	39	54	34	31	34	64	54	92	89	81	117	116	57	98	145	140	64	108	96	101	103	143	48
Sobic.001G015100.3	0	0	2	0	1	2	0	1	3	0	0	3	0	0	2	2	0	1	0	0	4	0	0	2	0	0	5	1	0	0	0	0	1	0	1	2
Sobic.001G015200.1	314	276	348	276	244	337	306	220	407	316	385	404	321	271	402	337	267	328	214	199	267	317	245	269	272	257	270	141	341	319	119	181	415	277	251	305
Sobic.001G015300.1	51	71	102	34	37	81	74	37	174	14	11	156	0	15	162	6	6	153	46	22	63	36	37	55	54	24	52	11	14	116	11	8	136	5	7	142
Sobic.001G015400.1	1962	2962	3803	1734	2370	3191	1716	1950	3589	1575	2363	5201	1570	2067	4670	1672	2003	3288	1393	1229	3281	1589	2105	2845	1717	1549	3471	1384	2754	3192	1437	1854	4582	1636	2337	3076
Sobic.001G015500.1	65	40	41	123	79	18	117	36	54	73	44	32	125	46	23	136	47	28	74	21	43	81	34	30	79	34	34	60	78	31	36	27	27	79	38	11
Sobic.001G015500.2	8	63	65	7	69	31	18	88	71	21	68	38	36	42	54	17	36	41	17	7	64	6	66	34	14	22	74	14	75	41	2	52	51	27	50	19
Sobic.001G015600.1	12	1	2	3	0	1	8	1	0	24	1	0	2	0	0	20	0	2	1	1	0	8	0	2	1	0	8	17	5	6	29	1	4	19	4	3
Sobic.001G015700.1	2662	25	8	2071	41	11	1653	31	10	3964	302	15	2108	184	6	2905	91	13	3543	160	5	3474	150	7	4542	185	16	1271	84	10	1171	45	52	506	32	5
Sobic.001G015800.1	1358	788	618	1043	852	497	1703	632	679	505	741	454	526	585	649	539	586	526	916	407	481	1159	785	372	1026	686	577	538	1024	477	605	552	634	774	771	504
Sobic.001G016000.1	0	3	2	1	3	14	0	3	22	0	1	2	0	8	7	4	5	16	4	2	6	2	1	8	3	7	5	0	2	2	1	2	10	2	7	14
Sobic.001G016050.1	3	5	7	0	2	3	0	4	8	27	13	8	29	18	17	29	15	4	7	1	3	2	4	1	0	11	0	9	2	3	4	9	7	11	5	15
Sobic.001G016100.1	41	9	15	13	9	3	40	7	13	21	9	6	7	3	4	31	6	8	22	11	5	35	6	10	22	8	7	20	15	0	21	2	6	25	3	6
Sobic.001G016200.1	1559	533	319	1090	690	223	1286	503	331	1153	930	332	1324	733	299	1123	660	310	855	432	345	908	603	283	1043	507	351	903	930	265	809	606	435	798	943	300
Sobic.001G016201.1	306	251	100	236	243	121	396	204	171	212	400	152	244	295	124	233	251	135	249	228	165	261	289	123	237	233	179	148	349	107	152	282	168	153	411	133
Sobic.001G016300.2	23	16	5	40	4	3	49	1	7	151	31	9	226	28	12	187	18	14	40	11	1	20	13	7	47	23	1	31	4	1	27	1	1	49	2	0
Sobic.001G016350.1	15	7	0	12	2	0	29	1	1	6	2	0	6	0	0	0	0	0	10	3	0	7	3	0	13	4	2	4	0	0	0	0	0	0	0	0
Sobic.001G016400.1	3154	3473	7245	2852	4363	8283	2338	3734	6482	2852	4309	9545	3090	3389	7865	3952	3478	8685	2819	3093	5065	3251	3176	5686	2902	4092	5498	2297	5031	8275	2068	3792	10398	2370	4540	12046
Sobic.001G016500.1	2711	3377	9762	2657	3936	12593	3994	3148	7932	1891	3021	10558	2083	2304	9152	2641	2332	8007	2276	2989	8073	2673	2732	9272	2331	3750	8399	1484	3570	10690	1313	3139	11661	1520	3434	16503
Sobic.001G016600.3	0	1	10	5	9	14	0	6	17	0	3	11	2	3	19	1	2	15	1	3	21	0	10	11	4	5	12	0	7	9	5	2	10	12	4	16
Sobic.001G016700.1	42	31	10	31	21	20	42	13	18	29	15	23	22	22	20	26	16	15	20	5	31	29	6	15	14	17	21	21	24	12	7	9	24	32	12	9
Sobic.001G016700.2	20	30	25	20	27	34	28	20	38	18	20	38	10	28	36	18	33	32	17	7	23	7	9	16	4	8	41	12	25	25	2	19	39	29	24	27
Sobic.001G016800.1	99	53	12	64	12	8	56	12	9	42	31	6	27	23	6	27	18	4	39	20	2	50	21	6	59	20	5	47	27	31	30	5	79	23	22	20
Sobic.001G016900.3	51	136	83	64	110	122	70	80	129	64	146	367	74	130	242	57	118	212	36	35	239	39	105	155	46	82	224	52	161	174	34	68	173	78	115	182
Sobic.001G016900.4	1055	632	390	925	877	622	1431	556	648	760	1245	1942	1263	756	1128	1310	666	993	723	231	1467	967	918	874	843	502	1216	825	1370	1301	599	683	1039	1377	1092	1068
Sobic.001G017000.1	232	30	3	288	35	5	334	33	8	237	42	4	244	32	2	349	26	7	173	57	8	237	79	4	195	53	8	222	164	17	178	57	17	190	130	4
Sobic.001G017100.2	11	3	1	3	2	0	6	1	1	10	4	0	7	12	0	9	5	1	11	4	1	3	3	1	12	6	0	13	7	3	2	2	2	4	6	0
Sobic.001G017200.1	4476	5692	7533	4236	5711	8630	4745	4159	5826	3574	5154	8453	4677	4173	8329	3474	4200	6106	3263	3373	4356	3470	5718	5972	3547	4609	5794	3603	8342	5347	4524	5452	5516	3757	6780	5559
Sobic.001G017300.1	486	483	463	587	461	696	665	325	567	359	489	501	512	444	367	402	459	343	331	165	557	484	299	467	345	324	572	372	829	364	346	352	547	696	578	371
Sobic.001G017400.1	88	155	804	67	134	591	117	132	676	38	96	133	110	153	174	42	115	85	40	80	404	70	127	466	59	101	445	31	132	230	27	67	153	50	77	155
Sobic.001G017500.1	1059	5642	11726	1063	5224	11939	1386	2770	13763	495	4475	8541	1239	4508	7641	842	4365	7792	861	2052	9242	965	3160	11800	662	3522	8492	608	6313	16307	532	3063	15684	1066	3367	20232
Sobic.001G017600.5	0	0	2	0	0	1	0	0	0	0	2	2	0	0	0	0	0	3	0	0	0	0	0	2	0	0	0	0	0	3	0	0	1	0	1	0
Sobic.001G017600.7	4	1	6	2	3	2	0	2	2	0	4	5	0	1	1	0	0	2	0	4	3	0	5	1	0	1	1	0	5	3	1	4	1	0	6	4
Sobic.001G017600.8	24	39	101	32	34	75	46	24	91	29	25	109	26	20	115	20	42	94	26	14	90	32	55	83	35	38	74	31	73	56	15	24	81	51	39	113
Sobic.001G017700.1	85	78	213	90	92	166	91	84	223	75	76	180	88	50	184	128	75	127	59	42	167	95	63	99	57	79	184	55	181	103	47	78	194	78	112	128
Sobic.001G017700.2	0	0	2	0	0	0	0	0	0	0	0	1	0	0	3	0	0	0	0	0	1	0	0	1	0	0	2	0	0	0	0	0	0	0	0	0
Sobic.001G017900.1	765	871	1729	803	858	2111	882	696	1537	525	893	2475	889	618	2210	636	665	1464	415	659	2173	625	1029	2153	601	717	2277	540	1573	1488	484	827	1425	657	1241	1538
Sobic.001G018000.1	150	165	187	142	161	186	153	105	175	149	143	270	134	138	260	169	159	182	149	87	151	135	112	133	142	132	147	55	194	163	44	60	199	135	111	141
Sobic.001G018100.1	563	1048	903	639	830	930	678	634	843	622	783	679	675	699	800	759	681	716	591	519	512	684	749	460	588	797	529	399	1281	632	454	503	897	790	791	718
Sobic.001G018200.1	979	524	317	571	378	374	509	283	328	621	457	306	456	486	335	616	411	369	580	405	385	679	530	442	655	520	479	476	814	640	485	349	1587	485	737	853
Sobic.001G018300.1	2	0	0	2	2	1	0	0	1	2	0	1	0	0	0	1	0	1	5	0	0	3	0	0	3	0	0	1	2	1	3	2	3	2	6	2
Sobic.001G018500.1	1546	1179	1510	1384	766	1212	1667	581	1131	713	813	1107	1011	768	1042	1299	782	1136	1030	648	890	1154	760	1111	1046	898	916	883	1499	1051	821	599	2516	817	1073	1390
Sobic.001G018550.1	52	26	29	16	31	18	25	20	23	7	3	7	2	7	14	6	15	15	7	4	13	14	5	15	21	16	16	7	30	15	14	19	41	18	10	12
Sobic.001G018800.1	5433	4867	10009	6640	5241	12860	7563	4769	7936	4729	4744	9516	6232	4195	9341	6271	4252	7934	4971	3867	5179	5734	5376	8984	4808	6137	6040	3894	7047	8174	3214	4517	9834	4813	6474	11961
Sobic.001G018900.1	21734	20113	43226	19202	19671	51689	20312	14325	33321	17591	13878	54992	13221	13254	44744	15892	13249	37692	16664	12013	30279	17750	13651	35391	17650	17087	37311	12454	14925	32369	11496	12331	44821	10040	14591	49297
Sobic.001G019100.1	7	2	2	6	1	5	2	0	0	0	0	0	0	0	0	0	0	0	1	3	0	6	1	1	4	2	0	2	2	0	0	2	2	4	1	1
Sobic.001G019200.1	173	190	478	135	122	310	226	118	254	86	121	269	149	85	344	109	68	240	162	101	256	174	174	231	158	113	293	158	276	216	162	119	336	120	195	232
Sobic.001G019300.1	581	296	246	381	272	185	302	162	233	1010	225	159	451	171	148	518	155	153	336	176	163	442	177	91	518	187	148	325	295	114	302	206	117	221	355	79
Sobic.001G019400.1	397	406	806	332	388	557	436	365	971	390	341	439	403	273	537	426	312	411	389	182	597	507	274	538	485	218	718	253	514	270	217	209	498	370	205	365
Sobic.001G019500.2	2	16	1	8	13	0	16	32	1	22	67	0	27	49	0	35	32	2	10	23	1	4	21	0	6	53	0	8	47	4	13	42	2	7	43	0
Sobic.001G019601.1	121	196	101	130	151	82	182	99	81	0	3	0	2	0	0	1	3	0	102	41	41	122	66	43	124	91	50	0	5	0	1	0	1	1	1	0
Sobic.001G019700.1	351	113	32	271	60	40	247	34	31	231	79	44	245	74	32	293	79	92	165	29	13	228	25	23	202	76	14	99	141	122	104	63	119	169	107	35
Sobic.001G019800.1	0	0	6	0	5	1	0	1	4	0	0	4	0	2	6	0	3	4	0	0	5	3	2	2	0	1	3	0	2	1	0	2	4	1	0	2
Sobic.001G019900.1	463	887	1990	470	1541	1739	499	1121	1749	352	1084	1314	602	942	1170	554	954	1465	421	617	787	364	1151	1334	369	1054	899	475	2070	1834	453	1261	2204	586	1565	2231
Sobic.001G020100.3	18	25	24	6	22	36	15	19	22	12	6	43	17	17	20	15	21	31	10	9	13	12	2	26	2	28	30	10	15	22	7	13	54	19	13	42
Sobic.001G020100.4	0	5	3	0	0	3	0	0	3	1	1	0	1	1	1	0	0	0	1	0	0	0	1	3	0	2	0	0	0	0	0	0	3	0	0	0
Sobic.001G020200.1	2	10	20	3	7	44	12	7	11	5	23	8	0	6	1	17	17	8	1	6	1	0	3	4	2	8	3	5	17	19	13	6	19	4	4	9
Sobic.001G020350.1	0	16	24	11	10	23	4	8	28	4	21	12	3	10	8	8	9	29	0	5	9	9	10	10	18	6	15	5	13	23	3	3	20	7	10	27
Sobic.001G020500.1	82	37	117	34	42	56	71	20	84	153	35	69	69	43	39	90	34	65	100	15	34	121	17	23	123	20	47	56	44	35	60	5	72	78	17	18
Sobic.001G020600.1	0	2	2	4	2	2	3	2	11	5	1	7	0	1	3	3	1	4	1	0	1	7	1	3	0	3	2	0	8	1	2	4	5	3	3	4
Sobic.001G020600.2	62	44	75	32	39	78	55	44	52	63	28	38	29	59	37	43	27	56	50	19	39	64	30	52	76	31	64	38	38	48	45	23	47	64	20	50
Sobic.001G020700.1	0	0	0	1	0	0	3	0	0	0	0	0	1	1	0	0	1	1	1	0	0	0	0	0	0	1	0	0	0	1	0	0	2	0	0	0
Sobic.001G020900.1	0	1	0	0	0	0	0	0	0	0	2	0	3	0	1	1	0	0	2	0	0	0	0	0	0	0	0	0	0	0	0	0	0	0	0	0
Sobic.001G021000.2	3	1	1	5	1	2	1	2	1	1	4	0	5	3	1	2	1	0	0	0	2	0	0	1	0	0	2	0	1	0	0	1	4	0	0	0
Sobic.001G021100.2	0	0	5	2	0	2	0	0	3	0	1	0	0	0	5	0	0	0	3	3	0	0	0	1	5	1	1	0	2	0	0	0	0	0	0	2
Sobic.001G021200.5	0	0	0	0	0	0	1	0	0	0	0	0	0	0	0	0	0	0	0	0	2	0	0	0	0	0	1	0	0	0	0	0	3	0	2	1
Sobic.001G021300.1	710	594	642	456	370	703	383	298	606	450	468	730	442	486	734	463	428	866	508	307	531	604	386	701	614	368	581	334	561	845	332	384	897	276	515	1074
Sobic.001G021500.1	6960	6863	2362	4897	6243	2012	7228	5317	2286	6132	4739	1836	6520	4708	1991	5927	4651	2726	5930	2652	1279	6585	4189	1280	7756	4748	1825	5534	8307	3298	5155	3425	3893	8131	3902	1842
Sobic.001G021601.1	35	8	0	46	5	0	35	7	0	24	4	0	22	1	0	27	2	0	35	20	0	39	39	0	43	41	1	19	30	3	21	18	3	37	5	0
Sobic.001G021700.1	315	289	705	180	470	588	386	411	739	273	387	796	364	217	1125	238	211	771	240	162	657	349	362	378	319	207	600	270	809	493	233	291	581	480	317	277
Sobic.001G021800.1	795	758	1185	662	580	1006	728	435	1101	485	459	1237	638	472	1243	610	497	1013	584	232	891	597	345	853	714	447	875	315	642	582	368	293	879	631	391	695
Sobic.001G021900.1	6	2	1	4	2	1	7	5	3	5	4	2	8	1	1	13	0	3	5	0	3	5	4	1	3	1	1	9	8	4	3	0	13	5	3	2
Sobic.001G021900.2	0	2	1	4	3	3	5	4	3	2	2	1	3	3	3	0	1	0	4	1	4	1	7	2	7	1	2	0	5	9	1	6	8	2	3	4
Sobic.001G022000.1	27	7	2	21	4	2	33	4	2	21	5	2	18	5	3	31	5	5	23	3	1	17	3	1	29	3	1	18	11	4	13	3	4	23	7	2
Sobic.001G022000.2	2	2	2	4	0	0	0	3	1	6	1	0	3	2	0	3	2	1	6	0	0	0	5	1	5	3	0	1	1	1	1	0	1	7	5	0
Sobic.001G022100.1	0	13	25	1	7	21	5	9	18	4	11	15	7	9	31	4	10	4	0	3	16	2	11	16	1	11	19	5	22	9	3	7	9	7	8	19
Sobic.001G022100.2	8	2	2	0	1	0	3	1	1	5	0	0	23	4	0	6	2	0	5	0	0	7	5	3	2	0	2	4	4	0	4	1	2	5	0	1
Sobic.001G022200.1	13	19	0	18	13	1	26	6	1	14	10	1	13	9	0	20	19	1	22	15	0	33	34	1	21	35	0	25	44	5	15	9	3	12	44	2
Sobic.001G022300.1	373	442	600	364	448	615	405	376	496	281	412	639	299	344	514	381	315	508	249	362	326	269	426	447	232	456	343	219	767	689	176	349	853	277	561	709
Sobic.001G022400.1	100	21	6	81	15	6	67	5	6	171	77	50	168	85	63	256	79	59	32	10	10	91	12	10	102	6	6	90	22	7	100	5	13	119	27	6
Sobic.001G022500.1	2429	2035	764	2029	2002	1129	2658	1489	901	1266	1761	1656	2080	1270	1049	1591	1302	1094	1673	937	1089	1911	1706	918	2077	1289	1245	1997	3112	2202	1854	1754	2454	2146	2792	1570
Sobic.001G022600.1	135	291	163	130	300	261	146	194	140	97	310	249	90	253	219	72	321	182	95	171	196	62	213	282	101	323	269	78	323	213	98	255	472	71	304	384
Sobic.001G022700.1	1	6	32	3	5	11	2	0	23	2	1	0	2	3	39	2	3	2	0	2	14	2	4	6	0	5	16	1	7	7	1	4	4	3	4	37
Sobic.001G022800.1	822	1128	1635	628	668	1333	727	631	1495	679	651	798	478	618	1255	536	625	681	557	627	1504	635	744	1518	631	1019	2054	472	1151	846	506	563	849	546	767	1173
Sobic.001G022900.1	10679	9768	9729	9936	9796	10176	11058	7633	7974	8534	13492	12129	10492	7750	11214	12579	8312	9539	7520	10617	11413	8605	18563	12914	9119	12241	10234	8285	22445	9260	8232	11530	9810	8505	20472	13298
Sobic.001G023000.2	852	1022	724	786	1464	705	867	1220	726	630	1511	983	972	830	771	885	765	778	771	710	960	813	1235	659	930	773	969	841	1851	1053	746	1233	1265	972	1479	791
Sobic.001G023100.1	3658	3681	1563	3439	3485	1566	3463	2585	1819	2750	3514	1874	2948	3187	1525	2723	2950	1627	2791	1807	1575	2780	3291	1686	3331	2601	1687	2826	4010	2578	2433	2735	3512	2820	3476	2276
Sobic.001G023200.1	117	183	481	192	243	391	216	246	402	139	255	221	176	185	342	114	123	217	140	209	372	117	339	394	118	180	469	135	271	310	192	323	433	136	307	746
Sobic.001G023300.1	2799	2076	760	3961	1624	1372	3034	1002	1157	2627	2945	2041	2545	3140	2312	3320	2580	2155	1106	1722	952	1467	2202	685	1722	2657	1243	1006	3727	4246	1307	1734	5458	2028	2417	4132
Sobic.001G023400.2	0	2	4	0	1	3	0	2	4	0	0	2	0	0	4	1	0	16	0	0	5	0	0	4	0	0	2	0	0	2	0	2	4	0	0	1
Sobic.001G023500.1	8	3	1	4	8	0	10	3	0	4	2	1	9	4	3	6	2	2	6	3	0	8	7	0	2	2	1	8	17	1	13	4	7	6	8	1
Sobic.001G023600.1	164	125	126	73	152	216	165	106	126	212	217	482	231	152	422	204	161	345	113	91	224	123	112	190	116	140	202	91	404	450	108	151	481	196	213	457
Sobic.001G023700.1	6	10	37	6	16	16	5	11	23	12	8	17	7	7	33	12	6	17	10	8	25	7	7	8	0	14	14	7	18	13	3	2	5	4	19	10
Sobic.001G023800.3	12	39	32	19	26	47	38	28	30	24	20	44	35	19	44	16	27	45	28	13	54	8	28	33	31	25	44	24	55	47	32	16	48	55	18	37
Sobic.001G023900.1	0	1	1	3	4	1	1	1	0	0	2	0	0	1	0	4	2	0	0	0	0	2	0	0	0	1	0	0	0	0	0	3	0	1	1	0
Sobic.001G024000.1	2475	3801	5042	2077	2721	5093	2271	1778	4861	1916	2076	6631	1641	2332	5676	1705	2217	4562	1607	1076	5597	1864	1929	4616	1978	1890	5773	1351	2680	5109	1254	1560	5986	1897	2160	4673
Sobic.001G024100.1	33	19	1	41	26	1	37	18	0	10	22	0	12	27	0	21	23	5	5	4	0	31	16	1	19	6	0	16	21	6	11	11	4	15	14	1
Sobic.001G024200.1	414	226	259	463	422	265	491	466	176	292	408	368	357	197	266	360	186	208	374	188	171	360	237	157	398	206	208	327	668	189	374	300	379	571	408	196
Sobic.001G024250.1	16	26	9	29	3	8	28	16	6	111	11	9	12	6	11	69	22	10	3	6	15	7	1	101	13	13	38	37	15	38	71	22	21	94	25	14
Sobic.001G024300.1	2	2	1	2	0	1	3	4	1	18	0	0	0	0	0	5	3	0	0	0	2	1	0	0	1	0	2	14	1	1	13	0	0	4	4	0
Sobic.001G024400.1	52	84	13	33	119	21	68	39	15	36	50	9	55	36	8	44	35	17	38	80	21	46	121	24	37	113	46	53	126	8	81	64	13	47	121	16
Sobic.001G024500.1	9	14	5	30	3	5	18	2	6	72	3	3	20	5	1	66	0	2	3	4	14	22	1	21	33	0	43	24	7	9	15	6	5	57	0	13
Sobic.001G024700.1	0	11	34	2	12	66	4	20	45	10	5	44	0	2	23	4	3	28	5	3	41	1	4	45	5	8	31	3	17	41	7	10	47	6	6	35
Sobic.001G025000.1	0	0	0	2	3	0	0	1	0	0	0	0	0	0	0	0	0	0	0	1	0	2	0	0	2	2	0	5	0	0	1	1	0	0	4	0
Sobic.001G025000.2	8	1	5	9	3	1	17	1	3	15	3	0	13	2	2	11	1	2	21	0	1	24	3	1	28	1	0	15	4	0	17	1	1	19	4	0
Sobic.001G025101.1	11	134	296	35	230	183	27	138	321	34	290	264	42	333	184	41	230	402	2	114	193	13	179	148	2	135	208	11	110	224	17	120	256	18	83	208
Sobic.001G025201.1	0	81	208	1	73	99	5	52	178	8	112	312	16	134	176	0	111	382	3	8	53	8	56	100	3	37	96	5	48	76	4	52	134	12	25	90
Sobic.001G025600.1	2180	1667	3309	2095	1270	3505	2168	1000	2741	1516	1350	2486	1714	1152	2717	2090	1206	2247	1362	1175	2108	1690	1510	2991	1477	1776	2139	1031	1957	2859	1023	1149	4348	1377	1705	4011
Sobic.001G025700.1	1361	957	847	1054	824	671	1129	608	610	839	676	741	1121	690	562	1094	752	742	1166	497	391	1020	787	446	1108	708	506	1217	1705	569	1163	835	836	1110	1344	586
Sobic.001G025800.1	244	299	397	201	230	284	216	240	309	161	177	361	175	161	409	187	117	312	144	109	352	246	227	195	212	147	387	141	401	275	143	155	296	195	196	170
Sobic.001G025900.1	2	0	1	0	0	0	0	1	1	0	0	0	0	0	0	0	1	0	1	0	0	3	2	0	0	0	0	2	0	0	0	0	0	0	0	0
Sobic.001G026000.1	933	1502	1780	770	1577	1180	749	1545	1959	699	1583	1236	708	1153	1409	690	1102	1459	666	1160	1809	732	1312	1394	831	1340	1767	661	1813	2099	595	1400	1634	641	1135	1366
Sobic.001G026100.1	1	3	0	10	1	4	3	1	1	3	6	4	8	3	4	0	0	4	1	0	0	0	0	2	0	2	2	2	3	0	0	2	3	3	0	1
Sobic.001G026200.1	0	3	6	0	2	0	0	0	2	0	0	0	0	1	0	0	6	3	0	0	1	4	2	2	2	0	1	6	0	3	1	1	4	3	0	1
Sobic.001G026300.1	0	7	1	1	3	4	2	5	6	3	2	6	1	4	3	10	2	6	1	3	4	2	6	4	0	2	0	0	35	16	0	3	21	0	7	17
Sobic.001G026400.1	409	377	449	415	301	448	401	198	431	302	300	486	369	324	459	403	333	371	265	138	344	348	188	323	349	287	311	251	383	435	208	201	658	359	233	435
Sobic.001G026500.1	2890	3528	1997	2252	3810	1972	3036	3125	2122	2437	3072	2513	2283	2610	2625	2153	2408	2159	2226	1714	2392	2126	2562	1867	2953	2178	2624	2246	4786	2029	2433	2567	2637	2963	3107	1640
Sobic.001G026600.1	0	0	0	0	3	0	0	0	0	1	1	2	0	1	1	0	0	0	0	0	0	0	0	0	0	1	0	0	0	0	0	0	0	0	0	0
Sobic.001G026700.1	39	10	0	24	8	0	27	5	0	47	14	0	42	8	0	66	12	0	19	7	0	38	3	0	48	8	0	30	15	3	14	12	0	16	17	0
Sobic.001G026800.1	139	42	54	89	52	41	112	23	45	79	54	38	118	32	29	118	37	47	74	21	17	103	38	28	105	29	22	94	89	27	70	28	51	88	53	25
Sobic.001G026800.2	18	2	4	1	7	6	10	2	7	2	4	6	9	3	6	6	3	7	0	1	5	3	7	5	3	3	6	17	17	10	9	8	14	32	12	6
Sobic.001G026900.1	459	173	103	565	70	113	457	94	99	284	107	67	336	159	70	338	158	83	264	151	83	421	169	194	350	252	116	171	120	175	191	124	334	275	168	352
Sobic.001G026900.2	0	9	13	2	0	10	0	1	24	0	0	1	0	2	9	1	0	1	10	0	1	0	0	20	1	1	5	0	1	5	0	1	3	0	0	2
Sobic.001G026950.1	0	0	0	0	0	0	0	0	0	0	0	0	0	0	0	0	0	0	0	0	0	0	4	1	0	1	1	0	2	2	0	2	2	0	5	0
Sobic.001G027000.1	6	1	5	2	0	3	20	1	1	2	0	1	0	0	1	3	0	0	2	0	3	0	1	0	4	0	1	2	11	0	2	1	0	0	1	0
Sobic.001G027100.2	292	282	248	320	270	319	355	225	274	181	253	426	197	192	351	229	173	322	275	177	266	329	284	231	251	208	287	248	369	357	195	210	516	356	431	309
Sobic.001G027200.1	5	6	1	2	6	2	5	4	3	1	4	3	11	2	10	3	5	2	1	4	2	9	4	3	4	2	2	9	35	9	7	3	4	15	15	4
Sobic.001G027300.1	29	59	29	44	45	62	49	41	69	31	54	57	61	38	41	24	54	48	15	13	47	43	39	40	31	36	31	33	181	64	21	23	76	47	80	76
Sobic.001G027400.1	50	50	22	40	53	46	39	54	34	27	57	59	54	35	44	39	32	34	37	27	27	47	33	19	28	34	22	14	59	65	28	27	52	72	42	21
Sobic.001G027500.1	108	110	80	66	124	146	114	77	141	58	101	161	99	87	115	84	94	104	40	43	146	74	69	107	50	66	95	57	99	157	31	54	145	95	75	111
Sobic.001G027600.1	718	264	513	627	239	437	680	129	342	594	146	304	547	136	369	776	204	290	604	184	305	726	229	282	637	251	277	305	202	285	338	116	691	511	240	446
Sobic.001G027700.1	62	46	101	65	39	113	74	22	70	42	34	91	41	40	69	103	36	95	48	25	69	97	51	77	52	52	63	33	105	120	24	22	137	36	66	111
Sobic.001G027800.2	11	208	588	29	162	227	19	192	928	23	135	196	20	228	483	60	218	195	21	92	515	29	143	625	32	123	707	45	228	116	58	144	177	57	67	292
Sobic.001G027900.1	0	0	5	0	2	2	1	1	1	0	0	5	1	0	0	0	1	1	1	1	2	2	0	1	0	0	0	0	0	0	0	0	0	0	0	1
Sobic.001G028000.1	279	216	137	246	304	84	292	311	137	169	255	96	187	188	57	225	131	92	162	290	150	146	262	221	217	256	202	154	475	227	142	266	308	173	244	164
Sobic.001G028200.1	24	10	29	10	13	5	40	9	27	165	13	68	80	16	108	52	10	52	32	13	35	26	11	34	65	5	52	161	87	83	146	28	90	312	72	52
Sobic.001G028301.1	7	1	1	2	1	3	10	3	6	120	95	52	114	75	76	143	112	73	6	1	0	0	0	4	4	3	2	0	0	0	0	0	0	0	0	0
Sobic.001G028400.1	1156	1512	1409	998	1563	1394	1528	1356	1150	930	1493	1234	1296	1135	1263	1057	1111	1004	833	855	1024	1078	1424	1363	939	1287	1458	882	2567	1193	853	1140	1580	1251	1684	1460
Sobic.001G028500.1	25	54	217	35	60	117	31	52	153	25	44	200	21	33	160	35	41	191	25	47	161	40	38	131	34	32	125	27	92	123	30	45	121	38	67	169
Sobic.001G028500.2	1	2	2	0	1	0	0	1	0	0	1	0	3	0	1	0	0	0	0	1	3	0	4	1	1	0	1	0	3	0	1	0	3	3	2	0
Sobic.001G028600.1	0	55	8620	0	438	8832	1	635	5283	7	430	8519	0	71	8234	0	96	4903	0	831	12708	3	48	11451	0	32	9204	0	39	2882	0	216	1937	0	38	5932
Sobic.001G028700.1	255	244	479	333	237	548	311	273	411	306	234	446	262	155	401	320	126	298	162	137	458	257	249	504	228	165	397	182	356	603	105	223	611	283	236	872
Sobic.001G028800.1	709	37	529	845	52	335	817	340	387	1100	284	130	1325	50	284	1047	5	127	641	1328	904	958	1301	890	686	223	629	637	991	999	368	837	200	726	778	442
Sobic.001G028900.2	138	230	712	86	259	428	180	256	633	215	290	790	333	255	1132	263	205	597	105	90	545	109	169	380	156	133	613	156	432	293	126	204	350	191	184	232
Sobic.001G029000.1	105	169	139	88	130	132	126	124	119	73	112	119	94	84	129	142	108	116	104	60	109	119	113	94	99	101	128	102	215	107	70	103	151	61	160	66
Sobic.001G029200.1	3037	2564	1968	2378	4022	1472	2128	3770	1839	2966	4450	1698	2206	2753	1722	2655	2603	1885	2270	2648	1982	2699	2645	2238	3208	2899	2377	1912	4754	2506	1879	3039	2093	1695	3718	1864
Sobic.001G029300.5	1	4	0	4	0	0	2	0	0	5	0	0	4	5	0	10	4	0	0	5	0	0	4	0	9	5	0	2	6	0	3	0	0	8	1	0
Sobic.001G029400.1	895	1287	2226	903	1590	2144	1011	1043	1575	681	950	2158	689	759	2268	570	741	1395	716	731	2355	671	937	2111	706	714	2438	603	1294	1365	539	797	1245	694	1000	1153
Sobic.001G029500.1	3	3	7	10	6	16	9	15	7	3	8	9	0	3	1	7	1	7	0	0	1	3	2	0	9	4	1	0	5	14	0	1	33	4	3	26
Sobic.001G029600.1	82	8	0	57	3	1	55	3	0	75	15	0	32	9	0	45	13	0	43	23	0	63	24	1	40	18	1	15	19	3	24	10	2	43	27	6
Sobic.001G029700.1	964	604	14	595	411	14	1173	758	9	651	582	14	852	1103	9	636	504	25	594	418	8	654	578	14	693	936	2	711	664	70	692	487	14	496	563	13
Sobic.001G029900.1	45	23	50	42	21	57	65	23	48	48	16	30	48	9	31	64	18	32	19	19	37	35	16	19	19	22	37	47	96	59	71	35	98	138	45	91
Sobic.001G030000.1	1	9	16	1	10	13	8	6	13	7	9	10	0	4	9	0	1	4	2	5	12	7	2	11	3	2	8	2	7	8	2	5	7	2	8	5
Sobic.001G030000.2	4	11	10	3	10	6	9	9	10	10	4	10	3	9	4	6	5	7	10	5	4	8	5	8	5	10	2	13	12	6	5	8	12	5	16	1
Sobic.001G030100.1	112	38	73	69	29	30	65	23	57	50	26	34	52	16	50	27	21	37	69	26	19	96	48	29	115	34	32	100	83	65	92	30	114	62	45	24
Sobic.001G030200.1	4	2	0	1	3	0	0	0	1	0	2	0	0	1	1	0	1	0	0	1	0	0	6	0	0	1	0	0	0	1	4	3	3	0	3	6
Sobic.001G030300.1	1826	2024	3450	2120	1774	4229	2087	1468	3054	1357	1482	3937	1432	1621	3678	2101	1635	3434	1117	1275	2630	1231	1526	3339	1095	2260	2424	756	2228	3576	756	1408	6064	1128	1806	8370
Sobic.001G030500.1	88	54	236	113	33	145	112	57	228	253	48	248	111	43	335	229	45	133	50	59	434	87	22	237	101	30	377	77	50	129	64	50	72	66	52	99
Sobic.001G030600.1	197	135	851	105	107	734	182	44	824	270	89	834	238	139	570	235	152	757	225	82	1132	224	119	1152	275	134	1156	323	262	1233	278	186	816	247	151	1158
Sobic.001G031100.1	1627	1658	2649	1675	1280	2463	1596	951	1999	1250	1385	2133	1312	1134	2091	1505	1160	1516	1048	1077	2044	1161	1496	2366	1116	1285	2174	890	2273	1887	865	1082	2594	1219	1798	2514
Sobic.001G031200.2	2	5	13	3	3	17	0	3	7	0	2	7	5	2	10	0	4	7	0	0	6	0	3	13	0	0	4	2	4	6	2	2	10	0	3	9
Sobic.001G031300.1	263	515	1817	211	422	943	299	243	1225	497	299	1322	288	231	1545	266	255	869	287	158	1252	306	211	827	374	206	1401	298	439	478	304	244	807	317	310	438
Sobic.001G031400.1	208	236	527	193	262	545	215	166	447	172	263	433	214	194	390	287	185	450	115	254	414	172	217	495	146	290	434	116	418	527	97	180	665	170	291	581
Sobic.001G031500.1	8	16	36	4	22	28	14	20	26	19	10	22	10	15	42	10	11	34	10	16	28	10	15	21	10	8	31	6	28	19	1	9	40	23	10	24
Sobic.001G031600.1	2090	1869	1725	1676	1847	1702	2209	1482	1860	1595	2064	1902	1954	1792	1589	2101	1719	1581	1294	839	1208	1532	1532	1401	1528	1161	1447	1350	2580	1235	1399	1426	1348	2076	1980	1523
Sobic.001G031700.1	36	460	478	13	301	556	25	170	620	28	216	532	53	338	229	51	444	499	30	54	141	56	145	275	14	220	232	21	213	454	15	151	1681	40	92	695
Sobic.001G031800.1	642	211	566	703	250	579	662	180	381	413	293	503	467	211	463	608	213	393	501	244	322	569	215	363	460	271	348	386	649	362	393	250	524	415	372	425
Sobic.001G031900.2	1017	1119	714	906	996	845	959	767	687	620	929	660	588	881	675	655	853	663	623	816	629	728	1436	723	718	1055	759	621	1563	1064	690	971	1456	637	1482	1137
Sobic.001G032000.1	62	13	3	74	3	4	37	4	2	41	12	0	34	13	0	30	5	1	48	10	2	73	22	1	77	28	5	44	22	15	31	8	10	37	15	3
Sobic.001G032100.1	903	91	166	933	86	88	1110	140	130	855	150	55	698	100	105	961	54	69	530	187	232	555	205	460	620	144	376	841	281	265	642	102	337	810	360	387
Sobic.001G032200.1	0	0	0	0	0	0	0	0	0	3	0	0	0	0	0	0	0	0	1	0	0	0	0	0	2	0	0	0	0	2	0	0	0	2	0	0
Sobic.001G032200.2	18	11	13	16	6	10	6	5	6	6	11	4	9	4	3	7	2	7	2	9	9	8	15	10	10	4	4	9	33	11	6	11	6	13	10	9
Sobic.001G032300.1	48	9	4	32	0	2	61	2	1	25	0	0	30	8	3	51	6	3	19	17	1	17	24	0	41	11	0	65	13	2	46	2	3	45	3	6
Sobic.001G032400.1	11	6	11	1	9	17	19	5	20	32	7	9	9	6	9	41	10	7	21	2	4	12	18	10	9	7	8	11	13	7	15	8	9	19	17	15
Sobic.001G032800.1	988	1630	3386	701	1539	3268	736	1883	4705	685	1714	2496	592	1367	3822	752	1302	2489	574	1445	6036	791	1708	4254	702	1835	4510	599	2241	2656	505	2203	3222	519	2189	4360
Sobic.001G032850.1	2	34	72	6	20	87	4	37	135	0	38	68	12	23	197	3	37	63	0	9	174	2	20	103	7	34	88	2	47	76	2	41	94	8	23	145
Sobic.001G032900.1	8	174	1118	23	340	1186	19	1362	1109	29	275	1000	16	79	1451	34	130	994	5	314	1686	4	134	993	10	158	1098	28	210	941	43	468	950	17	83	634
Sobic.001G033100.1	17	30	30	30	30	23	16	29	28	7	31	26	9	18	25	23	21	17	14	42	25	19	44	18	19	38	20	21	54	22	9	46	41	7	58	34
Sobic.001G033100.2	2	1	5	1	0	1	3	5	7	4	4	3	2	0	2	4	1	3	0	1	8	0	3	12	0	0	12	1	3	1	0	2	4	0	2	4
Sobic.001G033200.3	1	0	2	0	3	3	1	3	5	0	0	2	0	2	3	0	2	3	0	0	2	0	1	1	0	4	1	0	1	1	3	4	2	1	1	1
Sobic.001G033300.1	3541	1124	681	2056	1151	833	2250	725	519	1440	717	551	1184	797	329	1556	750	849	1606	1079	227	1963	1451	225	2751	1384	246	1516	1273	891	1314	528	3530	1008	1070	1314
Sobic.001G033400.1	1549	3489	3687	1584	5012	3118	1609	2969	3000	1037	3760	2961	1511	2605	2918	1242	2860	2030	1169	2275	2528	1168	4535	2518	1482	3925	2437	1963	5764	1838	2228	3510	1676	1601	5120	1587
Sobic.001G033500.1	710	1142	1655	835	864	1511	739	707	1392	515	879	1713	696	791	1297	727	736	1097	484	371	1190	501	780	1405	502	576	1340	474	1181	1578	400	709	2137	690	850	1956
Sobic.001G033600.2	0	11	18	3	14	13	10	11	26	3	8	22	1	4	28	3	4	16	5	4	18	5	10	17	1	9	10	1	12	12	1	3	16	5	8	13
Sobic.001G033800.1	1	3	2	4	6	9	9	3	6	13	5	5	5	0	10	1	3	2	2	0	1	5	1	2	0	4	4	0	0	0	1	0	0	0	0	2
Sobic.001G034000.1	4	9	19	2	3	16	5	7	7	5	3	17	4	3	14	10	5	11	2	3	19	3	4	6	2	4	21	2	12	17	1	1	15	12	5	12
Sobic.001G034000.2	8	10	14	4	3	24	7	1	7	3	9	24	3	2	26	2	6	16	1	6	11	5	8	11	0	4	23	2	4	8	1	10	11	4	4	10
Sobic.001G034050.1	0	2	0	0	1	0	0	0	0	3	0	0	0	0	0	0	1	0	0	0	0	0	0	1	0	1	0	0	1	0	0	0	0	0	0	0
Sobic.001G034100.1	278	244	72	329	177	100	479	168	80	288	245	48	312	201	42	382	185	53	239	153	101	290	163	153	320	193	221	291	442	102	353	160	123	378	275	157
Sobic.001G034200.1	28	11	5	16	12	2	22	6	4	17	19	15	22	32	13	10	22	14	0	9	3	12	11	2	6	7	1	14	40	49	13	21	26	9	42	13
Sobic.001G034400.1	0	1	0	0	2	0	0	0	1	1	0	0	1	0	0	0	0	0	0	0	0	0	0	0	0	1	2	1	0	2	0	1	1	0	0	2
Sobic.001G034500.1	1890	4170	5857	1441	3841	3253	2029	3463	4918	1060	2327	3107	1356	2009	3568	1137	2067	2746	1237	1663	3901	1150	3188	3047	1621	2531	4723	1218	5549	2240	1556	2886	2519	1362	2951	3168
Sobic.001G034600.1	940	1072	1153	961	1023	1254	1447	717	984	654	867	1108	841	781	1038	787	785	809	786	669	1009	832	1193	1290	801	1123	1180	749	1597	796	731	904	1565	947	1383	1230
Sobic.001G034700.1	6984	9518	9094	7582	8545	9816	7357	6905	9663	4868	9508	6856	5298	7438	7273	6152	7517	9181	4731	10256	8243	5593	12237	11718	4983	13009	9648	3801	14124	15607	4083	9071	21060	4968	12445	18454
Sobic.001G034900.1	2	0	1	0	0	2	0	0	0	0	2	1	0	2	2	1	1	0	0	3	2	1	4	5	0	2	0	0	0	0	0	0	2	0	0	1
Sobic.001G034900.2	0	0	0	0	0	0	1	0	2	0	1	0	0	1	0	0	0	0	0	1	1	0	0	0	0	1	4	0	0	0	0	1	0	0	0	0
Sobic.001G035000.1	2	28	9	4	10	7	0	11	29	1	29	1	5	16	1	56	16	6	7	8	15	2	37	31	8	16	94	6	17	19	4	21	14	2	19	10
Sobic.001G035100.1	64	102	20	98	54	23	98	49	63	29	58	2	43	62	19	63	38	17	46	43	50	49	59	99	42	62	221	52	128	32	50	62	28	58	108	20
Sobic.001G035300.1	0	0	0	5	0	1	0	0	1	0	0	1	0	0	0	0	0	0	0	0	1	0	0	4	1	0	2	0	0	0	1	0	3	0	1	2
Sobic.001G035400.1	4979	3946	1872	4477	3741	1926	5363	2666	1495	3101	3422	1700	3570	3306	1418	3465	2898	1724	3108	2505	1297	3842	4775	1831	3219	3911	1593	2913	5636	2578	3046	3348	3329	3168	4950	2515
Sobic.001G035450.1	1	1	5	1	6	4	0	5	12	1	1	6	4	3	5	5	7	4	7	2	4	3	12	5	2	13	9	0	12	3	5	3	4	5	12	6
Sobic.001G035500.4	1	12	31	5	9	35	5	5	17	11	2	22	12	11	11	0	16	15	0	2	21	4	10	29	0	10	31	3	6	8	0	1	14	6	4	27
Sobic.001G035600.1	4311	1116	1088	3276	905	551	3821	933	1178	2952	1617	409	2893	1139	631	3889	992	650	1754	1650	1086	1914	1440	698	2176	1753	1183	1214	1969	1214	1207	938	3784	1160	1263	3021
Sobic.001G035700.1	13	6	0	24	9	2	6	3	0	1	3	0	15	1	2	10	1	0	0	1	0	0	1	2	6	4	0	14	13	0	12	5	2	11	10	0
Sobic.001G035800.1	192	143	350	182	72	313	177	45	277	100	77	172	93	89	212	217	107	162	89	41	140	105	32	269	128	96	199	75	112	285	86	50	508	127	154	728
Sobic.001G036050.1	0	20	24	3	14	33	2	11	49	5	29	38	11	9	43	1	4	18	14	5	44	12	11	38	7	9	32	4	38	40	16	9	27	15	22	18
Sobic.001G036200.1	30	30	31	34	31	31	62	51	34	73	21	36	35	23	29	36	33	22	23	18	23	24	40	42	16	35	40	35	32	25	48	21	15	58	39	22
Sobic.001G036300.1	1083	937	2954	746	824	2139	828	590	2260	905	600	2419	587	613	2617	719	514	1765	723	500	2793	862	526	2247	1095	550	2925	597	780	1289	617	451	1975	559	534	1857
Sobic.001G036400.2	12	25	64	13	20	20	11	6	49	13	7	55	19	10	47	9	21	25	5	3	35	11	7	8	11	8	53	12	10	19	8	8	30	21	7	24
Sobic.001G036600.2	4	0	0	0	2	0	13	6	3	0	2	0	0	2	4	0	1	0	2	0	2	0	7	1	2	1	2	2	11	0	0	3	3	1	3	6
Sobic.001G036700.1	889	1116	341	645	1121	392	894	655	299	712	943	415	689	847	298	673	904	459	702	615	314	875	995	288	840	998	390	704	1765	530	858	917	628	765	1378	394
Sobic.001G036800.1	552	496	596	626	496	625	608	568	617	461	820	813	511	389	804	563	412	518	515	592	737	561	785	687	620	550	791	542	1361	622	453	778	803	660	1184	721
Sobic.001G036900.1	10711	13411	35559	11529	18777	49183	13153	14172	25164	7849	13742	40360	8446	11549	33961	9333	11742	31415	8088	10981	18825	8770	15858	25030	7959	16515	22034	6227	19429	27205	6056	12690	27470	6246	15692	42584
Sobic.001G037000.1	1173	828	708	1110	1197	779	1174	1424	560	807	1123	540	1170	783	479	905	673	571	956	1418	522	1019	1074	863	1048	1073	641	1034	1180	831	912	989	931	787	943	716
Sobic.001G037033.1	51	38	60	24	63	54	26	82	47	38	49	45	35	37	84	24	24	47	29	23	66	27	32	42	32	27	53	41	69	41	29	45	31	35	38	25
Sobic.001G037066.1	29	138	8	50	267	11	56	92	10	13	135	12	70	156	5	60	128	25	24	148	3	31	257	19	18	282	10	32	451	40	66	204	17	47	345	11
Sobic.001G037150.1	0	5	18	0	1	12	0	2	5	1	1	9	0	1	10	1	3	8	1	0	5	0	0	2	0	0	9	0	3	3	0	0	7	5	1	3
Sobic.001G037200.1	2	0	1	1	1	1	2	0	1	13	0	2	7	3	2	30	2	0	1	0	2	1	0	1	6	2	0	6	1	0	0	2	0	5	3	2
Sobic.001G037300.1	16	5	5	7	2	0	0	2	5	22	1	0	9	0	7	22	0	1	8	1	8	14	1	6	2	1	2	3	3	0	2	2	1	12	2	8
Sobic.001G037400.1	26	23	48	7	22	25	17	19	43	18	15	26	4	6	24	6	8	35	27	10	16	36	10	11	46	12	18	19	13	14	8	6	68	15	14	29
Sobic.001G037500.2	3	2	1	6	2	10	1	7	5	13	1	5	3	3	7	1	6	3	2	2	5	15	2	8	7	6	3	5	5	3	2	1	8	1	2	6
Sobic.001G037550.1	1	3	1	0	0	0	0	0	0	0	0	0	2	2	2	0	0	0	0	0	2	0	0	0	0	2	0	0	0	0	0	0	2	3	0	0
Sobic.001G037600.1	5	0	1	0	1	2	0	0	5	2	3	2	0	2	7	9	3	4	0	2	4	3	1	3	0	0	5	0	2	2	0	1	2	1	0	3
Sobic.001G037700.1	1	4	0	3	1	0	7	1	0	6	3	0	4	3	0	1	1	1	0	4	0	3	42	0	0	3	1	1	5	0	2	1	0	1	1	0
Sobic.001G037800.2	2664	1574	6	2554	1233	3	2157	338	16	1638	919	2	1880	741	2	1968	1137	16	2881	909	3	2909	1432	9	3010	1447	7	3008	2182	43	2977	1370	13	1688	2537	24
Sobic.001G037900.1	2271	1244	270	2200	528	260	1702	327	332	1999	1204	225	1806	816	205	2411	779	273	1927	1098	190	2503	1011	182	2261	1165	170	1631	1482	473	1462	566	772	1281	1680	524
Sobic.001G038000.2	999	2027	3665	730	1875	2284	898	1505	4465	750	1352	2993	604	1411	2979	617	1319	2614	709	789	3158	726	1175	3130	1019	1131	3702	677	1729	2947	614	1146	5602	617	1136	6238
Sobic.001G038050.1	22	43	13	21	27	29	45	18	36	6	23	15	16	22	24	20	68	27	9	86	41	9	71	30	9	77	24	9	114	6	6	17	14	11	61	13
Sobic.001G038100.1	1324	911	1093	1100	1378	940	1511	1068	916	836	1208	962	1067	858	1192	990	798	788	919	772	906	906	986	965	1034	902	1124	1054	1727	675	1059	1053	780	897	1439	741
Sobic.001G038200.1	1721	2730	3576	1420	2660	2290	1902	2051	2903	1567	1782	2790	1571	1761	2532	1267	1633	2150	1357	1100	2036	1439	1998	2280	1680	1424	2964	1071	2997	1921	1228	1187	2684	1276	1339	1784
Sobic.001G038300.1	1083	377	19	636	688	43	751	369	42	670	839	85	627	469	34	662	367	203	720	673	29	759	528	22	1074	559	42	749	1062	448	570	444	253	463	870	89
Sobic.001G038400.1	60	2	18	47	1	8	35	5	13	34	1	18	38	6	7	33	0	11	26	2	11	48	0	9	37	6	11	24	7	9	42	3	9	31	7	9
Sobic.001G038450.1	0	0	3	0	1	0	0	1	1	0	0	4	0	8	5	0	1	4	0	0	2	0	1	0	0	1	5	1	2	1	0	0	2	0	0	5
Sobic.001G038500.1	67	62	136	82	50	161	53	48	182	160	56	221	85	24	141	150	44	161	59	31	113	85	23	142	44	28	149	44	21	113	32	40	512	71	10	301
Sobic.001G038601.1	0	0	0	8	0	0	0	0	0	0	0	0	0	0	0	1	0	0	2	0	1	0	0	0	1	0	0	0	0	0	0	0	0	0	0	0
Sobic.001G038700.1	5	1	0	5	0	1	1	1	0	2	1	0	7	2	1	2	0	1	2	0	0	0	0	0	3	2	6	2	0	0	0	0	2	1	3	1
Sobic.001G038800.1	935	1394	525	513	1975	306	1084	1403	567	1075	1120	689	1017	1032	714	808	994	583	845	424	322	983	956	176	1216	623	422	989	1947	420	1158	763	649	1510	1028	176
Sobic.001G038900.1	89	87	1203	30	69	729	52	60	937	28	68	675	30	67	621	35	54	377	28	47	852	39	64	1337	54	51	1188	13	68	327	15	37	366	17	46	648
Sobic.001G039000.1	0	0	0	0	0	0	2	0	3	0	0	0	0	0	0	10	0	0	0	0	0	0	0	0	0	2	0	0	0	0	0	0	0	0	0	0
Sobic.001G039100.1	30	19	7	35	26	5	21	12	7	13	22	9	10	18	0	29	18	1	16	24	9	9	25	5	26	17	9	16	30	1	17	6	2	27	23	0
Sobic.001G039200.1	0	0	6	2	1	1	0	0	2	6	0	0	0	0	2	9	0	1	0	0	2	2	0	4	1	1	4	0	0	2	0	0	1	0	0	1
Sobic.001G039300.1	651	731	1108	488	845	1252	692	546	1103	530	646	1640	452	597	1564	534	650	1086	444	254	1525	578	425	1237	565	516	1577	384	1020	900	332	350	1248	600	542	859
Sobic.001G039400.2	2110	3908	18425	2102	4350	18364	2355	3246	13439	1710	3108	20614	2080	2488	17012	2463	2762	14208	1831	2960	14923	2012	2806	17103	1955	4119	16976	1623	4666	11598	1432	3133	14864	1473	3736	15755
Sobic.001G039500.2	1023	1300	1168	1083	5211	1103	1161	4172	1237	837	3916	1337	1805	1796	1401	992	1573	1232	1102	3096	1303	1179	5740	1197	1150	2402	1397	1053	3626	1306	1148	4674	1484	1339	4539	1055
Sobic.001G039600.1	1261	1405	1192	1569	1367	1300	1534	896	1124	740	1417	1165	1276	1127	1106	1169	1157	964	1021	854	1144	952	1298	1155	1015	1304	963	957	2155	1409	732	1345	1384	1275	1814	1422
Sobic.001G039700.1	2562	5477	9714	2175	7300	8263	2787	5904	7810	1701	5567	8294	3019	4211	9086	1724	4527	7094	1755	3663	8263	1747	6578	7291	2136	4885	9215	1946	7907	5778	2369	4552	5565	1423	6152	5316
Sobic.001G039750.1	1	7	11	5	1	0	8	0	3	0	0	0	1	4	3	0	2	4	0	1	2	0	1	6	3	0	5	0	0	0	0	0	0	1	0	6
Sobic.001G039800.1	2116	2273	4233	1965	3403	3551	2216	2101	3805	1282	2350	3246	2011	1987	3775	1801	2281	3326	1435	1606	2240	1553	2248	2891	1868	2626	2607	1647	4671	2589	1528	2028	2698	1461	2909	2413
Sobic.001G039900.1	3603	4393	1827	3084	5348	1500	3724	3443	1510	2281	3140	1773	2664	3134	1660	2350	3305	1750	2480	2326	1377	2285	4314	1598	2501	4153	1658	2621	7223	1872	2979	3417	1909	3135	5232	1381
Sobic.001G040000.2	856	328	204	904	209	202	1004	181	135	893	283	200	637	193	190	875	253	140	581	270	156	778	383	159	597	287	167	470	581	287	494	249	477	753	503	366
Sobic.001G040100.1	1913	1968	1000	1275	1426	977	1526	853	1114	1324	1638	769	1042	1661	661	1180	1677	1005	1266	1359	905	1475	1712	809	1527	1988	1228	919	1802	2748	957	957	3744	1020	1418	1475
Sobic.001G040200.1	1173	1055	11490	1141	2141	7956	1593	4809	15952	582	4736	4647	1455	1226	14541	3075	1018	3551	649	4375	14821	688	2520	11060	1389	1128	12269	2841	4307	6413	2087	5130	10438	644	5349	14203
Sobic.001G040300.1	1506	1737	3129	1163	1400	2347	1513	917	2273	1115	1156	3135	1072	1214	3014	1014	1104	2255	1164	822	2223	1190	1243	2278	1438	1009	2515	1046	1830	1991	1107	857	2688	807	1307	1543
Sobic.001G040400.2	0	3	1	0	0	1	0	0	0	0	0	0	0	1	0	3	1	4	1	1	0	0	0	0	1	3	1	0	0	0	0	2	5	0	0	3
Sobic.001G040500.1	0	2	13	2	2	14	0	1	14	2	5	6	0	1	18	0	0	5	0	0	8	0	3	9	0	2	10	4	4	3	1	1	5	0	0	6
Sobic.001G040500.2	0	13	38	12	1	29	0	2	23	2	1	22	0	4	19	3	8	16	2	2	23	0	2	39	0	7	52	0	2	7	0	3	18	4	7	28
Sobic.001G040600.2	1	1	0	0	0	1	0	0	5	0	1	2	0	0	7	0	2	0	2	0	1	0	0	5	0	0	0	0	1	0	3	2	5	2	0	1
Sobic.001G040701.1	14	15	18	11	10	13	31	3	19	28	12	30	10	11	47	16	9	29	16	4	38	14	23	41	14	10	53	53	84	45	55	45	73	69	47	34
Sobic.001G040800.1	11044	11470	8264	10446	8849	9106	11263	6856	6980	7678	11268	8720	8038	8866	8494	9081	8143	6594	6484	9227	8043	7673	13950	9693	7389	10721	9218	6320	17936	9503	6531	8110	10243	6574	15652	8338
Sobic.001G041000.1	675	769	2001	925	916	2680	923	776	1620	501	927	1543	739	693	1668	863	583	1210	545	853	1358	683	961	1870	519	1059	1522	428	1785	1472	415	904	1465	535	1220	2355
Sobic.001G041100.1	1762	1514	1516	1718	1875	1291	1892	1532	1481	1103	1645	1059	1365	1215	1226	1312	1241	890	1239	1712	1275	1308	2568	1545	1286	1759	1780	1349	3765	1118	1294	1956	1396	1155	2997	1241
Sobic.001G041200.1	814	1028	2502	693	960	2423	881	1075	2007	550	1108	2097	600	750	2546	638	630	1435	530	898	2319	729	1515	2372	621	897	2094	459	2389	1607	455	1328	1666	585	1871	2617
Sobic.001G041300.1	2	1	2	5	0	1	2	0	1	0	1	2	1	0	3	0	2	1	0	0	2	3	0	2	0	2	1	2	0	0	2	2	6	3	2	4
Sobic.001G041400.1	3171	3264	1653	2670	4862	1482	3081	3432	1701	2444	3643	1420	2740	3482	1616	1932	3118	1215	2680	1933	1257	2630	2566	1196	2785	2874	1534	2505	3750	1010	2507	2909	1401	2533	3781	1174
Sobic.001G041500.1	1	1	1	1	3	2	0	1	3	1	3	0	2	4	0	0	1	0	0	1	0	0	2	2	0	2	1	0	3	2	2	2	0	1	1	3
Sobic.001G041500.3	0	6	1	3	10	6	0	2	8	0	4	9	0	8	5	0	4	24	1	4	4	0	4	2	0	3	10	0	20	6	1	1	22	1	1	20
Sobic.001G041600.1	1	3	0	4	0	1	3	0	1	0	0	2	1	2	0	0	0	4	2	0	1	0	1	0	0	3	1	0	9	1	1	6	3	0	2	4
Sobic.001G041700.4	0	0	0	4	0	0	0	0	1	0	0	0	0	2	0	0	0	3	0	0	0	0	0	1	0	0	1	2	0	0	0	0	3	0	0	1
Sobic.001G041800.1	3672	1550	340	3039	1041	394	3409	849	384	2575	1330	365	2317	999	344	2307	1038	398	2882	1111	178	2808	1808	200	3157	1334	246	2759	2208	477	2942	1474	788	2347	2138	360
Sobic.001G042000.1	850	151	168	669	116	128	756	119	101	612	167	126	561	103	98	713	100	97	635	235	159	800	211	180	831	288	179	586	354	87	544	173	242	403	241	48
Sobic.001G042100.1	0	0	0	0	2	0	0	1	0	0	1	3	0	1	0	0	0	0	0	0	0	0	0	0	1	0	0	0	0	1	0	2	0	0	0	0
Sobic.001G042301.1	23	4	2	28	4	3	23	6	3	29	10	0	14	4	9	20	1	1	8	4	1	19	5	6	4	10	6	10	6	6	15	7	5	11	9	10
Sobic.001G042400.1	146	84	52	121	70	64	153	63	77	104	102	71	159	62	90	156	75	49	76	76	114	87	172	116	149	125	105	72	139	73	64	91	117	112	102	115
Sobic.001G042500.1	1372	2307	255	932	3462	269	994	1930	268	303	3471	121	511	2090	138	443	1860	963	546	879	76	568	1592	75	662	1154	132	1049	2806	807	807	2303	663	787	2720	220
Sobic.001G042600.1	0	8	30	13	20	29	6	18	32	1	12	47	1	13	39	4	4	42	0	5	9	1	8	6	5	9	9	2	10	56	2	10	65	5	25	24
Sobic.001G042700.1	0	2	8	6	1	9	0	0	2	2	0	5	3	4	3	6	2	4	1	1	2	14	1	0	12	1	2	0	2	3	1	2	8	4	4	12
Sobic.001G042800.2	96	40	13	60	189	7	120	225	14	63	165	6	126	117	8	82	77	4	65	87	5	63	231	10	77	172	6	133	206	13	90	169	32	193	225	1
Sobic.001G042901.1	11	14	0	13	2	0	11	0	1	6	2	0	10	3	0	0	4	1	4	9	0	5	1	7	0	1	22	8	1	46	2	4	21	5	6	6
Sobic.001G043000.1	6	13	17	19	18	21	26	18	33	2	1	1	2	4	3	6	6	0	0	0	1	7	9	3	6	0	6	4	9	5	2	8	6	15	3	3
Sobic.001G043100.2	1432	1562	2081	1238	1496	1626	1689	1147	2156	1117	1495	1712	1447	1392	2026	1352	1262	1212	947	529	1744	1033	1053	1510	1097	809	1846	935	1933	1160	742	1034	1848	1653	1243	1648
Sobic.001G043200.1	312	393	712	269	464	762	470	341	539	349	345	737	398	281	806	330	299	659	269	152	457	254	319	340	381	277	450	289	857	381	341	311	482	477	387	313
Sobic.001G043300.1	15	14	16	17	20	27	32	25	22	13	20	5	8	14	25	6	9	7	5	5	14	11	25	7	8	10	19	6	30	12	16	20	9	17	36	13
Sobic.001G043400.1	2140	1928	2699	1775	2420	2695	2380	2323	2618	1917	2337	2979	1968	1480	3602	1719	1542	2174	1506	1460	2691	1658	1983	2418	2074	1497	2535	1592	3034	1800	1737	1706	2503	2094	2379	2050
Sobic.001G043500.2	339	237	134	325	165	200	309	104	84	325	207	159	326	149	154	287	153	145	237	181	98	330	169	138	284	176	105	162	312	133	174	123	148	207	211	67
Sobic.001G043601.1	376	521	1133	478	460	1044	597	362	798	387	410	1165	467	356	1182	418	311	779	279	277	950	399	415	1047	392	382	1019	186	603	473	191	345	355	199	390	516
Sobic.001G043700.3	1789	1414	281	1084	1181	246	1361	901	281	979	1143	264	863	765	310	828	855	273	818	591	270	882	1001	174	1088	613	235	1176	1677	291	1235	858	654	751	1449	205
Sobic.001G043800.1	1645	2052	2182	1263	2152	2241	1379	2003	2024	1069	2187	1670	1198	1567	1878	1336	1562	1497	1055	1444	1524	1179	2391	1893	1310	1667	1685	1258	3280	1446	1207	2063	2001	1092	2872	1781
Sobic.001G043900.1	291	439	660	183	400	701	249	309	590	248	330	1143	226	233	804	277	269	828	207	154	666	249	223	588	224	293	769	156	483	510	133	199	820	224	300	462
Sobic.001G044000.1	169	106	109	101	133	65	118	78	128	88	85	88	87	85	106	129	65	75	112	65	143	120	74	100	118	82	162	116	160	120	87	101	150	58	89	95
Sobic.001G044200.2	5	3	46	5	10	27	9	5	47	0	3	9	0	3	26	1	2	15	3	3	17	0	3	11	0	5	17	0	9	6	0	3	5	0	11	11
Sobic.001G044300.10	0	14	24	0	23	30	0	14	32	0	22	41	0	16	44	1	20	33	0	5	60	0	9	29	0	7	31	0	5	43	0	12	56	1	7	31
Sobic.001G044300.11	0	1	0	0	0	3	0	0	3	0	2	6	0	2	1	0	2	0	0	0	0	0	0	5	0	0	5	0	0	5	0	0	0	0	0	6
Sobic.001G044300.9	0	1	0	0	1	2	0	0	0	0	0	0	0	0	1	0	2	0	0	0	0	0	0	2	0	0	0	0	0	1	0	0	0	0	1	2
Sobic.001G044400.1	59	14	14	40	66	22	46	35	16	28	33	5	33	54	7	18	31	17	30	13	16	38	27	13	26	38	23	9	38	9	35	31	26	43	23	17
Sobic.001G044500.2	126	128	246	117	158	211	104	155	172	154	104	111	91	105	100	113	140	150	80	70	128	104	112	250	104	123	213	74	192	163	59	154	267	147	66	208
Sobic.001G044700.1	24	1	6	5	3	10	23	3	6	8	6	3	1	4	3	9	2	4	3	3	0	3	2	1	13	3	6	5	5	1	1	5	4	11	4	2
Sobic.001G044800.2	9	3	1	5	1	0	16	2	2	11	1	1	7	1	0	14	0	2	8	7	3	13	6	2	8	4	2	9	14	0	2	0	3	9	13	4
Sobic.001G044900.1	255	294	238	238	496	227	368	329	305	183	357	290	277	303	268	258	223	274	182	142	212	228	269	151	229	200	214	182	471	336	147	201	359	361	224	223
Sobic.001G045000.1	971	653	742	1044	1068	581	1096	986	1045	527	908	532	722	589	642	603	409	502	449	730	1073	558	828	947	606	619	1252	668	1057	733	661	689	550	716	759	1104
Sobic.001G045100.1	7	12	10	16	5	9	16	0	23	8	14	5	14	11	4	3	20	6	23	4	5	13	4	6	11	8	8	5	9	13	6	5	64	10	14	34
Sobic.001G045300.1	5	25	21	1	13	4	12	16	18	1	10	6	9	16	4	1	10	10	6	3	8	1	10	28	0	9	26	3	11	11	4	1	17	1	7	6
Sobic.001G045500.1	3	0	3	0	2	1	1	0	2	0	0	0	0	0	1	1	0	1	1	0	0	1	0	0	0	0	1	0	0	0	5	0	0	0	0	0
Sobic.001G045600.1	1297	728	2695	1080	536	1916	1258	585	1881	1062	505	1695	792	473	1286	1285	448	1404	741	846	1879	953	621	1734	1185	1068	2073	774	912	1635	636	512	1513	950	517	1177
Sobic.001G045700.1	2808	4281	1625	1919	7176	1471	2592	6132	1416	2269	4641	2173	2176	3902	1754	1756	2963	2056	2031	1791	733	2155	2740	455	2658	2440	880	2081	5709	2591	2079	3521	2433	2317	3696	660
Sobic.001G045800.1	0	4	0	0	0	0	5	0	0	2	0	0	0	1	0	0	1	0	3	1	0	0	0	0	3	1	0	0	0	0	0	4	67	1	0	15
Sobic.001G046000.1	326	1074	1434	348	764	1565	356	877	1794	225	1240	1321	335	1115	1057	278	1186	1216	268	729	981	376	890	2163	302	1163	1377	176	1615	1968	175	1056	1828	316	858	2719
Sobic.001G046100.1	884	1434	4926	653	1449	4828	715	1282	3443	677	1308	6200	644	985	5916	650	930	3905	780	1206	4224	942	1275	4927	824	1356	4901	824	1835	4096	776	1370	5128	435	1590	3761
Sobic.001G046300.1	2684	3413	17181	1846	3137	13912	1652	2555	11067	1833	2538	17203	1647	1979	18332	1637	2094	10392	2225	2366	15258	2483	2633	14943	2472	2543	17919	1720	3409	8234	1671	2696	9945	1080	3172	10319
Sobic.001G046400.1	432	700	563	350	910	734	360	532	695	280	946	942	347	807	562	218	709	1131	231	395	351	271	564	216	401	670	318	224	690	1449	259	478	2265	130	434	787
Sobic.001G046500.1	92	1014	250	88	619	470	110	509	336	100	727	483	170	624	212	212	580	500	67	410	273	100	524	237	76	744	241	55	545	1282	55	543	1695	133	282	969
Sobic.001G046600.1	76	34	1	122	17	9	112	16	8	221	36	12	486	21	2	418	33	10	54	18	5	41	21	3	34	30	4	142	34	10	78	17	43	268	13	28
Sobic.001G046700.1	322	26	19	382	29	16	296	16	21	681	56	51	833	51	44	1283	24	47	152	12	25	190	16	27	180	26	15	146	44	46	128	15	67	478	121	45
Sobic.001G046800.2	16	9	7	1	9	8	3	2	4	2	7	4	1	7	6	2	13	9	6	4	5	9	2	2	4	14	3	0	2	23	1	2	35	1	1	16
Sobic.001G046900.1	1666	234	11	1852	288	11	1513	371	2	2455	538	5	2053	276	4	2742	318	3	1137	1063	22	1756	648	25	1578	668	65	829	762	98	858	545	49	1208	1071	38
Sobic.001G047000.1	541	651	686	638	564	937	697	430	611	451	475	843	426	547	570	517	531	681	402	312	476	495	511	915	377	630	687	386	1006	790	384	461	1047	686	691	1145
Sobic.001G047100.1	501	849	2034	509	890	2007	579	657	1553	462	554	2021	429	562	1770	399	553	1640	387	438	1772	448	640	1676	426	703	1960	279	848	1631	312	525	1910	339	621	1285
Sobic.001G047200.1	1194	1313	626	1027	1847	1635	1258	1247	578	1158	1656	2577	993	1309	1244	1214	1300	2298	1067	805	860	1086	858	1083	1312	1188	1041	989	1971	1428	1061	930	1700	880	977	753
Sobic.001G047400.2	1	6	2	4	2	1	3	0	5	6	0	0	8	1	3	0	8	1	2	1	1	0	3	5	2	1	2	1	1	5	4	4	0	7	4	3
Sobic.001G047500.1	0	0	0	0	0	0	1	0	0	3	1	2	3	5	0	2	1	1	3	1	1	0	0	1	1	0	0	0	3	0	0	1	0	0	0	0
Sobic.001G047600.1	1499	1731	1945	1909	1680	1892	1557	1428	2108	1166	1697	1736	1660	1559	1703	1463	1295	1384	1017	933	2061	1168	1584	2442	1276	1176	2205	1107	2388	1963	854	1535	2878	1477	1844	3170
Sobic.001G047700.1	126	145	280	85	206	176	173	237	176	71	145	119	133	143	139	102	153	87	98	161	155	81	270	277	70	210	236	88	386	165	66	188	180	91	235	149
Sobic.001G047800.1	2354	1599	2325	1914	1147	2852	2089	913	1819	1416	1208	2566	1561	1111	2166	1988	1044	2113	1501	1213	2066	1768	1391	2745	1585	1584	2327	1358	2017	2788	1337	1044	5201	1350	1809	5106
Sobic.001G047800.2	19	14	24	14	25	39	15	16	30	6	19	14	28	19	25	9	16	31	4	8	13	5	5	23	4	8	25	11	12	25	6	10	35	10	14	39
Sobic.001G047900.1	166	95	57	145	80	64	158	84	62	96	97	79	142	66	76	113	53	61	106	87	59	122	113	38	124	73	78	129	206	86	142	78	143	124	88	53
Sobic.001G048000.1	2	0	3	0	1	2	0	0	3	0	1	3	0	0	6	0	0	2	0	2	6	0	3	0	0	0	0	0	1	3	0	5	3	0	1	8
Sobic.001G048000.2	0	0	0	0	0	0	0	2	2	1	0	0	0	0	1	0	0	2	1	0	2	0	3	3	4	0	2	0	0	0	3	0	1	0	0	0
Sobic.001G048200.2	527	475	524	471	435	584	488	491	550	261	415	754	382	399	544	288	384	670	257	251	481	324	398	597	233	368	538	278	761	1025	244	599	1490	483	626	1367
Sobic.001G048300.1	44	46	40	52	58	45	57	36	37	55	43	69	57	58	77	76	47	42	48	26	86	42	46	40	44	47	69	32	85	57	22	51	46	43	60	40
Sobic.001G048400.1	139	110	12	123	118	13	133	92	6	176	210	13	164	163	10	178	135	8	108	136	15	146	185	24	101	152	10	116	227	19	97	61	37	133	313	22
Sobic.001G048600.1	3	0	0	7	1	0	7	4	0	1	10	0	9	7	1	0	2	0	3	4	0	6	0	0	2	5	0	7	3	0	7	6	0	0	13	1
Sobic.001G048700.1	1690	1944	947	1841	3075	1341	2225	2456	1061	1084	1908	961	1378	1646	841	1278	1531	1005	1312	1493	756	1409	2281	1015	1163	2267	887	1155	3037	1276	1248	2356	1391	1737	2653	1568
Sobic.001G048766.1	134	108	38	147	61	73	118	43	35	242	293	109	187	202	92	322	339	99	44	65	58	108	12	76	122	129	128	59	127	175	55	55	276	124	112	116
Sobic.001G048832.1	1384	1407	1670	1217	1222	1418	1494	956	1803	927	1290	1530	1231	1256	1545	1379	1244	1651	1180	1313	1660	1333	1174	2019	1170	1774	1806	1030	2122	2448	1067	1203	3294	1042	1842	3141
Sobic.001G049000.1	0	2	1	8	4	1	3	2	1	0	1	0	3	2	2	0	1	0	4	4	2	0	2	2	0	2	0	4	2	0	0	2	4	0	1	1
Sobic.001G049200.1	21	13	18	16	15	13	8	6	19	5	13	14	11	25	18	15	15	14	7	10	21	23	5	17	5	17	34	5	16	32	0	11	40	11	16	25
Sobic.001G049300.1	31	29	59	14	80	40	28	48	52	36	48	45	37	32	34	36	35	40	14	42	36	44	55	20	36	33	36	31	77	22	31	34	26	30	51	13
Sobic.001G049300.2	0	0	0	0	1	0	0	0	2	1	0	0	0	1	0	0	1	0	0	0	5	0	0	0	0	0	7	0	0	0	0	0	0	0	0	0
Sobic.001G049400.1	31	39	57	20	59	62	17	43	88	16	56	81	30	47	62	30	52	100	7	22	44	12	58	80	12	68	89	16	84	74	5	63	92	22	67	88
Sobic.001G049600.1	2098	3039	3040	2107	2802	2296	2619	2011	2391	1590	2294	2551	2088	2231	2462	1729	1970	2141	1503	1584	2687	1506	2919	2492	1696	2307	3520	1720	2995	2522	1606	1699	2956	2003	2099	2341
Sobic.001G049700.1	0	0	0	2	0	0	3	0	0	6	0	0	0	0	0	5	0	0	7	1	0	1	0	0	8	1	0	1	0	0	0	0	0	4	1	0
Sobic.001G049800.1	172	191	205	136	186	148	274	155	212	140	128	247	225	125	249	172	126	170	193	47	171	176	92	69	201	88	132	128	217	107	132	85	160	238	103	88
Sobic.001G049800.2	11	2	7	0	2	4	0	3	7	0	0	4	0	2	11	0	4	9	0	0	5	3	0	4	0	0	4	0	0	1	0	0	5	3	0	1
Sobic.001G049900.2	0	0	0	1	0	0	0	0	0	0	0	0	0	0	0	0	1	0	0	2	0	0	6	0	0	1	0	0	1	3	0	0	0	0	0	0
Sobic.001G050100.1	5	5	7	1	2	1	10	1	8	7	0	2	10	7	1	14	14	5	19	0	4	9	1	2	4	7	5	3	10	7	1	2	10	16	0	4
Sobic.001G050200.2	701	699	798	419	570	570	559	593	823	600	577	576	375	385	572	513	383	529	439	331	886	460	376	526	601	358	827	488	950	636	526	533	668	512	655	500
Sobic.001G050300.1	2458	245	392	1902	71	453	1918	115	295	860	171	218	590	134	196	1719	122	207	687	526	226	782	223	357	1081	408	178	1153	686	329	1192	177	1179	1107	425	840
Sobic.001G050400.1	21	92	0	93	37	0	54	8	0	4	22	0	90	35	0	15	45	1	17	2	0	16	63	0	10	41	0	12	42	1	11	22	0	30	35	0
Sobic.001G050500.1	952	1510	2081	663	2741	1574	841	1990	1832	622	1977	1849	776	1236	1861	606	1187	1722	569	975	1196	661	1890	1291	868	1078	1616	610	3080	1190	648	1601	1267	696	2008	898
Sobic.001G050600.2	0	30	28	2	29	29	8	18	26	4	9	9	6	5	18	10	7	8	3	6	14	6	21	12	0	14	15	0	28	32	3	14	16	3	15	15
Sobic.001G050650.1	33	14	2	22	14	0	14	17	1	13	12	2	26	17	4	13	13	3	32	13	3	22	9	1	14	12	3	22	31	0	1	21	3	27	21	1
Sobic.001G050700.4	16	49	54	9	38	70	9	45	60	6	22	71	17	22	85	10	22	55	2	16	43	4	37	30	10	19	43	3	33	40	8	36	47	12	33	48
Sobic.001G050800.1	47	143	342	45	102	198	78	120	268	30	67	136	47	75	58	67	74	150	28	16	75	33	89	91	45	62	115	19	98	123	25	43	358	27	55	192
Sobic.001G050900.1	0	6	0	0	1	0	0	0	0	1	2	0	1	0	0	0	2	0	0	0	0	0	0	0	1	0	0	1	3	0	0	0	0	2	0	0
Sobic.001G051100.1	116	39	63	113	64	67	67	37	55	167	184	162	106	85	117	184	111	240	71	20	25	92	59	15	84	42	12	72	73	26	88	51	37	32	37	36
Sobic.001G051200.1	3932	3771	7733	4277	3480	8032	3974	2673	6743	2960	3431	5849	2563	2834	6782	2947	3186	3965	2604	3124	8114	3069	4304	9388	2775	4363	8812	1872	4715	4636	1973	3052	6934	2569	4402	11776
Sobic.001G051300.1	689	346	220	603	210	279	594	111	232	324	161	311	348	175	251	399	143	240	356	138	170	409	239	207	404	263	176	333	360	319	336	122	431	412	317	347
Sobic.001G051500.1	1594	2134	2456	1269	1301	2491	1503	994	2413	1352	1009	2907	944	1428	2664	977	1324	2061	1357	602	2547	1242	1088	2179	1521	1251	2662	924	1488	2260	875	1119	3241	951	1283	2435
Sobic.001G051600.1	883	395	27	648	160	13	1007	166	42	855	581	2	720	763	2	1353	506	27	844	468	90	926	579	73	1494	556	144	818	849	170	551	158	203	651	451	66
Sobic.001G051700.1	1272	1045	1401	989	1184	874	1190	1118	1469	910	876	1294	1025	635	1307	875	602	889	947	672	1012	1068	1260	738	1338	682	1078	1107	1807	873	1060	1040	858	1226	1187	732
Sobic.001G051800.1	375	476	1514	357	1202	959	409	2453	1918	168	2231	471	306	335	1669	425	266	592	172	2247	2763	239	2551	1342	241	553	2018	344	9549	1589	220	3555	976	240	6607	1767
Sobic.001G052000.1	3	0	0	5	1	1	1	0	0	4	0	1	5	1	0	22	1	1	4	2	0	6	2	0	0	0	0	3	6	0	1	0	6	8	1	0
Sobic.001G052100.2	5	1	0	3	0	0	1	2	0	2	1	0	3	0	0	4	7	0	1	1	0	1	1	0	1	0	1	3	3	0	5	0	0	0	0	1
Sobic.001G052200.1	123	94	129	96	121	79	130	57	77	114	68	109	114	78	90	159	77	135	135	40	60	116	45	47	142	59	94	101	98	74	81	27	92	73	48	50
Sobic.001G052300.1	597	539	145	520	1070	87	602	872	168	436	545	58	630	357	67	587	350	130	550	741	104	515	880	129	621	647	189	692	1427	149	768	855	135	443	1339	63
Sobic.001G052350.1	0	3	0	0	4	0	0	1	0	0	0	0	0	0	0	0	0	0	0	0	0	0	1	0	0	1	2	0	1	1	0	0	0	0	1	0
Sobic.001G052400.2	182	177	114	128	87	138	146	108	137	97	108	145	156	124	149	88	91	124	119	57	158	111	95	153	168	89	132	106	160	110	107	105	139	126	113	208
Sobic.001G052500.1	0	1	0	0	0	0	1	5	8	0	3	0	0	1	2	0	0	1	0	1	6	2	2	0	2	2	1	3	2	1	2	0	0	0	3	0
Sobic.001G052600.1	71	19	36	85	32	20	82	17	31	79	17	19	85	18	19	88	24	33	79	15	16	72	20	10	71	21	21	44	53	24	42	23	30	81	31	9
Sobic.001G052600.2	8	13	11	5	8	23	12	9	25	11	7	9	6	17	33	1	23	6	8	11	20	2	24	39	5	23	35	5	44	1	4	9	12	11	25	14
Sobic.001G052600.3	0	0	2	0	0	3	0	0	3	1	7	4	0	3	12	0	1	6	0	0	3	0	1	0	0	0	1	1	0	1	0	0	1	0	0	1
Sobic.001G052700.1	2759	2861	2119	2173	2495	1933	2424	1888	2157	2315	2534	2178	2359	2059	2331	2150	1879	1883	1855	1199	1720	2067	2183	1463	2268	1484	1879	2056	3114	1947	1812	1874	2716	2219	2764	1831
Sobic.001G052800.1	114	163	227	58	232	195	212	187	210	61	155	287	138	121	235	95	103	262	109	74	175	134	190	118	103	152	294	90	458	225	102	187	205	226	171	137
Sobic.001G052900.1	11488	7437	8582	11888	13354	7887	12634	8916	6609	7838	8188	4983	11074	7191	5886	10184	7522	4033	7870	9419	6404	9042	13129	7935	8344	15052	6599	6527	23138	5963	6933	12368	6987	7794	18277	10711
Sobic.001G053000.1	323	378	268	281	368	237	289	248	205	248	328	72	327	243	93	322	243	86	231	372	153	236	530	152	307	518	203	264	841	159	298	427	244	197	590	180
Sobic.001G053100.2	97	89	94	68	145	109	76	81	92	2	15	2	5	6	4	0	13	0	75	73	124	76	106	80	95	92	145	48	120	81	73	117	123	54	116	87
Sobic.001G053200.4	350	355	266	279	270	283	198	203	236	0	0	1	0	0	0	0	0	0	245	228	304	237	269	279	344	290	348	232	419	292	255	288	280	205	344	281
Sobic.001G053350.1	261	291	49	149	235	30	313	224	52	45	94	4	54	72	5	39	41	4	218	63	24	201	154	22	207	145	42	290	437	121	211	201	121	465	265	61
Sobic.001G053500.1	0	1	0	0	2	0	0	5	1	278	706	59	388	320	158	259	289	82	2	10	2	1	18	11	0	10	0	2	16	7	2	20	0	0	23	0
Sobic.001G053700.2	4	1	0	0	2	0	4	3	0	10	12	0	23	6	0	16	3	0	9	4	0	8	6	0	6	1	0	20	15	0	9	4	0	8	5	0
Sobic.001G053700.3	4	4	2	1	5	3	2	2	2	1	9	0	1	11	3	0	2	2	1	1	1	2	5	0	5	2	0	4	8	3	1	5	5	5	7	2
Sobic.001G053800.1	1994	2716	3938	1507	2621	2693	1606	2147	3168	1701	2317	3448	1569	2392	4208	1377	1969	2584	1423	1134	3716	1490	2312	2508	1527	1591	3747	1304	2741	2446	1200	1763	2569	1382	2078	2029
Sobic.001G054000.1	169	27	7	113	9	5	96	23	2	118	21	6	112	38	9	122	39	9	56	16	1	56	6	0	67	21	4	51	74	25	58	10	20	86	59	6
Sobic.001G054050.1	19	2	0	4	3	0	0	2	0	4	1	0	7	2	0	16	2	1	3	0	0	2	0	0	11	1	1	2	4	0	4	0	1	7	3	1
Sobic.001G054100.1	295	258	577	351	178	514	342	118	445	352	208	348	372	219	552	416	221	240	236	165	365	288	230	409	322	221	423	173	295	213	143	110	262	281	267	279
Sobic.001G054200.1	271	289	383	330	332	400	310	234	317	221	319	336	269	257	349	268	248	313	211	201	406	265	320	434	294	361	455	231	387	377	230	222	443	213	301	382
Sobic.001G054300.1	3	1	1	4	0	1	8	3	1	7	4	0	7	0	0	4	0	1	0	5	1	4	19	0	1	2	0	13	30	3	6	5	3	14	27	1
Sobic.001G054400.1	0	2	0	0	0	0	0	1	0	0	0	0	0	3	0	0	3	0	0	0	0	0	0	14	0	0	6	0	0	2	0	0	9	0	0	0
Sobic.001G054500.2	0	3	0	2	0	0	0	1	0	0	0	0	0	0	0	0	0	0	0	0	0	0	1	7	0	0	7	0	0	4	0	0	4	0	1	0
Sobic.001G054600.1	87	98	35	126	75	60	221	78	57	175	69	20	176	75	35	130	58	19	132	45	34	89	95	42	165	99	28	92	139	61	55	63	63	180	48	18
Sobic.001G054700.1	1653	1751	373	1559	1648	584	1725	1114	327	1213	1343	484	1394	1386	280	1065	1315	680	1286	938	223	1494	1433	232	1400	1576	263	1045	2337	865	1139	1166	1364	1450	1779	557
Sobic.001G054800.2	7941	5172	4143	4902	3723	4218	5552	2260	3235	4268	2007	3932	2707	2339	721	3466	2724	3841	5001	1174	350	5287	1999	1737	5071	4255	2301	3878	3438	3225	3637	2088	6639	3025	1804	3575
Sobic.001G054900.1	3486	5086	18270	3193	5170	16843	3609	4266	14942	2534	4086	13256	2968	3617	13770	3494	3542	10453	2764	3925	10233	3428	3796	11787	2814	5028	11558	2292	6635	12469	2086	4400	15143	2112	5353	21401
Sobic.001G055100.1	0	0	0	0	0	0	0	0	0	2	8	5	6	7	7	4	4	3	0	0	0	0	0	0	0	0	0	0	0	0	0	0	0	0	0	0
Sobic.001G055300.1	0	0	62	0	4	24	0	0	65	51	39	49	55	32	99	77	30	41	0	4	19	0	1	40	0	0	38	0	1	1	0	0	0	0	0	8
Sobic.001G055400.1	75	0	1	71	2	3	71	5	0	32	4	0	43	1	0	40	0	0	64	17	0	100	12	0	88	4	0	26	22	1	47	4	4	81	12	5
Sobic.001G055600.1	112	69	60	102	96	37	117	65	44	79	52	43	56	45	30	80	27	60	60	26	23	89	40	31	87	60	25	61	130	31	92	33	33	60	65	27
Sobic.001G055700.1	15	7	10	23	7	2	23	1	8	13	0	0	6	0	1	9	2	1	15	3	4	20	5	1	29	8	5	11	3	4	3	0	8	12	2	8
Sobic.001G055900.1	0	2	8	0	2	11	0	2	9	1	3	6	2	0	1	0	1	4	0	2	0	0	4	4	0	0	12	0	2	5	2	0	1	0	1	8
Sobic.001G056000.1	0	0	3	0	0	6	0	0	6	4	777	1700	16	493	2592	14	416	1425	0	0	0	0	0	177	0	0	5	0	0	0	0	0	1	0	0	2
Sobic.001G056100.1	449	1869	2946	380	1258	3761	425	595	2832	355	849	3763	503	1014	1188	483	1454	2868	487	531	1613	643	1066	4428	609	1207	3241	229	1731	1202	164	656	4651	378	1145	3495
Sobic.001G056200.1	2069	2857	5098	1978	2556	4939	2309	2042	3703	1566	1919	4910	1916	1992	4542	1523	2047	3364	1518	1438	3909	1654	2590	4776	1495	2428	4079	1443	3171	3177	1563	2035	3972	1727	2814	4394
Sobic.001G056500.1	0	48	80	0	72	102	0	44	92	7	112	106	2	69	69	7	83	141	0	25	65	0	48	106	4	64	65	1	38	116	3	40	129	3	18	108
Sobic.001G056601.1	39	45	31	31	77	55	35	52	29	23	47	60	42	36	31	22	43	41	37	42	30	35	67	43	22	52	39	25	81	60	43	52	59	27	66	27
Sobic.001G056601.2	2	0	0	0	1	1	0	2	1	0	2	0	0	0	0	1	2	0	0	0	0	0	1	1	0	4	2	0	7	1	1	0	1	0	2	1
Sobic.001G056700.1	779	628	582	651	745	488	718	607	690	508	736	406	570	500	564	652	500	474	508	553	563	641	748	775	606	684	654	673	1184	545	589	777	726	638	1029	815
Sobic.001G056800.1	1010	2270	1230	963	2019	1341	1114	1326	1519	570	1229	1069	851	1334	939	572	1528	1121	713	615	906	846	1173	1009	977	1117	1100	744	1743	1400	681	1106	2161	1379	1093	1594
Sobic.001G056900.1	479	509	662	428	501	767	501	415	809	106	148	61	192	106	50	244	103	46	256	293	741	333	400	900	371	482	924	322	874	732	266	469	987	515	622	1366
Sobic.001G057100.1	1453	2674	2811	1045	1505	1791	1521	1280	2803	1264	1971	2117	1339	1957	2058	1463	2231	1932	1037	773	2154	1485	1520	2895	1528	1534	2873	965	2230	1494	984	787	3116	1230	1163	2053
Sobic.001G057200.1	533	407	545	354	392	472	493	324	561	346	396	403	339	295	482	474	315	384	398	249	456	362	291	399	445	286	466	435	660	346	385	337	449	349	448	301
Sobic.001G057300.1	3259	2814	8715	2089	2704	6327	2027	2130	7177	2266	1997	5723	1478	1655	5856	1782	1543	5284	2626	1260	5159	2470	1391	4207	2877	1901	5693	2283	2365	5549	1819	1967	7501	1098	1946	4451
Sobic.001G057400.1	86	99	238	133	72	231	121	62	206	102	55	174	90	85	197	136	105	167	77	42	189	118	74	200	66	102	220	50	138	196	48	51	191	130	78	174
Sobic.001G057500.1	27	633	1932	22	834	1633	25	494	1904	12	571	1673	38	489	989	31	600	1711	24	262	1090	17	391	1638	15	477	1729	10	446	1757	9	301	2620	10	217	2276
Sobic.001G057600.1	101	219	473	152	225	401	124	397	699	133	168	149	181	114	342	117	126	128	55	260	632	89	355	871	55	360	894	47	288	258	45	369	341	82	148	502
Sobic.001G057700.1	1648	3143	11585	1460	2666	8045	1942	1876	10506	1377	2093	5594	1508	2292	7531	1399	2450	4876	1180	1102	5561	1311	1846	6999	1492	2031	6662	1078	2232	3520	1015	1082	5098	1378	1099	5119
Sobic.001G057800.1	2796	1419	351	2553	1497	261	2955	1334	437	1969	1783	298	2086	1419	341	2203	1248	379	1830	1552	741	1949	2038	940	2023	1793	1178	1783	3152	860	1561	1775	1005	1863	2503	773
Sobic.001G057900.1	15	18	26	7	13	19	16	17	27	33	16	1	0	1	7	45	12	1	7	4	23	5	3	21	10	4	17	15	18	10	23	5	7	44	10	2
Sobic.001G058000.1	470	190	88	333	194	88	350	235	98	236	316	98	299	234	90	378	222	139	238	272	94	272	325	161	230	305	123	179	482	274	223	347	229	230	463	274
Sobic.001G058100.1	1909	1561	460	1860	1557	488	1828	1541	584	1175	1961	349	1282	1575	438	1455	1410	543	1280	1749	509	1243	2313	666	1099	1965	638	1050	2832	959	1194	1940	1143	1113	2971	1026
Sobic.001G058300.1	119	94	117	88	142	103	58	109	98	62	105	165	75	111	124	126	83	108	40	54	78	72	74	49	89	83	86	61	93	57	38	49	56	47	66	42
Sobic.001G058400.1	88	49	41	53	35	41	91	41	23	61	64	43	70	35	43	97	24	38	53	21	23	41	63	20	73	54	22	50	110	18	65	45	41	66	75	23
Sobic.001G058500.1	174	91	77	193	119	72	244	103	49	143	128	41	210	78	60	168	75	56	125	82	60	171	126	26	210	118	58	118	230	63	143	122	95	200	176	46
Sobic.001G058600.1	140	246	519	134	225	329	161	206	382	259	109	319	232	149	359	203	171	282	159	84	275	135	137	213	153	144	293	104	233	283	86	116	517	247	149	281
Sobic.001G058700.1	4749	5463	3891	3760	6098	3148	5719	4630	4469	3795	4742	4857	5549	4292	4202	4150	3817	3706	4504	1923	3847	4655	3274	3080	5164	2871	4007	4773	6243	3110	3983	4040	4316	6147	4232	3029
Sobic.001G058800.1	3	81	3170	19	139	4614	8	113	2596	1	225	4803	3	132	2246	4	142	3649	5	180	1204	2	33	2132	12	116	1450	8	137	130	7	75	3583	8	34	1140
Sobic.001G058900.1	9261	7818	21010	8072	10592	26685	9532	7530	17835	6063	7492	32068	6641	6265	24874	8319	6423	21772	7378	6684	17479	8919	6306	20906	7696	7797	21340	6127	10677	15943	5410	6449	21092	4938	8887	23011
Sobic.001G059001.1	9	5	4	6	0	4	2	0	6	3	1	0	2	0	2	7	1	0	4	0	6	1	2	1	1	0	0	0	3	1	3	0	0	5	0	7
Sobic.001G059100.1	23	23	10	4	31	10	13	41	9	29	10	23	9	8	16	21	11	16	7	8	12	9	10	5	7	12	18	3	19	1	10	6	5	13	9	3
Sobic.001G059150.1	0	0	1	0	0	2	0	1	1	3	0	1	1	0	2	4	0	1	1	0	1	1	0	1	1	1	1	0	4	1	0	0	0	1	0	0
Sobic.001G059300.1	3	1	0	1	0	1	0	0	3	1	0	0	0	2	0	0	1	0	0	0	0	1	0	0	3	0	0	6	0	1	3	1	2	0	1	1
Sobic.001G059400.1	0	10	15	0	11	9	0	4	29	12	1	5	2	7	0	18	7	4	4	8	2	4	5	16	1	5	10	0	3	22	3	3	71	0	3	53
Sobic.001G059500.1	0	0	0	0	0	0	0	0	0	2	1	0	5	1	1	2	1	1	0	0	0	0	0	0	3	0	0	0	1	0	1	0	1	1	0	3
Sobic.001G059600.1	0	1	0	0	2	0	0	1	0	1	3	0	3	0	0	9	0	1	6	1	0	0	1	0	10	0	3	0	3	0	0	3	0	1	4	8
Sobic.001G059700.1	16	1	3	6	0	1	0	1	5	3	0	0	5	1	1	6	0	1	4	3	0	1	1	1	1	0	5	4	1	2	1	2	6	5	0	9
Sobic.001G059800.1	3953	277586	115398	4649	300722	45332	3765	168023	225796	1306	283391	24355	7166	220844	39152	1106	151718	123474	4245	171312	52496	4270	167529	21645	4530	166184	37844	3381	242689	629434	5841	195890	185064	5716	217343	74761
Sobic.001G059900.1	196	148	76	145	171	156	281	93	69	193	188	92	214	179	63	185	161	145	147	31	25	190	64	10	192	68	7	116	149	131	79	79	286	139	91	132
Sobic.001G060200.1	35	36	29	43	21	24	49	22	21	42	20	20	63	23	36	48	27	17	41	6	10	52	8	6	83	10	13	49	38	12	41	5	51	95	9	13
Sobic.001G060300.1	745	603	1161	526	471	838	608	403	963	462	397	786	389	425	987	370	357	748	490	295	801	462	406	769	520	368	908	469	673	741	438	318	1203	306	509	870
Sobic.001G060401.1	49	36	35	31	85	83	70	51	40	67	71	68	104	54	76	88	51	35	38	29	68	41	76	46	62	64	58	30	162	53	26	41	58	104	57	34
Sobic.001G060600.1	0	0	1	0	0	0	0	0	0	3	0	0	0	0	0	0	0	0	0	0	2	0	1	0	0	0	2	0	1	0	0	0	1	0	0	1
Sobic.001G060666.1	6	8	22	13	9	20	12	9	11	4	12	10	5	10	16	4	4	10	2	5	19	7	12	23	12	6	32	4	17	18	6	13	4	1	11	13
Sobic.001G060732.1	5	13	20	2	7	20	0	3	23	0	5	16	1	7	40	6	6	9	5	3	13	2	10	13	8	6	18	2	9	5	0	7	4	10	9	9
Sobic.001G061000.1	7	16	3	4	14	3	0	0	4	1	27	9	1	14	8	11	19	9	3	10	9	1	21	11	3	10	7	0	10	15	0	2	16	7	3	5
Sobic.001G061101.1	382	138	90	247	179	143	315	123	104	146	171	99	231	140	73	251	173	102	162	144	110	212	156	122	200	151	126	151	298	151	170	164	152	261	240	183
Sobic.001G061200.1	1943	2627	2899	1641	2007	2560	2121	1587	2393	1199	1784	2673	1530	1671	2329	1408	1879	2211	1128	1214	1922	1270	1847	2259	1224	1785	2158	1134	3510	2110	1197	1569	2402	1597	2270	1997
Sobic.001G061300.1	1	33	54	4	44	26	2	12	65	6	15	14	8	30	43	2	32	23	1	10	20	4	22	7	1	19	30	0	23	30	0	6	30	6	10	19
Sobic.001G061400.1	45	794	376	22	942	238	28	458	579	28	602	327	51	586	234	33	655	571	37	203	110	59	399	128	32	526	177	21	674	1203	31	285	823	64	333	460
Sobic.001G061500.1	2341	2230	3171	2709	6840	2741	3167	3457	2335	1559	2869	3249	2600	3093	2829	2140	2619	2212	1481	2745	2867	1753	4559	2545	1760	4904	3112	1813	6674	1866	1921	3168	1835	1890	5271	1835
Sobic.001G061500.2	9	25	21	1	32	18	20	20	28	6	43	37	15	10	43	9	19	23	5	9	41	11	16	34	11	14	33	11	31	16	2	18	40	12	32	12
Sobic.001G061600.1	1338	1596	2295	1439	1568	2244	1419	1204	2028	1167	1783	2066	1479	1159	2042	1191	1093	1366	1034	1261	2182	1150	1886	2261	1178	1293	2250	1242	2676	1505	1276	1747	1563	1369	2356	2231
Sobic.001G061700.1	2231	2341	1947	1998	1883	1449	2159	1486	1593	1694	1819	1272	1806	1727	1481	1859	1505	1245	1467	1335	1289	1650	1814	1599	1902	1756	1700	1327	2460	1382	1412	1334	2037	1382	1918	1473
Sobic.001G061900.1	211	254	269	183	101	104	129	95	223	144	64	90	109	87	64	125	98	121	177	80	45	186	122	96	202	113	96	165	198	114	171	59	366	95	92	98
Sobic.001G062000.2	0	0	8	0	0	9	0	1	5	0	0	0	0	0	1	0	0	1	2	10	20	8	3	17	4	4	23	0	0	0	0	0	3	0	0	1
Sobic.001G062066.1	0	0	1	0	0	3	0	2	11	0	0	1	0	0	1	0	0	0	0	2	11	0	0	4	0	0	10	0	2	0	0	1	0	0	0	1
Sobic.001G062200.2	0	5	40	0	8	24	0	13	37	0	8	26	0	3	22	0	1	9	0	9	26	0	9	32	0	4	50	0	6	25	0	2	28	0	3	37
Sobic.001G062300.1	1540	3938	20215	1496	5100	11625	1364	3703	17303	2356	3040	15807	2661	2855	16874	1660	3486	12121	1756	2021	17693	1634	2992	12208	2269	3291	16195	479	2753	6592	431	1533	10697	1314	1320	7075
Sobic.001G062400.1	11	3	3	3	8	5	13	9	1	6	6	6	8	9	3	10	3	2	7	4	2	3	7	2	1	2	3	2	8	11	1	8	6	3	7	6
Sobic.001G062500.1	5	4	2	4	5	4	5	5	0	3	5	0	2	8	0	10	6	3	1	11	0	9	10	0	1	20	0	3	12	1	2	5	6	4	3	0
Sobic.001G062600.1	6	2	1	10	4	1	6	1	2	2	4	0	10	2	0	1	3	0	22	2	4	4	8	0	6	11	3	6	10	1	13	2	3	13	14	1
Sobic.001G062600.3	5	9	1	2	6	4	7	14	3	4	8	3	6	12	0	5	11	3	3	4	6	2	16	2	5	14	7	5	31	14	5	13	5	20	16	5
Sobic.001G062700.1	1	0	7	1	5	4	0	4	4	0	3	9	0	4	1	0	0	19	2	1	0	6	2	2	0	0	1	0	6	5	0	0	67	0	2	53
Sobic.001G062750.1	0	1	17	3	9	23	3	6	10	1	5	19	9	2	15	3	3	6	0	1	11	1	4	8	1	0	4	0	2	12	0	2	8	2	2	13
Sobic.001G062900.1	65	577	2399	58	465	1966	43	241	2396	75	317	1569	90	331	2122	77	397	1137	48	79	1582	33	151	1481	47	126	1821	32	283	920	40	169	1547	114	189	1223
Sobic.001G063000.1	3	15	19	0	1	13	3	2	33	7	7	8	0	32	8	8	3	7	4	1	46	4	8	66	7	5	63	1	0	5	4	1	52	2	0	49
Sobic.001G063100.2	7	5	7	17	12	8	11	6	10	1	8	7	12	5	14	7	5	5	5	4	7	6	9	1	2	2	7	3	21	7	2	7	11	12	10	8
Sobic.001G063200.1	13	36	6	5	1	2	13	6	6	6	2	0	7	18	2	22	7	0	5	6	32	10	8	87	13	7	64	1	10	9	4	7	11	10	7	49
Sobic.001G063300.1	226	24	3	112	12	0	120	4	1	182	33	0	98	52	1	157	56	1	84	12	0	119	45	0	132	10	0	206	59	1	200	5	1	140	47	0
Sobic.001G063400.1	109	114	277	94	169	184	123	135	134	108	124	161	149	100	179	105	125	159	89	93	160	50	167	205	98	212	160	142	240	94	153	126	126	168	166	104
Sobic.001G063400.2	0	4	1	1	5	1	5	4	0	3	1	5	9	7	1	0	6	3	3	5	2	0	6	4	6	14	4	6	6	3	3	10	1	2	7	0
Sobic.001G063500.1	4816	2449	223	3425	5224	177	4019	3552	228	3139	4009	203	3349	3291	162	2951	3166	474	3209	2368	101	3208	3293	87	4356	3578	149	3944	8165	768	4291	3493	514	2624	5331	197
Sobic.001G063600.1	901	619	144	949	392	77	1029	419	204	581	468	60	614	518	76	547	496	143	600	382	337	786	564	472	979	480	579	622	609	218	561	238	260	707	220	203
Sobic.001G063800.1	13	6	15	5	9	22	13	2	11	11	9	34	8	5	24	16	8	32	3	4	19	5	10	20	6	7	19	3	15	21	10	13	34	10	4	12
Sobic.001G063900.1	285	333	311	303	259	136	446	181	218	209	187	198	310	162	178	327	189	158	232	102	106	210	93	104	229	166	131	251	609	136	246	182	216	382	265	137
Sobic.001G064300.2	127	231	382	129	244	349	158	186	400	80	155	360	143	151	345	101	153	348	113	64	225	159	170	226	124	125	271	102	242	261	83	86	340	153	136	237
Sobic.001G064400.1	1	0	0	0	0	0	5	0	0	0	0	0	1	0	0	0	0	0	1	0	0	1	0	0	2	0	1	4	0	0	2	0	0	0	0	0
Sobic.001G064600.1	844	2119	5015	771	1983	3862	963	1059	3968	607	1062	3285	650	1103	2716	700	1217	2999	586	758	2712	664	1421	2298	832	1262	3003	617	1576	2808	577	851	3648	632	1034	2496
Sobic.001G064700.1	100	76	374	119	30	186	153	43	305	90	40	82	86	40	91	69	28	76	120	50	200	129	77	143	137	52	295	88	96	73	84	35	113	154	41	117
Sobic.001G064800.2	166	174	398	115	107	242	189	131	245	118	133	168	153	123	172	169	123	192	95	105	303	121	119	324	146	178	426	94	242	208	80	102	255	123	139	162
Sobic.001G064900.1	237	161	190	281	114	110	292	124	227	221	215	34	224	146	29	603	110	70	266	120	151	282	152	215	422	146	348	211	218	127	134	122	150	195	137	108
Sobic.001G065000.2	4	28	13	6	17	6	9	14	10	11	16	17	8	15	8	6	16	8	3	7	14	8	14	4	21	10	12	8	25	9	10	14	14	8	25	1
Sobic.001G065100.1	3423	3458	2622	2934	2827	2612	3031	2214	3014	2323	2688	2623	2626	2455	2653	2356	2402	2216	2200	1730	2778	2434	2563	2499	2651	2203	2718	2017	3793	2508	1949	2349	3215	2505	3234	3297
Sobic.001G065150.1	2	1	0	4	2	1	0	3	0	3	0	2	1	0	0	0	1	1	1	0	0	0	0	0	1	0	0	0	1	0	2	0	0	0	0	0
Sobic.001G065200.1	12	22	71	11	20	47	23	13	67	42	45	136	61	46	190	33	26	145	28	15	75	46	86	52	59	49	96	43	165	135	34	63	131	82	60	85
Sobic.001G065300.1	3	2	27	1	17	13	6	15	21	1	15	42	2	6	29	2	10	25	2	13	32	5	19	31	1	5	17	0	12	22	4	8	6	2	4	10
Sobic.001G065300.2	11	13	10	2	5	5	0	2	14	0	2	23	1	2	20	3	13	24	2	2	4	2	3	11	0	8	8	1	2	5	4	1	9	2	5	2
Sobic.001G065400.1	0	2	2	0	0	1	0	6	0	3	1	0	1	2	2	4	1	6	0	0	2	0	0	0	0	0	2	2	4	0	1	1	0	2	1	0
Sobic.001G065500.1	4	4	8	2	1	4	3	3	2	2	2	5	7	4	9	7	1	6	4	1	5	3	2	3	5	1	4	3	1	1	1	1	4	1	3	3
Sobic.001G065500.2	7	12	45	10	15	26	13	6	37	11	5	24	9	11	30	6	8	14	8	9	30	5	1	27	15	2	51	1	6	11	1	3	11	1	10	14
Sobic.001G065600.1	340	204	426	466	117	378	543	127	323	546	184	322	852	208	280	604	158	217	460	93	256	529	150	192	544	155	260	327	161	180	205	77	452	703	116	253
Sobic.001G065800.1	633	806	3803	481	934	4341	525	2731	5423	454	2162	2333	590	740	4741	584	669	1992	439	2907	9542	462	2429	5341	429	726	5903	879	2877	2041	583	3048	2133	201	2621	2746
Sobic.001G065900.1	0	14	15	2	4	16	0	12	25	4	6	15	17	7	13	3	1	11	13	13	38	10	29	25	2	1	21	15	7	3	14	5	14	0	7	8
Sobic.001G066000.1	27	116	56	40	229	70	27	88	90	43	203	19	47	87	19	46	113	55	28	149	71	27	156	81	31	89	102	63	418	124	69	168	79	54	287	45
Sobic.001G066100.2	20	24	133	11	38	68	23	22	82	18	30	55	22	17	61	10	28	51	12	12	55	12	16	26	27	14	45	20	58	54	13	20	65	17	26	16
Sobic.001G066300.1	311	468	543	261	404	552	294	265	486	203	314	662	214	293	565	251	265	567	197	206	450	231	325	464	292	272	496	202	423	467	195	278	395	219	425	437
Sobic.001G066300.2	0	3	12	3	5	7	1	2	4	0	8	5	5	4	9	0	4	7	2	1	9	0	12	3	3	0	7	0	5	7	2	7	11	1	5	8
Sobic.001G066400.1	252	136	61	339	164	104	438	118	63	159	161	98	245	96	69	208	104	82	127	120	31	126	163	56	144	202	59	94	362	141	105	139	100	178	293	78
Sobic.001G066500.1	8	22	59	25	36	21	6	16	36	23	23	81	28	36	70	8	22	48	23	6	42	26	13	24	25	10	61	20	15	25	8	11	58	18	7	14
Sobic.001G066500.11	1	6	4	5	2	1	8	2	7	4	1	15	2	4	6	3	10	3	2	2	4	2	3	2	1	2	4	2	5	6	0	1	5	1	1	11
Sobic.001G066600.1	160	18	5	78	33	0	112	23	9	220	38	0	154	14	1	185	23	0	122	43	3	151	64	5	163	55	5	93	64	4	60	27	4	98	53	1
Sobic.001G066700.1	2214	2099	3161	2362	1640	3903	2307	1192	2391	1352	1690	2664	1656	1270	2939	1731	1345	1918	1330	1770	2536	1581	2806	3339	1534	2175	2724	1235	2907	2232	1240	1425	2372	1096	2747	3791
Sobic.001G066800.2	0	0	0	0	0	0	0	2	1	1	0	0	2	0	1	0	0	2	0	0	1	8	1	0	6	0	0	0	1	0	0	0	0	0	0	0
Sobic.001G066900.1	20	0	0	27	23	1	24	64	7	47	11	0	77	6	0	67	4	0	64	3	0	44	2	2	90	7	2	18	16	12	11	14	28	40	12	0
Sobic.001G067000.1	2348	1560	704	2317	988	730	2185	780	516	1560	1530	555	1934	1268	522	1609	1240	501	1470	1216	370	1773	1715	512	1892	1629	400	1548	2357	790	1478	1312	964	1573	2701	790
Sobic.001G067100.1	1432	1289	1217	1347	782	1360	1153	502	1011	728	785	611	628	846	701	653	796	576	818	676	1106	883	736	1240	983	919	1227	673	889	1182	646	626	1432	677	958	1131
Sobic.001G067200.1	285	321	198	190	207	188	362	311	145	361	260	316	283	212	258	267	261	175	379	102	152	315	201	137	346	191	155	291	441	143	318	201	332	395	300	125
Sobic.001G067300.2	0	0	0	0	0	0	0	0	0	0	2	0	0	3	0	0	1	0	0	0	0	0	0	5	0	0	0	0	2	3	0	0	0	0	0	1
Sobic.001G067300.3	0	0	0	0	0	0	0	1	0	2	0	2	0	1	0	0	0	1	0	2	0	3	0	0	1	1	1	0	0	0	2	1	1	0	2	1
Sobic.001G067400.1	347	508	612	290	426	758	362	306	581	169	357	729	220	281	626	261	327	587	245	185	575	214	318	602	202	344	550	136	559	582	156	245	863	227	393	629
Sobic.001G067500.1	274	187	258	203	119	272	178	77	261	299	271	264	324	217	140	315	214	202	135	118	145	192	127	111	294	162	191	96	218	205	59	71	476	105	183	603
Sobic.001G067601.1	235	190	330	195	185	327	228	145	307	141	174	183	164	168	225	192	161	199	168	162	232	162	253	349	180	208	349	124	366	195	134	189	236	129	261	278
Sobic.001G067700.1	235	214	200	308	73	201	418	129	175	325	206	256	358	208	184	429	220	169	177	126	224	221	134	408	206	244	358	129	182	217	89	75	509	269	113	341
Sobic.001G067800.1	37	40	18	59	9	37	28	4	12	66	12	39	32	21	34	65	16	27	18	8	9	45	4	14	32	27	19	2	18	39	3	10	109	19	12	99
Sobic.001G067850.1	56	94	135	56	129	211	47	113	145	89	99	276	64	55	328	58	70	207	63	41	217	57	53	168	57	29	181	34	138	189	29	57	186	88	57	169
Sobic.001G067900.1	3075	2899	4570	2990	2612	4149	3475	1992	3437	2072	2386	3888	2929	1996	3435	3051	2026	3181	2102	1869	2582	2292	2413	3209	2267	2395	3052	1971	4474	3313	1994	2093	3973	2411	3022	3075
Sobic.001G068066.1	7	2	8	6	18	31	4	4	5	2	1	9	0	1	0	1	1	5	11	4	7	5	3	5	0	2	4	2	0	0	1	2	3	1	0	0
Sobic.001G068132.1	0	15	4	0	2	4	0	2	1	0	4	7	0	3	4	0	1	8	0	3	1	1	7	0	0	3	3	0	15	7	0	2	10	4	3	10
Sobic.001G068200.1	99	22	4	74	38	8	95	38	0	4	33	0	5	20	0	90	19	0	96	5	0	15	38	0	1	8	0	69	26	2	30	45	7	114	91	31
Sobic.001G068301.1	645	176	825	701	614	671	604	1280	957	722	801	998	941	172	1245	937	138	753	312	336	1346	399	236	480	415	133	498	446	751	1143	352	584	491	768	793	471
Sobic.001G068400.1	4	0	0	0	0	0	4	0	0	2	0	0	0	0	0	1	0	0	3	0	1	4	0	1	1	0	0	0	1	0	0	0	0	8	0	1
Sobic.001G068600.2	0	0	0	0	0	0	5	0	0	0	0	0	5	0	0	0	0	0	3	0	0	7	0	0	0	0	0	1	0	0	0	0	0	1	0	0
Sobic.001G068700.1	274	649	251	350	440	376	367	280	306	290	490	284	257	427	125	287	438	425	233	405	154	368	495	231	307	713	190	135	513	865	128	377	808	227	441	519
Sobic.001G068800.1	15	0	2	19	0	5	11	1	4	3	2	4	2	0	4	0	2	1	1	1	1	8	5	0	6	2	1	10	4	1	9	2	4	1	0	0
Sobic.001G068901.1	5784	5764	9483	7285	6144	14271	6275	5335	7757	4290	6782	7815	7312	5399	8573	9039	6145	7393	5007	8667	4999	6550	6269	8084	4754	10257	5207	4790	11237	13412	3873	6961	18639	4297	11885	17644
Sobic.001G069000.1	549	357	299	754	137	400	772	118	551	637	114	140	809	168	421	794	225	118	459	121	226	599	222	394	459	248	346	310	193	176	223	134	263	640	264	970
Sobic.001G069100.1	292	101	41	292	206	37	387	170	33	148	195	95	285	158	79	161	123	42	258	71	118	243	262	45	219	168	85	207	472	56	155	345	23	371	420	35
Sobic.001G069200.1	520	409	256	851	2390	275	610	1753	372	256	1996	81	671	721	199	525	551	257	231	1961	338	316	3604	279	364	1256	302	531	4432	464	592	2918	205	450	4700	315
Sobic.001G069300.2	41	46	84	57	72	99	62	65	103	37	43	108	52	20	139	27	26	90	31	21	78	53	27	37	49	21	83	47	92	70	46	26	82	66	43	45
Sobic.001G069400.2	3	5	7	10	8	11	4	5	2	3	8	7	9	3	3	10	4	5	1	6	3	10	13	7	1	6	4	5	9	3	1	14	8	5	8	14
Sobic.001G069500.1	275	247	161	237	163	202	237	108	187	173	178	204	138	137	200	216	158	189	174	108	175	157	173	164	205	151	132	151	216	238	140	118	378	162	202	247
Sobic.001G069600.2	575	591	460	497	407	537	676	309	355	442	459	565	473	384	435	524	449	430	358	251	324	434	342	370	383	386	347	369	551	535	366	339	769	366	438	726
Sobic.001G069700.1	0	1	0	0	0	0	0	0	0	4	0	0	0	0	0	0	0	0	0	0	0	3	0	0	2	0	0	0	0	0	0	0	0	1	0	0
Sobic.001G069800.1	1528	849	901	1111	1081	741	1256	884	905	988	1229	781	1099	875	910	1052	777	786	995	987	1335	1121	1122	1063	1538	1196	1349	1187	1986	622	1118	962	690	831	1389	538
Sobic.001G069900.1	1870	1531	4016	1224	1109	3070	1566	992	2809	1451	870	3956	926	898	4121	1096	815	2439	1278	618	4235	1254	843	3221	1652	890	4605	1028	1483	2686	847	1021	3231	810	1039	2796
Sobic.001G070000.2	5547	6660	5017	5575	6047	4070	5754	5118	3960	3529	5197	2930	4711	4770	3159	4141	4977	3147	3744	5340	2997	3996	8134	5087	4179	7244	4820	2986	12763	4144	3234	5972	5448	4074	8757	5001
Sobic.001G070100.1	0	0	0	0	0	0	0	0	0	0	0	0	0	0	0	0	0	0	0	1	1	2	0	0	5	0	0	0	1	0	0	0	0	0	1	0
Sobic.001G070200.1	146	160	2	165	42	2	162	137	6	58	115	3	79	42	0	60	49	6	54	45	0	73	88	0	76	39	0	75	297	27	43	261	43	70	172	38
Sobic.001G070300.1	58	3	0	17	0	2	18	2	0	22	6	0	9	1	0	21	2	0	17	4	1	19	3	0	42	10	0	14	7	3	8	3	22	5	8	14
Sobic.001G070401.1	2	0	0	6	0	0	1	2	0	3	1	0	4	0	2	0	1	0	13	3	0	6	7	0	6	7	0	0	8	1	0	1	0	5	6	0
Sobic.001G070500.1	2004	230	0	2275	110	0	1928	251	0	3557	248	0	2844	245	2	3507	218	1	1730	777	1	2515	385	13	2137	303	33	1218	480	52	1188	406	21	1675	807	31
Sobic.001G070600.1	14	8	5	11	22	5	22	34	10	18	32	2	16	19	4	17	8	5	16	8	12	2	24	4	10	6	7	23	12	8	9	17	6	12	12	4
Sobic.001G070700.1	352	377	595	293	272	488	272	191	448	267	280	604	205	248	482	249	315	537	266	186	445	285	235	411	296	261	487	215	430	424	241	142	633	195	332	494
Sobic.001G070800.1	1575	1508	1905	1505	1893	2187	1506	1213	1374	808	1609	1788	1107	966	1599	906	1149	1579	977	1089	1138	1153	1567	1498	1102	1685	1285	916	2737	1465	945	1511	1450	855	2122	1321
Sobic.001G070900.1	10	7	1	11	5	4	4	12	0	6	7	1	3	1	2	5	5	3	3	5	0	2	3	3	4	9	2	11	8	1	3	6	19	8	3	8
Sobic.001G071000.1	43	40	125	50	8	173	63	10	129	38	15	221	5	12	24	44	10	211	38	17	36	32	14	84	70	24	92	21	39	65	8	9	248	43	20	238
Sobic.001G071100.1	172	205	1385	125	267	894	145	443	1753	84	312	542	169	203	1307	160	144	438	87	343	1491	95	553	1564	137	301	1954	89	1118	404	87	560	404	129	986	1784
Sobic.001G071250.1	0	0	2	0	0	0	0	0	3	0	0	0	0	0	0	0	0	1	0	0	2	0	0	0	0	0	0	0	1	0	0	0	0	0	1	0
Sobic.001G071300.1	62	31	3	23	25	3	30	15	10	39	49	0	53	32	0	70	33	7	42	30	4	44	17	3	65	29	10	51	35	19	33	27	7	42	33	7
Sobic.001G071400.3	5	13	1	2	12	2	8	11	15	1	8	10	19	9	12	9	8	8	6	6	1	6	4	2	3	4	7	11	11	2	10	1	7	3	6	6
Sobic.001G071500.1	3	4	23	0	21	10	5	8	31	2	47	14	2	18	14	0	12	17	3	11	15	3	20	8	6	11	18	11	27	17	10	17	22	12	9	13
Sobic.001G071600.2	37	16	2	40	8	3	4	4	4	15	8	1	15	14	2	17	3	2	14	10	4	13	14	4	22	8	4	6	17	10	19	5	5	28	8	5
Sobic.001G071600.5	94	66	6	58	22	6	54	5	9	99	9	8	98	47	3	86	49	7	75	2	3	69	24	5	93	24	15	37	32	10	22	2	12	179	23	11
Sobic.001G071700.1	46	112	97	49	71	44	48	52	218	99	80	14	48	64	50	105	80	62	61	34	22	102	83	15	123	61	30	43	154	56	64	62	48	80	78	18
Sobic.001G071800.2	52	42	43	29	74	49	34	59	66	46	66	90	38	40	95	36	48	50	33	22	70	30	37	42	52	32	70	50	64	89	20	50	70	69	32	27
Sobic.001G071800.3	0	2	1	0	2	0	3	1	5	0	2	0	2	1	4	1	1	1	3	0	0	0	7	0	4	2	0	2	4	7	2	3	0	1	11	1
Sobic.001G071900.1	76	38	27	62	44	45	62	34	39	52	48	91	69	35	66	89	35	55	34	44	77	57	68	64	49	60	114	44	76	33	28	38	32	50	42	28
Sobic.001G072000.1	971	423	66	751	182	114	763	154	90	731	334	130	588	410	90	613	303	118	647	233	121	647	315	79	848	301	131	524	518	267	412	177	666	632	510	243
Sobic.001G072100.1	0	0	0	0	0	0	0	0	0	12	49	61	27	19	29	37	25	34	25	19	51	34	18	43	20	25	48	14	57	38	9	29	42	27	36	34
Sobic.001G072200.3	13	32	41	51	22	27	49	15	36	49	22	38	67	34	18	75	24	38	30	6	13	26	9	17	47	25	10	23	53	18	37	16	33	74	14	22
Sobic.001G072250.1	7	11	0	4	2	2	8	0	2	2	3	1	9	2	0	0	2	1	6	4	0	4	2	3	3	3	0	1	8	9	12	3	2	11	6	6
Sobic.001G072300.1	268	465	1384	336	536	1477	333	366	1124	184	496	940	250	475	1755	170	348	704	202	219	991	200	592	1294	180	390	1129	188	770	671	222	345	565	253	676	1055
Sobic.001G072400.1	142	47	2	203	50	4	190	11	12	78	76	4	108	71	8	121	99	3	63	62	5	66	55	4	33	111	3	131	326	7	138	64	3	196	243	3
Sobic.001G072550.1	0	0	0	0	0	2	0	0	0	0	0	0	0	0	0	1	0	1	0	1	0	0	8	1	0	1	2	0	2	0	0	0	0	1	2	0
Sobic.001G072600.1	400	364	30	291	316	17	344	157	30	183	254	28	190	332	6	171	287	81	249	114	45	229	203	50	245	248	87	97	384	98	123	126	114	261	217	36
Sobic.001G072700.1	903	1026	963	827	1254	982	872	959	857	705	1191	828	701	812	993	649	861	866	605	716	908	802	1039	1157	777	1001	1126	593	1583	823	676	1014	934	623	1267	1023
Sobic.001G072800.1	0	0	1	0	0	1	0	0	0	0	0	1	1	0	5	0	0	1	0	0	0	0	1	4	0	0	5	0	0	0	0	0	0	0	0	1
Sobic.001G072800.2	33	12	12	16	13	10	13	15	17	15	21	16	28	10	36	28	8	13	0	18	41	2	21	21	14	6	22	7	46	31	4	21	22	11	19	31
Sobic.001G072900.2	46	72	233	13	68	119	45	68	166	34	66	226	33	40	220	39	46	152	27	30	124	38	41	84	49	49	144	28	106	81	46	37	136	30	45	31
Sobic.001G073000.1	192	325	534	168	311	707	180	313	501	128	261	576	169	258	603	153	296	561	98	261	466	115	391	712	107	366	609	135	582	523	117	339	518	134	413	711
Sobic.001G073150.1	1051	1211	1463	933	1411	1262	1324	1102	1427	948	1216	1314	1193	1034	1518	1001	982	1156	786	673	1297	1001	1100	1064	1144	862	1544	841	2151	1195	760	881	1452	1099	1204	1071
Sobic.001G073300.1	86	24	0	108	11	0	76	9	0	87	9	0	62	18	0	95	37	0	19	8	0	47	10	5	47	24	2	28	19	0	27	4	2	72	11	0
Sobic.001G073400.1	82	69	19	60	73	18	37	64	17	44	62	13	66	45	8	57	30	27	47	53	8	60	67	14	49	63	19	53	139	14	36	68	38	35	80	28
Sobic.001G073500.1	1401	2248	194	2098	3232	247	1819	3495	177	1152	2831	313	1921	2052	232	1185	1855	430	1714	1892	228	1568	2235	314	1362	2772	381	2053	4028	580	2029	3253	488	3037	3425	247
Sobic.001G073550.1	28	16	2	33	34	8	30	54	0	34	30	4	31	23	5	26	14	4	13	14	2	16	19	0	31	18	2	40	47	4	30	46	1	59	41	3
Sobic.001G073600.1	29	25	6	73	23	18	44	22	16	26	25	30	44	16	23	45	25	18	23	21	27	42	15	14	23	19	13	29	37	22	18	19	18	72	29	34
Sobic.001G073700.1	2726	1483	360	2031	943	428	2409	557	346	2025	1257	1066	2014	1514	995	2011	1244	881	1603	683	627	1733	736	531	2013	1119	895	1945	2103	624	1741	529	1738	1284	1323	398
Sobic.001G073800.1	5	2	6	9	2	5	1	2	2	14	1	5	5	1	5	4	3	7	2	0	3	7	0	6	10	1	5	10	9	8	19	0	4	77	0	4
Sobic.001G073900.1	2180	2392	6534	2611	2848	5847	2033	2020	5326	2220	1846	6067	1921	1507	5641	2397	1515	3785	1489	1513	7025	1659	2032	6492	1691	1738	6894	879	2015	2827	885	1281	3564	2063	1491	4791
Sobic.001G074000.1	1022	348	331	616	515	255	751	352	307	2368	352	409	1178	325	321	1251	207	437	1087	185	177	1116	171	130	1538	225	225	796	501	279	794	287	421	584	347	171
Sobic.001G074100.1	0	14	8	0	4	10	0	3	20	0	5	15	1	3	11	5	7	14	0	1	7	3	1	5	0	3	9	0	2	10	0	0	19	1	1	18
Sobic.001G074100.2	14	55	33	22	54	30	17	26	43	7	55	63	16	24	40	22	35	42	5	6	23	15	27	12	25	21	30	6	34	56	10	14	155	19	16	39
Sobic.001G074200.1	648	1127	1676	586	2181	1003	874	1288	1511	489	1144	1031	696	839	1136	543	784	861	488	680	763	405	1705	723	594	849	1205	530	1594	685	524	773	688	631	1008	602
Sobic.001G074300.1	1228	1390	2358	1541	1673	2452	1815	1604	1948	835	1397	2126	1483	1356	2022	1400	1195	1962	998	1358	1365	1115	1387	2011	1006	1830	1323	863	2886	2126	699	1539	2597	1183	2046	2147
Sobic.001G074400.1	479	449	106	326	488	132	520	1010	135	312	512	92	433	303	125	529	309	110	299	279	121	357	219	84	432	433	86	419	753	595	351	435	256	221	400	103
Sobic.001G074500.2	2	10	11	6	2	8	12	2	6	5	7	9	3	5	8	15	11	8	9	5	4	0	5	3	5	13	2	10	7	9	2	1	12	4	2	18
Sobic.001G074601.1	31	28	50	14	32	28	13	23	64	19	32	24	30	22	39	31	40	47	14	16	14	17	44	24	29	19	15	7	35	51	8	15	71	20	31	47
Sobic.001G074700.1	12209	3496	2309	9807	3784	2762	11979	3379	2288	8151	4549	2488	9326	3995	2134	10853	3451	2859	9018	4451	1952	10756	5039	2394	10267	5790	2247	8588	9860	3550	8890	4497	6669	10105	8870	5043
Sobic.001G074800.1	10	23	0	9	1	2	4	8	0	24	9	0	4	6	0	21	15	0	7	8	0	7	6	0	5	9	4	10	11	10	6	2	5	5	14	11
Sobic.001G074900.1	4	5	0	10	1	1	4	2	0	1	2	1	3	0	0	0	2	1	1	0	2	0	0	2	4	2	13	2	8	5	0	2	7	1	6	0
Sobic.001G075000.1	42	17	0	70	3	3	62	9	1	100	50	4	23	11	0	81	9	8	44	23	8	38	5	3	137	3	6	77	68	15	66	15	13	82	71	13
Sobic.001G075101.1	0	0	1	0	0	0	3	0	0	5	0	0	0	0	1	2	0	0	0	0	0	0	0	0	5	2	1	0	0	1	0	1	1	4	0	0
Sobic.001G075200.1	132	88	25	177	164	57	228	172	86	0	0	7	0	9	0	7	0	3	110	109	164	140	167	93	115	83	104	26	36	2	11	21	1	13	24	1
Sobic.001G075201.1	216	225	72	336	380	107	365	250	148	0	1	4	0	8	6	3	0	3	264	174	325	297	355	167	286	198	173	25	93	14	47	33	2	8	62	6
Sobic.001G075300.1	10	29	26	9	31	25	16	29	16	2	21	2	4	23	3	1	16	12	2	13	18	6	27	14	12	27	18	1	18	14	0	14	20	3	6	27
Sobic.001G075400.1	194	7	2	129	9	0	141	24	1	66	44	0	73	15	0	80	16	1	67	23	2	111	21	0	125	13	2	48	42	18	38	15	86	90	46	112
Sobic.001G075500.1	6	34	73	6	28	53	17	12	80	5	14	39	5	12	96	4	9	23	2	11	41	1	40	72	9	16	46	8	21	25	2	4	17	4	6	21
Sobic.001G075600.1	1074	1629	490	854	2479	394	1325	1934	547	856	2145	405	990	1420	510	935	1169	621	990	1085	523	998	1640	270	1269	1602	460	982	2477	1673	1063	1343	1545	825	1727	627
Sobic.001G075700.1	2	27	25	3	36	42	9	25	44	3	15	23	0	11	21	0	17	43	3	5	18	1	16	12	12	9	14	3	37	30	1	18	34	8	13	21
Sobic.001G075800.2	0	0	2	4	1	1	0	0	0	0	1	1	0	0	6	0	0	2	0	0	0	0	0	0	0	0	3	1	0	2	0	0	5	0	1	1
Sobic.001G075900.1	19	31	82	4	14	66	9	16	95	6	26	104	20	20	149	15	26	60	6	25	202	10	39	325	15	57	137	5	25	169	1	22	557	12	13	381
Sobic.001G075950.1	0	0	0	1	0	0	1	0	3	0	0	0	0	0	0	0	0	0	0	0	4	0	0	7	0	0	6	0	0	0	0	0	0	0	0	0
Sobic.001G076000.1	403	658	969	393	973	812	490	787	768	309	688	601	346	476	666	303	413	552	292	539	753	365	864	1038	296	664	1120	340	1104	460	354	595	575	277	782	478
Sobic.001G076100.1	698	357	23	592	472	11	749	261	11	238	433	17	588	265	23	360	288	52	461	717	24	517	885	18	491	658	15	664	2230	267	804	643	78	454	1902	35
Sobic.001G076200.1	224	125	47	259	69	71	252	40	43	214	34	24	211	38	22	387	79	23	244	53	11	269	57	22	229	86	25	176	131	56	221	70	170	357	148	86
Sobic.001G076300.1	1	8	0	0	3	11	3	1	4	0	1	2	0	9	1	3	4	2	0	1	1	0	5	0	0	6	0	0	4	1	0	2	6	2	5	1
Sobic.001G076400.1	0	0	1	0	1	1	0	3	1	0	0	4	0	0	0	0	1	1	0	0	1	0	1	0	0	0	0	0	1	3	0	0	1	0	0	1
Sobic.001G076500.1	934	256	116	958	212	163	886	189	91	575	200	50	406	95	56	635	137	34	570	513	76	641	579	75	721	401	66	509	800	151	550	385	270	523	840	196
Sobic.001G076600.3	10	18	13	22	8	8	23	5	12	16	17	10	30	11	35	17	9	11	6	4	9	14	12	10	15	10	27	1	15	14	3	5	14	13	21	21
Sobic.001G076700.1	0	3	2	0	2	1	0	1	1	0	3	4	0	0	3	0	0	0	0	1	3	0	1	0	0	0	0	0	0	2	0	1	0	0	0	0
Sobic.001G076800.1	11	268	295	14	155	335	12	178	260	5	193	401	5	103	179	7	164	433	10	156	117	7	162	184	5	127	149	1	54	537	1	42	1584	2	62	797
Sobic.001G076850.1	3	0	1	0	0	0	0	0	0	2	0	0	0	0	0	3	0	0	8	1	0	4	0	0	3	5	0	1	0	0	0	0	0	0	0	0
Sobic.001G077000.1	1423	1625	862	1226	1378	833	1201	1518	1089	1134	2001	1006	1044	1120	831	1211	1321	1382	977	1818	1518	1107	2024	1908	1102	1875	1836	970	3500	1865	932	2150	1776	958	2733	1806
Sobic.001G077100.1	59	21	12	61	34	10	90	16	14	46	14	25	106	26	17	77	22	18	51	14	8	75	20	8	64	24	11	22	34	12	34	5	18	57	21	16
Sobic.001G077200.1	25	11	4	13	2	2	19	6	2	11	8	0	20	9	0	8	3	4	30	7	0	17	8	2	10	10	1	24	16	3	8	5	8	8	6	4
Sobic.001G077200.2	0	5	0	1	0	0	5	0	0	0	2	0	0	1	0	0	0	0	0	0	0	0	5	0	0	1	0	0	0	0	0	0	0	0	1	0
Sobic.001G077300.2	49	71	85	34	50	95	62	56	81	51	75	160	59	39	138	27	36	111	32	25	120	48	52	104	69	40	89	32	110	94	22	44	148	68	53	161
Sobic.001G077400.1	309	94	41	244	64	25	258	49	62	132	79	29	135	79	14	173	60	51	130	85	37	159	81	58	187	109	62	103	144	87	108	75	77	91	66	53
Sobic.001G077500.2	675	708	593	482	578	683	435	555	578	428	736	658	335	524	780	401	496	674	326	487	772	460	670	825	441	595	739	262	1013	977	351	615	1153	290	844	790
Sobic.001G077600.1	54	4	0	74	9	0	56	3	1	52	15	0	57	6	0	64	12	3	17	4	0	18	10	0	46	12	0	6	20	2	11	4	0	20	15	0
Sobic.001G077700.1	483	297	240	506	344	293	591	292	359	253	668	271	453	346	241	592	295	340	249	790	147	336	1315	254	288	665	130	317	640	823	270	254	82	284	583	25
Sobic.001G077800.1	5	5	1	14	2	2	9	1	2	31	0	3	30	3	2	19	3	4	19	1	0	12	0	0	11	2	0	4	5	1	2	3	7	9	3	1
Sobic.001G077900.1	1352	1416	1502	1308	1149	1600	1133	901	1220	1034	1146	1519	1016	1098	1445	989	1036	1378	905	996	1148	1022	1495	1309	1017	1461	1183	721	2214	2250	752	1106	2726	918	1770	2124
Sobic.001G078000.1	0	0	0	0	0	0	3	0	0	0	0	0	2	0	0	2	1	0	1	0	0	0	0	0	0	0	0	0	0	0	2	0	0	1	0	0
Sobic.001G078100.1	602	609	498	476	857	409	735	633	454	575	553	435	584	417	433	487	461	442	563	321	330	535	468	245	648	417	435	483	1032	397	675	534	379	635	512	167
Sobic.001G078200.1	65	26	93	25	69	70	27	103	53	47	73	72	47	42	53	28	34	67	16	70	55	21	74	81	36	70	54	42	56	49	36	91	26	26	73	27
Sobic.001G078300.1	4	3	47	0	3	23	0	11	32	2	7	27	3	2	30	3	5	12	2	5	22	1	2	32	0	1	32	1	9	21	1	6	7	0	4	15
Sobic.001G078300.3	0	3	12	0	0	13	4	3	3	2	1	6	0	1	10	0	1	5	1	0	4	0	1	6	0	11	16	26	169	229	36	81	178	60	87	144
Sobic.001G078400.1	994	1035	1528	975	1307	1232	1255	1252	1522	974	1006	1171	1129	787	1289	1104	727	1207	751	471	1006	920	764	1148	1009	769	1369	1046	1561	1080	977	904	1387	1222	937	1236
Sobic.001G078500.1	525	519	522	393	803	502	547	892	470	361	751	308	429	607	350	349	502	371	404	551	367	442	829	448	420	662	473	461	1379	369	495	851	363	342	1149	415
Sobic.001G078600.1	66	24	4	80	16	10	69	18	2	23	35	13	30	28	11	28	34	10	34	13	2	27	16	5	31	17	7	16	18	30	15	12	130	25	20	77
Sobic.001G078700.1	0	9	24	2	5	16	3	6	37	1	5	12	8	9	8	0	4	15	11	9	13	1	3	17	3	5	8	5	15	2	0	5	55	1	3	14
Sobic.001G078800.1	1856	2002	2021	1700	1798	1880	1622	1417	1965	1831	1628	2002	1831	1448	1740	1824	1408	1824	1769	1210	1891	1817	1585	1802	1740	1809	1743	1403	2135	2401	1246	1249	2931	1753	1759	2358
Sobic.001G078900.2	1	4	1	1	0	0	0	4	1	0	9	2	3	4	0	5	2	1	0	1	8	2	6	15	0	5	7	3	8	4	0	1	9	4	3	16
Sobic.001G079000.1	12	21	5	12	26	8	9	15	19	20	20	12	34	17	37	15	27	6	7	9	22	17	35	12	4	11	13	14	27	8	5	28	7	15	29	16
Sobic.001G079100.1	1864	2086	1701	1766	2602	1899	1888	1926	1462	1195	1899	1559	1329	1695	1484	1147	1637	1329	1417	1749	1290	1337	3070	1589	1493	2323	1507	1229	2778	1669	1487	2442	1715	1049	2947	1806
Sobic.001G079150.1	6	8	0	7	11	2	6	6	2	4	2	0	12	9	5	12	6	1	3	2	1	3	2	3	4	2	1	5	7	1	1	4	11	13	8	0
Sobic.001G079200.1	996	1034	1278	817	795	760	1107	718	1212	800	680	751	825	778	782	954	811	833	785	299	588	779	601	655	923	481	859	680	1005	690	574	408	1430	1039	570	683
Sobic.001G079300.1	0	14	4	10	14	2	1	29	7	0	11	1	1	10	5	5	24	9	1	113	1	0	24	4	1	31	21	7	14	28	11	15	10	1	15	1
Sobic.001G079401.1	0	2	0	0	2	1	1	5	1	1	1	0	1	3	0	0	0	0	0	4	0	0	1	0	0	2	0	1	3	0	1	0	0	1	1	0
Sobic.001G079500.1	290	525	721	531	662	528	532	668	988	248	751	250	414	460	253	1077	590	378	262	473	571	199	631	876	376	537	1036	539	1103	508	319	781	759	342	704	650
Sobic.001G079600.1	28	43	4	52	30	3	41	14	6	112	51	8	41	57	8	77	51	7	18	28	1	41	13	1	28	9	1	30	116	1	20	40	4	42	92	0
Sobic.001G079700.2	0	0	2	0	0	0	3	0	3	7	6	5	1	3	7	7	0	1	1	0	6	4	0	7	2	4	5	7	0	1	0	0	4	3	1	1
Sobic.001G079900.1	408	384	352	356	522	260	513	321	243	204	352	320	349	327	239	281	320	285	262	161	121	312	305	136	347	282	191	313	568	236	361	216	403	323	346	168
Sobic.001G080100.1	559	1505	8	740	1000	12	801	1142	73	296	1418	5	803	1268	10	1195	1146	119	421	391	241	299	943	214	369	1285	316	617	2986	503	509	1591	179	612	2065	130
Sobic.001G080200.1	757	468	259	590	472	175	676	579	368	553	554	201	503	402	292	610	287	334	478	333	354	631	396	131	685	412	250	526	944	759	525	453	529	446	465	234
Sobic.001G080300.1	1	5	0	8	63	1	6	94	2	8	42	0	5	38	0	11	20	2	6	16	25	0	18	26	3	25	19	6	7	1	0	3	0	4	3	3
Sobic.001G080500.1	0	1	18	0	6	20	2	2	13	0	3	12	3	2	20	0	5	15	0	0	17	2	2	15	0	2	10	0	6	9	0	6	8	2	2	3
Sobic.001G080600.1	0	10	1	0	2	9	0	5	1	0	5	17	0	6	1	0	2	8	0	3	8	0	0	0	0	2	4	0	2	6	0	2	6	1	1	33
Sobic.001G080700.1	1809	2399	2333	1755	2918	1978	1742	2469	2244	1273	2225	2119	1493	1955	2289	1421	1802	1831	1506	1794	2411	1517	2579	2070	1405	2333	2567	1175	3164	2441	1277	2486	2306	1333	2632	2246
Sobic.001G080800.1	912	713	506	713	670	432	778	519	464	553	482	232	510	407	266	576	440	262	581	495	388	664	833	325	673	649	323	515	956	529	480	555	670	579	831	633
Sobic.001G080900.1	1203	1331	1625	1486	1894	1737	1855	1367	1686	1084	1605	1926	1433	1095	1793	1380	945	1598	1037	916	2017	1312	1793	1436	1139	1357	1913	818	2930	2315	817	1044	1765	1810	1358	1732
Sobic.001G081000.1	1434	1638	3497	1522	1655	3424	1702	1242	3263	1127	1531	4631	1402	1158	3654	1157	1150	2885	1151	728	3936	1361	1256	3704	1299	1055	3971	1077	1894	3433	956	1044	3353	1487	1224	3303
Sobic.001G081100.1	4285	1505	476	1905	1513	331	2113	920	593	4433	1515	530	1887	807	399	2596	941	588	2546	885	496	3051	1033	277	4430	844	469	3679	1683	613	2786	825	681	467	1140	242
Sobic.001G081200.2	34	46	49	28	37	31	59	20	40	32	29	38	27	28	35	12	29	17	23	12	24	26	24	34	22	32	35	25	61	21	25	17	45	54	23	14
Sobic.001G081300.1	61	116	178	64	151	150	87	114	140	43	99	172	45	68	203	71	66	177	60	64	172	41	86	101	61	99	133	63	214	132	64	91	167	65	122	108
Sobic.001G081400.1	792	1022	3806	676	1133	3582	798	780	3052	528	815	2595	430	589	3252	514	521	1901	509	567	2908	581	618	2786	646	670	3104	522	1039	1896	568	817	1836	351	943	1870
Sobic.001G081450.1	0	7	11	3	5	9	4	5	19	3	4	6	5	3	22	8	3	4	5	2	22	3	2	4	1	0	10	4	10	5	5	5	16	4	0	2
Sobic.001G081600.1	843	1153	799	729	1080	668	694	1359	1124	487	1447	375	636	847	500	1048	817	451	541	966	846	593	1018	845	871	883	931	734	1500	822	603	1081	924	644	1156	697
Sobic.001G081700.1	1769	1285	948	1378	907	901	1482	1160	845	882	1181	754	903	686	957	1208	735	704	1032	1241	1064	1245	1924	860	1325	1129	923	873	2544	883	972	1492	971	774	2406	1301
Sobic.001G081800.1	5298	7724	4028	6826	10327	5030	5728	5232	4715	3144	1322	144	3196	917	126	4850	751	252	4271	7766	3551	4887	11271	3724	4099	10734	3670	3356	13582	13212	2728	5704	7375	3419	9105	5509
Sobic.001G081900.1	2213	1355	1112	1596	805	1151	1752	732	952	793	695	1920	505	708	2388	750	613	1372	1235	739	1315	1404	1060	1416	1576	977	1364	1010	1158	1386	880	651	1839	622	1060	1526
Sobic.001G082000.1	1309	1561	1426	1415	979	1769	1517	1361	1841	748	1053	1384	731	895	1086	786	877	1104	973	671	1325	861	884	1406	789	1133	1114	850	2574	1582	740	2039	2351	871	2119	2363
Sobic.001G082100.1	1623	1902	1997	1708	1656	2353	1712	1223	2051	1076	1906	2366	1186	1547	2336	1247	1601	2325	1162	1219	2531	1340	2054	2505	1289	1882	2164	861	2068	2758	861	1500	3101	1356	1745	3755
Sobic.001G082300.1	4	8	96	15	47	106	0	78	74	24	40	53	38	30	68	8	30	35	27	28	113	16	22	112	2	21	73	9	19	27	5	28	124	5	10	88
Sobic.001G082500.2	53	62	31	27	33	38	21	5	25	27	35	25	29	42	14	17	63	33	72	41	19	45	53	11	81	68	17	0	0	1	0	2	0	0	0	0
Sobic.001G082600.4	0	1	0	0	0	1	0	2	1	0	1	0	0	1	2	0	0	1	0	0	1	0	0	0	0	0	2	0	6	7	0	0	11	0	3	12
Sobic.001G082700.1	30	35	18	19	19	10	42	8	23	34	10	24	31	22	15	30	11	39	2	5	4	11	12	7	28	2	8	52	64	28	48	6	88	60	24	21
Sobic.001G082800.1	26	31	4	27	14	9	50	4	4	24	11	14	11	6	9	33	13	10	28	6	1	12	6	1	16	9	1	32	45	14	37	8	63	45	10	6
Sobic.001G082900.1	378	265	11	534	104	4	601	166	29	452	343	1	738	375	1	678	260	28	478	368	275	471	510	209	450	651	192	402	553	59	245	143	129	615	400	73
Sobic.001G083000.1	3	2	1	2	2	0	6	8	0	4	2	1	20	2	1	5	8	5	5	1	3	9	1	1	7	2	4	4	4	6	0	5	2	2	5	0
Sobic.001G083100.1	337	190	341	428	181	386	429	126	286	351	170	327	303	142	326	382	149	217	221	154	318	318	219	320	304	219	292	182	292	266	165	138	315	319	257	267
Sobic.001G083200.1	7060	6804	13312	7149	9173	17043	7877	6635	8971	4074	6211	14406	5259	4765	12524	4458	5026	10281	3905	5781	10267	4678	11595	12145	4556	8413	12379	2849	8804	10062	3130	5282	9238	3333	7521	12478
Sobic.001G083500.1	2832	1000	844	2691	1072	1095	2648	1108	1058	1912	1044	699	2031	787	489	2610	695	880	1834	894	455	2314	1306	901	2168	1359	454	1642	1598	1333	1370	1003	1515	1545	1287	1550
Sobic.001G083600.1	1205	1048	2459	1045	1056	2641	1158	1028	2015	984	1113	2542	992	890	2340	899	916	1774	824	905	2742	1004	1131	3080	918	1184	2563	655	2043	1629	799	1111	1982	815	1583	2687
Sobic.001G083701.1	0	0	0	0	0	0	2	0	0	2	1	0	0	0	0	1	0	0	1	0	0	0	1	1	2	3	0	0	0	0	0	0	0	0	0	0
Sobic.001G083800.5	52	199	20	25	81	37	57	30	30	56	62	46	26	129	43	34	120	69	21	9	11	21	27	24	26	82	29	16	84	69	12	27	234	58	36	34
Sobic.001G083900.1	118	126	8	80	65	12	68	31	12	97	55	5	93	55	6	63	60	8	85	31	8	48	76	2	109	71	4	99	123	36	94	51	17	50	108	3
Sobic.001G084000.1	297	270	181	280	267	137	352	235	231	250	332	100	360	237	79	370	260	158	310	264	172	369	383	147	325	345	179	261	453	172	220	212	149	311	274	87
Sobic.001G084100.1	6	3	3	1	1	5	8	2	2	4	2	0	4	9	3	7	8	5	4	8	2	2	4	2	6	7	3	1	5	4	0	0	2	4	2	2
Sobic.001G084100.2	1	0	0	0	0	0	0	0	0	0	2	1	0	0	0	0	0	4	0	0	1	2	2	1	0	1	1	0	3	0	0	3	1	3	3	2
Sobic.001G084133.1	10	24	3	19	7	1	6	2	1	6	6	0	3	7	1	7	19	0	11	5	3	7	8	0	3	23	2	9	11	0	2	6	0	2	7	0
Sobic.001G084166.1	29	32	45	23	46	36	45	40	19	10	36	86	11	32	53	30	19	84	15	24	32	22	23	38	17	25	28	17	89	72	19	42	65	8	38	38
Sobic.001G084200.2	3	7	25	0	6	8	1	6	25	0	1	23	1	6	37	6	4	10	0	2	20	0	5	7	1	1	17	0	10	4	1	10	29	6	5	11
Sobic.001G084300.1	100	73	81	91	57	60	116	100	59	127	54	50	189	82	67	153	60	44	134	59	37	175	56	57	137	65	45	274	84	44	219	63	74	117	76	43
Sobic.001G084400.1	557	864	83	593	241	133	676	411	42	960	392	28	945	912	7	658	1143	111	769	185	21	663	142	85	592	567	71	1674	384	121	1446	429	429	1649	414	145
Sobic.001G084500.1	17	8	12	8	9	18	16	10	18	19	2	2	7	0	2	10	2	4	41	5	7	26	3	5	14	7	3	54	17	23	41	15	27	19	12	14
Sobic.001G084600.1	74	83	2238	69	210	1215	69	266	1406	112	60	211	84	43	287	160	26	120	46	160	1795	76	104	1493	73	67	1648	31	101	503	10	129	470	54	30	805
Sobic.001G084700.1	0	10	41	0	34	41	0	14	88	3	5	9	1	3	9	1	7	30	0	15	24	0	6	12	3	13	42	1	4	34	0	7	11	2	4	8
Sobic.001G084700.2	0	1	7	0	2	10	7	0	7	7	13	13	17	11	7	17	11	9	0	2	14	0	0	8	0	0	18	0	2	0	0	0	1	0	1	2
Sobic.001G084900.1	2267	1540	3095	2726	1495	3908	2297	1255	2132	1407	2149	2102	2722	1530	2215	2718	1854	1804	1535	2099	1731	1847	3220	2539	1659	2678	1626	1358	4019	2428	1235	1787	3257	1608	3647	4755
Sobic.001G085000.1	608	794	1475	425	697	980	588	483	1236	487	407	1336	343	502	1200	493	512	1019	471	184	877	543	461	796	498	440	1165	312	719	672	253	261	1292	684	330	736
Sobic.001G085100.1	772	925	988	700	1195	874	695	851	969	615	1061	836	595	870	937	611	838	881	588	761	1072	558	1138	955	535	1178	1120	497	1992	995	455	1121	1217	513	1586	1137
Sobic.001G085200.3	49	86	3	55	38	3	67	39	4	39	18	2	36	54	0	53	49	3	39	8	4	37	12	2	31	33	2	59	63	6	42	18	18	115	34	4
Sobic.001G085300.1	534	655	874	419	821	469	676	712	806	745	641	721	625	500	859	522	462	609	525	333	600	543	494	428	806	396	807	653	1174	481	636	553	554	784	551	434
Sobic.001G085400.1	15120	13396	32852	13302	13753	38267	14429	10503	26538	10599	9088	30173	8622	9422	25086	11089	8573	20157	11421	9429	22907	12822	9626	27013	12309	12524	25624	11368	13582	24091	9448	10448	31738	7379	13358	33884
Sobic.001G085450.1	10	16	13	10	18	14	19	15	12	7	16	14	14	12	31	5	10	14	4	4	7	4	9	5	14	5	11	11	22	7	9	18	7	10	7	8
Sobic.001G085500.1	1125	1346	825	1027	1269	1067	1333	783	888	937	1079	1751	986	908	1153	1016	988	1172	960	633	1122	1012	1170	905	978	932	1462	723	1508	1322	727	725	1530	1030	1098	1098
Sobic.001G085600.1	964	1247	1260	1040	747	1250	1215	739	1160	834	850	948	954	793	725	935	853	686	706	540	1214	912	794	1187	825	739	1343	740	1565	1217	611	702	1892	1238	1066	1582
Sobic.001G085700.1	1370	1507	1036	1120	1394	861	1478	1086	959	873	1074	926	920	875	780	934	806	827	1025	468	682	1156	613	525	1139	716	759	1305	2147	1092	1124	1109	1381	1385	1312	818
Sobic.001G085800.1	0	0	0	0	0	1	0	1	4	0	0	1	0	1	0	0	0	1	0	0	1	0	3	0	0	0	0	0	1	1	0	0	0	0	0	5
Sobic.001G085900.3	33	30	31	18	47	58	23	38	42	8	34	47	27	17	52	12	41	25	12	22	57	34	59	51	7	28	56	22	71	35	9	38	41	26	71	79
Sobic.001G085900.4	248	292	256	173	444	292	184	362	274	84	211	128	138	276	151	146	246	131	110	256	263	113	397	428	138	475	323	163	641	297	163	462	355	198	495	496
Sobic.001G086000.1	53	10	3	31	19	5	52	11	2	1	0	0	0	0	0	0	0	0	44	13	0	55	28	1	93	30	1	5	1	4	2	0	69	3	2	15
Sobic.001G086050.1	0	0	0	0	0	0	0	0	0	0	0	0	2	0	1	6	0	0	0	0	0	0	0	1	0	0	0	0	0	0	0	0	0	0	0	0
Sobic.001G086200.1	4519	5847	5131	3456	6551	3691	3965	5339	3439	3429	4688	3924	2633	3368	3327	2926	3143	3427	2786	3559	3239	3043	5883	2576	4064	4266	3711	2976	8778	2820	3070	3433	3593	2669	5367	1235
Sobic.001G086300.1	782	437	115	569	240	139	718	182	100	554	257	120	473	292	90	578	300	117	508	179	104	645	352	158	540	442	157	324	480	182	379	253	405	435	480	202
Sobic.001G086400.2	9	17	0	9	8	1	14	6	1	14	12	0	6	16	0	17	22	0	9	4	1	22	11	4	18	13	6	1	4	3	6	4	6	4	1	0
Sobic.001G086500.1	406	311	30	486	87	16	321	71	25	853	112	13	458	168	34	862	207	15	331	114	26	411	102	58	400	228	65	241	220	140	224	140	60	683	294	49
Sobic.001G086600.1	1748	1636	1629	1445	1634	1269	1777	1375	1559	1297	1440	1333	1358	1179	1431	1264	1132	1135	1208	886	1665	1457	1514	1426	1527	1145	1850	1294	2221	1178	1401	1333	1473	1429	1612	1261
Sobic.001G086800.1	66	60	0	50	206	4	36	476	3	6	310	0	0	75	0	15	206	11	3	3	1	4	0	8	10	10	37	3	42	11	1	39	29	8	63	10
Sobic.001G086900.1	3	24	23	15	19	26	13	11	33	21	22	20	20	16	19	29	29	33	25	3	11	18	9	20	12	27	17	8	13	13	7	6	25	38	13	20
Sobic.001G087000.5	0	1	1	0	0	1	1	0	2	1	0	0	3	0	0	0	1	2	0	0	1	2	4	2	0	1	4	0	2	0	0	0	0	0	1	0
Sobic.001G087100.2	2	6	12	1	6	14	1	6	20	2	3	14	8	13	18	0	6	12	0	3	9	2	0	13	2	9	23	4	16	8	5	5	11	2	7	12
Sobic.001G087300.1	25	28	70	49	27	16	75	28	20	19	5	1	17	7	0	16	5	1	46	55	5	79	112	10	25	60	3	0	0	1	1	0	1	0	0	0
Sobic.001G087400.1	8625	5768	1732	7285	24188	1069	8553	20766	1996	4673	16433	766	10462	9589	882	7057	8190	1566	5561	14244	1322	5839	14678	1350	6486	12365	1910	4753	25165	3910	4482	15029	1772	4226	18281	1293
Sobic.001G087500.1	19	19	17	20	12	8	34	8	15	21	19	12	23	16	18	25	11	20	20	16	7	21	36	13	37	18	23	16	13	27	36	3	18	21	14	14
Sobic.001G087600.2	34	16	17	25	30	15	12	35	12	16	28	22	20	11	24	16	8	25	31	10	38	25	26	12	19	14	17	23	57	25	25	28	17	38	38	23
Sobic.001G087600.3	9	11	12	7	8	12	1	8	8	15	8	25	20	7	11	18	21	4	16	2	20	16	3	24	4	2	21	5	6	8	5	6	26	18	8	10
Sobic.001G087700.1	1303	913	84	1256	2208	71	1087	1111	110	1678	1057	102	1262	869	68	1309	805	138	1169	751	211	1480	529	111	1945	828	388	535	1191	617	484	867	806	671	1046	177
Sobic.001G087850.1	1	0	1	1	0	1	1	0	3	0	0	1	0	0	0	0	0	0	2	0	0	2	0	2	3	0	1	2	0	0	1	0	0	3	0	0
Sobic.001G087900.2	1377	796	801	1400	969	763	1504	638	707	858	1098	544	1300	766	463	1316	799	663	849	990	594	1031	910	886	896	1208	592	700	1507	837	619	748	1378	765	1419	923
Sobic.001G088000.1	89	24	51	57	17	65	61	13	59	35	7	69	31	19	33	35	19	50	17	12	36	39	12	49	43	29	44	38	17	67	36	16	351	30	18	255
Sobic.001G088100.2	14	9	6	30	6	6	32	12	8	23	11	5	27	6	11	25	8	5	31	1	16	31	7	17	18	9	15	12	0	0	14	1	0	6	0	0
Sobic.001G088100.3	2	3	2	2	1	10	0	1	7	1	0	1	4	4	7	0	4	1	2	1	4	2	0	8	0	5	9	2	0	0	0	0	0	0	0	0
Sobic.001G088200.1	915	946	991	963	986	1069	776	751	919	1210	1149	1321	900	890	903	894	791	1051	773	1243	1185	826	1310	1176	994	884	1290	585	1476	1684	657	832	2600	535	1271	1828
Sobic.001G088300.2	31	20	34	27	19	24	9	39	38	7	43	11	16	11	18	47	12	23	2	25	33	24	45	31	17	11	32	21	57	42	18	70	31	7	55	35
Sobic.001G088400.1	116	79	16	90	130	20	137	93	29	99	147	46	61	114	39	54	63	80	54	32	40	76	58	34	117	47	45	42	142	61	51	72	235	74	73	94
Sobic.001G088450.2	0	0	1	0	2	0	0	0	0	3	0	0	3	1	0	0	4	0	0	0	0	0	1	4	0	0	1	0	1	0	0	0	1	0	0	0
Sobic.001G088500.1	1404	1679	4162	1466	1731	3786	1770	1349	4703	1066	1400	4860	1292	1219	4164	1398	1167	2826	1228	1007	4386	1339	1497	4702	1355	1214	4952	694	1470	1806	656	848	2115	807	903	2577
Sobic.001G088600.1	48	1790	4108	119	2280	3550	126	2033	4092	71	2534	2805	290	1790	1759	151	1717	2644	80	1112	1972	97	1643	2631	74	1960	1951	230	4352	9695	232	3312	3680	183	2682	5647
Sobic.001G088800.1	282	305	621	182	340	745	218	204	499	144	252	590	131	157	562	187	141	542	139	221	463	202	282	512	192	288	503	193	537	559	196	258	682	128	450	470
Sobic.001G088900.1	1215	1702	1419	1214	1582	1097	1489	1380	1399	962	1426	1152	1292	1053	1224	1068	1108	903	998	594	991	1110	1229	838	1099	774	957	1173	2290	986	908	1246	1705	1402	1617	933
Sobic.001G089000.1	2112	418	241	1911	739	191	2232	963	744	1256	588	419	1088	551	267	1245	297	340	1354	836	1089	1433	993	3118	1849	779	2630	1043	763	790	859	1046	1598	1064	395	1441
Sobic.001G089100.2	0	0	0	0	3	0	0	1	0	0	2	2	0	2	0	0	1	0	0	1	0	0	1	0	0	1	2	0	1	0	0	1	1	0	1	1
Sobic.001G089100.3	3	4	0	1	5	0	2	10	1	0	10	0	8	1	0	0	2	0	1	4	1	0	6	4	0	2	2	0	8	2	0	3	5	4	3	0
Sobic.001G089200.1	109	462	14	234	657	25	241	479	26	84	454	21	434	579	19	102	549	49	99	509	27	80	351	66	49	830	39	10	199	26	16	31	28	29	141	13
Sobic.001G089300.2	1	0	0	0	16	0	1	7	0	1	1	0	6	1	0	1	1	1	0	2	1	1	4	0	0	3	0	1	16	11	2	9	8	0	12	15
Sobic.001G089400.1	0	8	0	0	4	1	0	2	1	6	3	0	6	1	1	2	6	2	1	3	2	0	3	1	1	10	6	1	12	3	0	1	0	8	7	0
Sobic.001G089500.1	334	429	196	379	530	205	345	404	165	263	511	153	296	511	112	275	442	224	203	313	132	245	415	294	313	538	209	192	809	246	181	477	365	276	561	272
Sobic.001G089600.1	2911	2193	2032	2490	2438	1971	3549	2276	2765	2190	2800	2975	2870	1918	2829	2743	1536	1940	2117	764	2489	2333	1588	1620	2597	1159	2397	2540	3657	2142	1801	1655	2540	3481	2399	1724
Sobic.001G089800.1	615	1190	3511	690	998	2234	819	878	3290	551	843	2126	523	820	2502	638	726	1646	560	559	2931	590	854	3319	600	714	3586	486	1399	1508	506	862	2246	670	961	3645
Sobic.001G089850.1	0	5	6	9	4	3	8	1	10	0	5	3	1	0	9	0	1	0	1	0	3	0	0	5	0	0	3	0	0	2	0	1	1	0	0	3
Sobic.001G089900.1	14	51	70	13	28	38	25	28	49	4	13	33	1	14	50	4	10	22	1	2	33	7	6	16	5	1	38	5	9	16	1	2	24	13	4	10
Sobic.001G090000.1	705	287	340	625	315	355	827	265	287	434	318	235	774	278	219	753	256	217	458	277	252	500	373	379	533	365	261	522	735	421	540	412	492	481	671	362
Sobic.001G090100.1	1458	1479	1891	991	1347	1792	1268	1057	1649	931	1033	1616	929	1017	1829	759	954	1341	921	633	1397	903	1256	1563	1125	957	1600	866	1818	1125	941	1010	1462	820	1250	1127
Sobic.001G090200.1	0	0	0	1	2	2	4	0	0	2	0	0	0	0	0	0	0	0	0	1	0	0	1	0	0	0	0	0	0	1	0	0	0	3	0	0
Sobic.001G090400.1	2455	2445	4360	2616	2591	3524	2956	2175	3688	1703	2175	4059	2434	1912	3959	1924	1766	2812	1814	1442	3335	1827	2320	3391	1876	1955	3668	1545	2988	1510	1609	1438	1937	2087	2567	1878
Sobic.001G090600.1	0	0	3	0	0	0	0	1	3	0	1	3	1	0	2	0	0	1	1	1	4	0	0	7	0	0	1	0	0	2	0	0	0	1	0	1
Sobic.001G090700.1	142	18	33	213	26	36	212	9	22	165	8	4	152	4	2	287	7	5	124	14	11	168	35	22	177	33	15	115	57	33	100	23	39	200	57	48
Sobic.001G090800.1	1061	1474	1044	770	1600	701	1068	1134	1036	1190	1212	1392	845	1113	1460	923	1135	1285	1285	498	697	1213	942	499	1479	825	861	1500	2173	730	1489	1132	1173	1774	1393	469
Sobic.001G090900.2	47	615	932	51	919	1043	65	654	1472	51	855	1026	70	553	1008	74	552	1043	40	494	941	17	963	1109	46	744	977	19	524	1860	19	574	614	13	363	705
Sobic.001G091000.1	30	9555	46574	28	9288	37589	19	5876	45482	1	2332	16403	3	2324	14821	2	2908	13579	17	3960	35487	27	5059	42045	44	4397	43681	2	2593	19743	1	2689	20978	0	2306	50740
Sobic.001G091100.1	549	393	455	530	423	492	510	317	552	3	0	7	4	2	5	11	5	5	302	168	489	383	311	348	407	242	402	1	14	29	1	7	21	5	4	20
Sobic.001G091200.1	328	247	548	271	420	382	463	296	602	28	38	80	34	29	84	44	38	40	328	147	371	316	243	243	331	224	450	26	51	25	21	17	51	43	30	22
Sobic.001G091400.1	1281	2089	4219	1177	1510	3325	1518	1119	3031	941	1087	4066	933	1180	3918	864	1304	2668	946	801	3283	1142	1367	3050	1026	1300	3768	962	2406	1913	990	1529	2418	1288	2157	2082
Sobic.001G091500.1	45	3	8	26	4	4	15	4	6	8	15	1	10	3	2	18	2	5	9	8	2	13	1	4	35	4	6	7	11	6	8	9	50	13	13	39
Sobic.001G091600.1	23	4	94	34	9	52	16	14	81	35	14	10	5	17	7	27	12	14	3	14	32	10	5	104	15	6	88	0	11	2	7	3	8	6	5	8
Sobic.001G091701.1	613	1025	2598	660	926	3072	701	667	2450	474	620	2347	556	679	2373	809	744	1867	464	591	1757	585	719	2918	457	1111	1897	327	976	2052	266	509	2521	395	737	3617
Sobic.001G091801.1	7294	6739	11837	7323	7162	13906	7882	6762	10909	6112	5448	11764	6833	5433	11322	9895	5112	10437	5717	5562	7881	7201	5830	9604	5988	7922	8400	4786	7825	11265	4013	5513	18324	5141	6710	19022
Sobic.001G091900.1	662	1630	2561	592	1122	2369	625	826	1983	465	873	2741	396	782	2201	545	836	2009	427	679	2131	409	1011	2021	407	913	2455	340	1117	2137	321	777	2909	409	978	2334
Sobic.001G092000.1	243	252	450	196	290	399	194	348	499	222	303	681	264	171	609	237	193	682	169	184	619	258	168	483	223	269	640	141	460	491	116	263	876	223	151	415
Sobic.001G092100.1	875	969	1554	673	1059	1359	848	908	1481	509	850	1427	562	679	1219	552	648	1266	487	550	1288	647	903	1276	658	788	1327	450	1091	881	511	694	885	524	780	951
Sobic.001G092250.1	43	105	159	53	80	155	33	43	180	43	58	225	34	53	183	60	68	201	39	25	81	35	41	91	27	32	109	22	123	108	26	68	101	31	72	100
Sobic.001G092300.1	520	663	1154	326	692	931	604	541	1321	436	513	1458	507	411	1224	290	457	1038	291	229	599	277	325	400	404	288	701	322	875	670	341	402	722	407	528	372
Sobic.001G092400.1	13	26	57	18	14	45	23	9	71	26	3	34	25	12	32	14	11	14	3	0	0	1	1	0	1	4	2	0	1	1	2	0	0	1	1	0
Sobic.001G092500.1	0	0	0	1	0	0	2	0	2	6	4	0	0	1	0	21	1	0	0	0	1	2	0	0	0	0	0	3	1	0	3	0	1	1	0	0
Sobic.001G092600.1	48	552	2621	44	860	972	76	2772	5304	46	1358	746	64	343	5350	39	252	735	24	1825	7228	28	889	1760	36	749	2395	87	1999	2540	83	1810	1085	56	1042	3422
Sobic.001G092800.1	23	28	55	18	25	88	26	16	48	6	27	68	12	26	91	5	19	52	4	10	53	5	34	30	17	17	32	5	46	65	12	27	68	15	30	36
Sobic.001G093000.1	480	15	9	410	22	12	344	34	13	195	37	9	168	9	9	228	16	11	211	132	13	230	107	12	296	97	20	503	178	16	322	62	48	320	56	8
Sobic.001G093100.1	5	0	0	10	0	1	5	0	1	1	7	0	32	1	2	19	0	0	2	20	0	4	38	2	11	19	3	4	21	2	3	7	0	11	7	4
Sobic.001G093200.2	0	0	0	0	1	3	0	40	1	0	12	0	0	0	8	0	0	0	0	6	9	0	3	0	0	0	2	4	93	0	1	59	0	0	27	0
Sobic.001G093300.1	2174	1767	1483	2140	2234	1381	1874	1763	1360	1635	2488	1006	1458	1563	1234	1852	1700	894	1413	2593	1403	1681	4097	1491	1729	2862	1451	1663	4084	1133	1545	2724	1283	1083	4395	1262
Sobic.001G093400.1	0	2	19	4	8	18	2	7	27	6	11	18	3	7	26	0	8	8	6	3	16	1	6	28	4	5	35	4	12	1	2	9	9	3	6	9
Sobic.001G093500.3	7	35	81	14	8	75	44	4	83	30	10	64	7	23	56	28	80	63	7	1	38	5	2	46	5	12	46	2	2	1	4	13	5	23	27	7
Sobic.001G093600.1	105	78	233	120	175	190	103	83	241	167	188	228	181	91	329	310	113	219	70	105	117	63	132	254	83	105	130	85	255	120	86	164	60	177	231	96
Sobic.001G093666.1	35	56	166	0	36	38	76	3	174	0	1	14	2	0	10	2	0	4	0	11	22	2	4	18	10	11	43	0	0	0	0	0	0	0	0	0
Sobic.001G093800.1	2023	1756	1766	1110	2411	573	2641	2276	1695	2462	1551	1140	2596	1566	1462	1739	1217	1318	2090	615	576	2207	1706	378	3124	790	1085	2240	3423	611	2298	1224	889	4305	1186	278
Sobic.001G093900.1	19	2	1	20	1	0	18	0	4	16	6	3	15	1	1	8	1	1	11	2	1	11	0	2	19	1	0	4	6	2	4	1	9	10	1	4
Sobic.001G094000.1	1982	2138	3141	1410	3023	2274	2275	2654	2932	1764	2002	3253	1987	1724	3566	1476	1682	2753	1508	934	2574	1721	1538	1996	2038	1397	3430	1616	3002	1596	1564	1543	2373	2036	1728	1287
Sobic.001G094100.1	2	8	2	1	6	14	8	2	3	4	8	10	8	13	11	4	11	8	0	2	7	4	8	7	0	9	2	1	13	15	2	3	32	7	9	17
Sobic.001G094200.1	425	203	91	430	311	158	428	178	83	366	235	130	367	127	81	534	134	99	303	230	44	376	441	100	291	219	92	423	1096	163	393	483	326	437	981	208
Sobic.001G094300.1	2917	2349	2019	2339	4869	1329	2357	3671	1891	1615	3717	983	1786	2467	1618	1825	2615	1418	2123	3412	2966	1804	4795	2634	1899	3259	4093	3578	7186	4086	4455	6414	2088	2050	8147	2462
Sobic.001G094400.1	1557	807	232	1968	661	222	2444	719	254	1311	1433	96	2820	1852	151	1553	1947	166	1833	1483	158	1699	1480	344	1038	2628	218	629	1325	107	711	826	114	1241	1603	101
Sobic.001G094500.1	11271	8681	5395	10504	11899	6496	11489	6405	4826	6799	9457	4984	7354	7902	5329	8640	8256	4909	6627	10015	5264	7785	15758	6205	7362	14668	5659	7412	16825	5649	7489	10004	7014	6974	19129	6057
Sobic.001G094550.1	170	171	132	62	275	194	162	198	179	115	217	175	140	150	269	88	106	150	52	81	178	61	177	118	76	106	245	90	404	94	91	210	111	133	284	113
Sobic.001G094600.1	159	163	345	139	262	256	253	214	372	178	233	582	275	165	496	205	121	420	192	82	440	186	157	134	280	116	475	293	433	268	227	158	293	373	221	100
Sobic.001G094800.1	1229	743	384	1190	504	542	886	406	430	1325	642	281	965	599	229	1230	722	313	990	663	199	1395	666	198	1236	1163	218	358	696	545	321	300	1787	692	579	893
Sobic.001G094900.1	260	324	489	244	462	305	462	382	458	315	302	329	324	254	412	304	208	382	327	157	303	337	252	213	332	234	369	325	671	291	354	266	325	558	282	201
Sobic.001G095000.1	2039	2206	1490	1718	2206	1349	2097	1765	1242	1452	1996	1631	1749	1732	1439	1572	1836	1537	1638	1390	1074	1568	2221	1350	1870	1948	1515	1780	3909	1641	2039	1861	1944	1952	2953	1204
Sobic.001G095200.1	212	220	107	159	291	123	182	217	86	214	315	111	236	192	97	204	179	121	168	209	102	236	391	69	262	241	111	136	607	116	138	264	129	210	460	100
Sobic.001G095300.1	371	261	198	283	237	115	283	190	246	253	219	113	264	151	95	277	154	139	307	175	173	328	223	223	376	247	296	250	446	161	244	206	192	166	294	96
Sobic.001G095366.1	3	15	0	6	70	0	12	58	1	0	6	0	14	16	0	0	14	3	1	3	0	2	16	6	3	15	1	16	30	2	13	7	0	6	25	1
Sobic.001G095432.1	35	29	3	30	13	14	28	3	6	21	12	12	15	13	13	33	13	13	10	8	3	15	4	1	17	13	3	0	1	0	0	0	0	0	0	0
Sobic.001G095500.1	2664	2893	1664	2256	1796	1754	2971	972	1069	1897	1411	1571	2206	1548	1159	2143	1841	1311	1935	801	697	2282	972	1165	2232	1561	1277	1326	1820	788	1142	681	1361	1823	1472	976
Sobic.001G095566.1	10	8	5	3	4	3	7	1	4	3	3	3	1	7	2	0	13	2	2	3	5	6	0	6	0	5	6	0	2	0	0	0	0	0	0	2
Sobic.001G095632.1	4426	3298	5162	4522	2729	6371	4789	2185	4214	2915	2868	3051	3424	2577	3693	4575	2592	3205	2437	3199	3189	3319	3813	5245	2866	4521	3556	1816	4938	4164	1732	2511	7686	1802	4255	6411
Sobic.001G095700.1	27	50	31	23	12	35	16	15	60	35	12	32	15	17	20	35	22	31	33	12	38	16	10	19	60	10	55	15	22	14	14	14	25	24	12	25
Sobic.001G095750.1	0	3	8	1	2	5	6	2	9	2	3	3	0	0	3	2	0	3	0	0	4	0	0	6	0	0	6	0	1	6	1	3	1	1	1	0
Sobic.001G095800.1	526	505	1205	465	637	1307	511	485	866	355	514	1455	380	359	1318	429	299	1068	322	334	1119	296	415	1009	439	401	1207	275	678	817	342	424	710	368	545	854
Sobic.001G095900.1	6	2	0	3	0	0	5	0	0	6	2	0	3	0	0	1	1	0	1	0	0	0	2	0	1	1	0	0	1	0	0	0	3	0	2	0
Sobic.001G096000.1	1120	1524	2769	1009	1378	1779	1270	1387	2435	891	1252	1927	998	1022	2450	810	900	1318	876	731	2627	937	1376	1850	1044	963	2839	1021	2599	1439	1068	1422	1810	1393	1693	1643
Sobic.001G096100.1	6149	5592	3960	5776	4376	5045	5819	3404	3549	4380	4324	4137	4048	4005	4065	5082	3807	3847	4105	4036	4086	5047	5279	4724	4593	5479	4509	3461	6580	5047	3512	4390	8105	3933	6890	6638
Sobic.001G096300.1	327	346	419	340	259	418	342	187	386	250	248	546	291	233	400	313	233	375	209	168	418	286	232	339	267	225	467	208	458	365	242	204	635	244	254	366
Sobic.001G096400.1	28	11	0	25	4	0	24	22	1	8	12	0	17	7	0	52	6	1	11	17	1	10	18	0	14	4	0	57	18	8	23	8	2	35	19	0
Sobic.001G096500.1	46	80	23	103	82	42	73	78	18	14	89	26	12	43	34	10	20	21	32	73	19	46	154	13	15	71	15	26	116	18	22	99	8	32	121	20
Sobic.001G096600.1	0	0	0	0	0	0	0	0	0	0	0	0	3	0	0	0	0	0	0	1	3	0	0	1	0	0	2	0	1	1	1	0	1	1	1	1
Sobic.001G096700.1	15	3	0	4	2	1	26	4	0	12	3	0	5	7	0	7	0	1	2	7	1	26	7	1	4	4	0	6	6	1	1	2	0	5	7	0
Sobic.001G096800.1	225	477	249	227	207	212	330	86	423	162	351	893	254	561	851	253	562	717	93	319	876	117	634	756	98	488	955	64	139	463	57	28	725	83	165	705
Sobic.001G096833.1	9	2	1	0	4	3	0	0	2	2	7	31	7	10	15	3	1	19	0	1	8	10	2	6	1	2	7	1	2	1	0	0	1	1	2	0
Sobic.001G096866.1	61	4	7	9	11	7	32	4	4	41	36	82	62	37	73	75	44	50	26	8	21	22	8	34	13	21	33	4	1	2	11	0	4	6	0	1
Sobic.001G096900.1	294	233	126	211	342	62	335	194	119	288	298	119	363	277	167	343	235	137	290	242	176	288	434	57	436	227	154	489	808	167	514	304	203	261	587	41
Sobic.001G097000.1	1	2	1	6	0	0	5	0	1	6	1	0	4	3	2	3	2	1	0	0	1	5	6	0	1	0	1	18	20	0	8	4	0	10	10	0
Sobic.001G097100.3	4	3	1	20	11	3	8	10	2	6	10	4	13	8	8	0	10	1	5	10	8	7	13	4	14	11	1	10	38	9	11	13	8	15	26	7
Sobic.001G097300.1	0	0	0	1	0	0	1	3	0	0	0	0	0	0	1	1	0	1	0	2	1	0	0	0	0	0	0	0	0	1	0	0	1	0	0	0
Sobic.001G097400.1	679	671	336	588	376	369	659	326	362	366	490	406	481	384	460	494	371	358	385	282	376	387	501	328	424	371	286	326	863	531	319	400	597	396	680	426
Sobic.001G097500.1	1474	2555	1912	1496	1824	1933	1578	1303	2081	1262	1957	1659	1526	1698	1879	1455	1715	1452	1117	1079	2265	1206	2341	2299	1193	1962	2411	1157	3232	2529	993	1883	3111	1309	2706	3090
Sobic.001G097700.1	73	87	16	61	57	20	89	40	82	25	45	6	30	63	5	76	54	20	14	50	52	40	74	65	33	46	71	34	36	16	23	14	24	20	25	25
Sobic.001G097800.1	1	7	1	3	0	0	1	1	2	0	1	1	5	5	2	2	5	0	2	3	7	3	7	12	0	1	25	2	1	0	0	4	2	0	0	5
Sobic.001G097900.1	1522	1407	776	1082	1231	795	1295	888	900	1045	1282	1029	1028	1005	1066	930	851	851	915	584	1028	1102	993	713	1176	821	830	839	1583	1124	724	794	1234	1194	1138	994
Sobic.001G098000.1	0	0	1	0	1	0	0	0	2	0	2	2	3	0	4	0	0	0	0	0	2	0	1	0	0	1	2	1	3	4	0	0	1	0	0	3
Sobic.001G098100.1	846	669	517	897	793	662	971	616	612	559	883	650	751	537	675	649	487	531	546	550	760	594	979	662	608	627	656	697	1588	804	604	867	639	798	1299	818
Sobic.001G098200.2	6	0	1	0	0	2	0	2	2	0	0	3	0	1	5	1	2	0	0	0	4	0	1	4	2	0	1	0	2	2	0	0	1	0	7	0
Sobic.001G098301.1	155	207	364	105	156	303	167	164	312	117	131	257	106	98	258	150	124	161	138	96	457	154	166	365	123	138	423	72	258	110	101	121	167	140	147	209
Sobic.001G098400.1	1522	2988	2512	1004	3003	2159	1601	2037	2494	1229	1842	2955	1131	1844	2871	1081	1890	2478	1438	1029	2039	1313	1716	1408	1512	1633	2160	906	2656	2709	782	1556	3142	1204	1659	1819
Sobic.001G098500.1	0	0	0	0	0	0	1	0	0	0	0	0	0	0	0	0	1	0	0	0	0	0	3	0	0	1	0	2	0	0	0	1	0	5	0	0
Sobic.001G098500.2	3	1	0	2	1	0	13	0	0	5	0	1	7	1	0	0	0	1	0	0	1	2	3	0	5	0	0	1	1	3	0	3	0	2	0	0
Sobic.001G098600.1	399	258	86	312	3456	58	430	2589	65	109	2636	52	401	686	133	355	419	154	103	1148	152	145	1433	76	150	700	120	485	3673	558	403	3011	162	182	3515	128
Sobic.001G098700.1	846	621	775	846	877	482	907	675	526	542	837	503	926	548	485	960	502	374	676	710	487	689	1049	403	830	832	536	802	2137	609	757	810	712	740	1628	364
Sobic.001G098800.1	420	202	49	411	127	62	483	243	24	447	172	77	487	173	67	677	145	56	317	154	54	402	152	97	430	215	49	373	224	45	303	122	335	405	220	73
Sobic.001G098900.1	160	3	4	69	2	4	53	8	3	36	8	6	12	5	6	27	6	2	47	12	4	68	5	6	83	9	8	32	20	9	56	8	79	32	8	49
Sobic.001G099000.1	881	954	1099	1098	1074	1207	1052	786	846	719	908	1153	941	519	946	850	534	808	524	599	800	715	1122	764	779	608	840	569	1158	1586	669	576	1294	871	858	1647
Sobic.001G099100.1	7828	8102	4491	6045	7431	3784	6753	4718	4187	8434	5554	5142	5572	6538	3788	5980	6358	4348	6817	3885	3383	7614	5862	3414	9691	5903	5177	5482	8108	3963	5776	3420	6392	6797	5530	3964
Sobic.001G099200.1	101	65	89	77	65	70	188	53	97	68	41	65	69	23	95	55	36	57	58	26	79	81	45	69	82	44	128	57	77	49	47	32	82	54	46	53
Sobic.001G099300.1	11	1	0	8	0	0	9	0	0	3	3	0	8	1	0	11	1	0	5	2	0	9	2	0	3	0	0	4	0	0	1	0	0	0	1	0
Sobic.001G099500.1	28	53	19	20	107	5	39	39	30	26	44	12	16	101	12	19	74	8	37	24	12	21	26	8	24	65	13	0	4	8	0	2	7	0	4	6
Sobic.001G099600.1	0	2	1	0	0	3	0	0	0	0	0	0	0	2	0	0	1	2	0	0	0	0	0	0	0	0	0	4	2	4	1	2	8	0	1	7
Sobic.001G099700.1	0	1	0	0	5	0	0	3	0	1	2	0	1	0	0	0	0	0	0	0	0	1	1	1	0	0	0	0	0	1	1	1	0	0	0	0
Sobic.001G099800.1	1607	1869	1362	1330	1635	1506	1606	1268	1362	1110	1495	1539	1092	1281	1616	1013	1113	1425	1064	834	1400	1076	1242	1410	1239	1179	1606	1113	1837	1495	1126	1243	1946	936	1552	1413
Sobic.001G099900.2	0	0	0	4	0	0	0	0	1	0	0	0	0	0	0	0	0	0	0	0	0	0	0	0	3	0	0	0	0	0	0	2	0	2	0	0
Sobic.001G100000.2	19	20	0	16	7	0	12	6	0	12	27	0	10	8	0	12	12	0	4	1	0	16	18	0	11	7	0	7	7	0	5	8	0	9	10	0
Sobic.001G100100.1	575	628	636	605	856	772	692	727	636	402	884	1026	673	625	817	615	578	697	386	387	834	387	647	837	358	572	786	362	1304	831	389	643	680	739	1033	795
Sobic.001G100200.1	6	101	846	18	129	669	0	20	899	2	504	228	2	608	127	5	166	775	0	99	380	4	123	398	11	14	355	1	52	1734	2	123	2057	1	14	3751
Sobic.001G100400.1	0	2	6	0	0	7	3	0	7	0	0	0	0	0	6	0	0	1	0	0	2	0	0	5	3	1	4	0	0	1	0	0	3	0	0	2
Sobic.001G100501.1	60	235	20	148	423	14	103	403	61	34	277	1	91	96	1	225	146	29	58	232	12	60	540	52	60	217	45	74	469	46	81	383	17	55	478	24
Sobic.001G100600.1	164	286	56	219	343	17	202	245	88	97	233	10	153	178	22	174	188	21	94	188	52	78	440	87	86	213	93	203	667	95	245	196	18	203	517	30
Sobic.001G100700.1	231	417	742	255	549	457	211	205	792	94	367	297	217	672	302	164	301	629	59	241	678	67	441	620	96	346	474	27	127	465	19	119	286	14	55	716
Sobic.001G100800.1	680	491	783	645	458	641	827	381	841	400	447	732	635	396	733	540	372	491	442	154	882	404	282	816	418	262	954	26	26	30	16	29	35	44	31	57
Sobic.001G101000.1	59	88	36	54	75	43	40	35	42	37	85	51	48	64	51	55	71	61	40	20	44	49	153	29	35	54	48	0	1	0	0	0	0	0	0	0
Sobic.001G101100.1	0	1	0	0	1	0	0	0	0	3	0	1	0	0	0	0	0	0	0	0	0	0	0	0	0	1	0	0	3	1	0	0	1	0	0	3
Sobic.001G101200.1	717	1186	1375	1075	2966	641	1464	1015	1447	460	1466	255	1047	2426	398	745	1343	564	527	789	732	498	1618	462	332	1601	449	44	531	1498	44	590	1400	64	147	2529
Sobic.001G101300.1	9	1	1	11	0	0	21	0	1	0	0	0	10	0	2	4	0	0	2	1	2	0	0	1	0	0	0	0	0	0	0	0	0	0	0	0
Sobic.001G101400.1	18	36	47	9	18	41	13	17	54	4	40	51	11	70	27	4	30	40	10	13	25	9	31	55	7	26	32	6	15	49	8	12	126	6	13	183
Sobic.001G101500.1	1702	1343	635	1197	2511	421	1226	2554	696	1041	2379	450	1020	1203	630	1009	1046	611	957	1752	780	1059	2869	524	1152	1335	670	1410	3834	948	1424	2518	608	871	3849	722
Sobic.001G101600.1	0	2	0	0	0	0	0	0	0	0	1	0	0	0	7	1	0	1	0	1	0	0	0	0	0	0	1	0	0	1	0	0	0	0	0	0
Sobic.001G101650.1	0	0	0	0	0	3	0	0	1	0	3	20	3	0	41	3	4	15	1	1	1	3	0	5	1	0	2	1	0	0	0	0	0	1	0	1
Sobic.001G101700.2	647	504	252	695	619	454	901	407	249	386	510	376	504	538	172	478	440	394	408	329	171	372	464	114	521	560	169	345	604	474	276	418	838	392	363	824
Sobic.001G101900.1	273	50	12	194	50	9	224	19	11	191	78	13	168	55	15	250	43	34	182	65	15	200	79	18	226	93	19	164	94	67	101	28	120	69	79	39
Sobic.001G102000.1	1	1	1	0	0	0	2	0	0	0	0	0	0	1	0	0	1	0	0	0	1	0	2	0	0	0	2	0	0	0	1	1	1	0	0	0
Sobic.001G102100.1	2	0	1	2	1	0	1	0	1	2	4	1	2	1	1	3	0	1	0	0	6	3	0	3	0	0	12	0	0	0	0	0	0	0	0	0
Sobic.001G102200.1	614	424	797	560	528	959	675	453	819	335	489	978	399	278	1056	427	263	795	382	498	951	448	524	723	415	484	742	200	990	589	218	399	591	342	754	764
Sobic.001G102300.1	609	206	10	441	109	12	744	100	25	1033	164	14	645	118	3	882	103	20	524	133	60	836	135	63	780	176	139	475	310	56	445	100	41	980	133	27
Sobic.001G102400.1	7	2	71	2	4	22	14	6	15	0	0	0	0	0	0	0	0	0	0	5	33	3	1	33	0	0	33	0	0	0	1	1	0	0	0	0
Sobic.001G102500.1	1449	1990	7348	1524	2033	8682	1512	1440	6814	1395	2028	8011	1222	1362	9480	1207	1430	4700	1120	1575	11317	1271	2248	12202	1263	1731	12930	784	2478	4421	809	1610	3424	1135	2433	5993
Sobic.001G102700.1	1	8	7	0	2	4	6	2	10	10	7	11	7	2	6	5	8	11	2	2	5	6	0	4	0	4	7	2	8	2	3	7	5	2	4	2
Sobic.001G102800.1	123	25	0	170	35	1	155	54	0	144	89	0	112	26	0	227	34	0	77	44	1	123	44	6	116	52	8	62	68	2	64	35	10	131	42	5
Sobic.001G102901.1	14	9	2	10	0	0	5	5	1	1	3	1	12	10	0	12	3	0	12	3	1	10	0	1	6	7	0	9	6	0	0	5	3	9	4	5
Sobic.001G103000.2	162	76	20	129	68	21	162	43	9	127	63	27	102	46	14	110	62	35	128	37	8	129	66	4	194	49	9	80	53	13	69	25	55	51	46	6
Sobic.001G103100.1	18	6	3	14	2	5	12	2	2	30	3	2	7	3	0	12	10	3	30	3	2	19	2	1	34	8	5	9	1	1	10	0	1	7	1	2
Sobic.001G103200.1	502	1014	1736	622	880	1379	660	595	1451	501	604	1068	583	596	1185	427	719	1068	447	426	936	577	703	1308	535	775	1326	387	1017	692	341	417	1133	540	581	800
Sobic.001G103300.1	88	75	45	47	94	54	51	63	62	46	78	79	67	63	41	68	57	55	49	26	72	49	83	42	47	59	54	59	135	48	53	53	64	113	86	34
Sobic.001G103400.1	25	22	14	24	4	25	24	12	22	38	16	20	18	16	21	25	22	14	23	6	11	20	3	26	14	11	18	11	21	17	20	7	75	20	8	39
Sobic.001G103500.1	15	7	1	9	12	2	15	12	5	8	15	2	5	7	0	8	5	7	10	2	1	19	10	1	14	7	5	7	22	1	16	11	2	6	16	0
Sobic.001G103600.1	14	2	4	4	3	1	3	5	1	5	5	0	0	4	1	0	3	1	0	2	1	0	2	8	6	1	8	4	17	2	2	3	0	1	5	2
Sobic.001G103800.2	158	13	0	165	8	1	125	2	1	180	6	0	148	10	0	213	15	0	169	12	0	303	22	0	296	52	0	79	8	2	72	6	1	59	14	0
Sobic.001G103900.1	7	2	3	8	1	1	0	5	6	1	1	1	1	2	1	4	3	0	2	0	3	2	0	4	2	0	4	3	2	3	0	0	3	0	1	5
Sobic.001G104000.1	492	508	316	470	575	300	601	352	371	388	445	186	518	493	243	494	458	320	360	274	268	433	476	277	425	411	339	381	528	260	331	315	381	385	379	193
Sobic.001G104050.1	0	3	7	8	12	3	14	4	10	1	4	3	0	6	6	8	8	8	8	1	6	2	2	3	1	4	14	0	7	2	1	3	3	3	4	1
Sobic.001G104100.1	1	3	11	0	2	7	0	1	14	0	1	8	1	2	14	0	0	5	0	0	9	0	3	9	3	0	15	2	0	5	0	3	21	0	1	15
Sobic.001G104400.1	0	14	8	9	24	8	14	9	8	40	12	5	11	9	4	14	15	19	40	7	4	76	16	2	63	12	0	16	26	6	12	8	7	6	9	4
Sobic.001G104500.1	320	2072	3058	204	1798	2446	249	1013	2777	380	989	2643	368	1116	2064	359	1288	3067	349	413	1293	358	889	1663	379	913	1781	129	1445	2974	105	761	4007	224	621	2402
Sobic.001G104600.1	18	69	34	27	46	53	26	26	54	29	42	57	23	48	15	26	36	51	8	33	15	26	35	12	10	36	9	0	91	56	12	26	74	28	82	62
Sobic.001G104700.1	175	171	140	107	143	113	114	91	172	115	122	164	179	169	124	221	97	117	48	70	96	103	104	81	76	141	112	71	211	148	57	70	206	124	100	136
Sobic.001G104800.1	452	357	206	368	245	176	428	213	240	314	255	156	367	218	151	325	263	169	284	238	158	340	284	161	337	269	187	312	564	241	330	227	278	261	400	208
Sobic.001G104900.1	62	39	285	68	50	214	97	496	426	84	260	65	71	29	412	103	24	55	55	440	941	59	82	283	56	58	380	57	177	14	29	197	11	34	132	48
Sobic.001G105000.1	6	2	5	4	4	1	4	3	1	5	5	1	5	0	1	2	3	2	3	1	0	1	9	2	3	5	0	2	9	3	1	4	6	7	2	1
Sobic.001G105000.2	0	0	0	0	0	0	0	0	1	0	0	0	3	3	0	2	0	0	0	0	1	0	0	0	0	0	0	1	0	0	0	0	0	0	0	0
Sobic.001G105000.3	0	0	0	6	0	0	7	0	1	1	0	0	0	0	0	0	0	0	0	0	0	3	0	0	0	2	0	0	0	1	0	0	0	0	0	0
Sobic.001G105100.1	588	842	929	537	532	892	560	436	663	456	457	805	485	481	718	388	462	575	390	476	719	530	757	829	380	613	883	353	917	782	430	407	1032	386	733	837
Sobic.001G105100.2	8	7	18	12	3	23	6	10	21	4	10	15	14	6	24	1	15	3	3	3	16	2	8	15	1	6	14	1	21	14	1	6	27	12	8	17
Sobic.001G105200.1	1079	1238	1722	1074	1016	1636	1285	759	1485	820	834	2450	809	798	2145	861	682	1368	716	470	2340	921	717	1644	921	649	2368	572	1043	1203	545	557	1472	729	903	1570
Sobic.001G105300.1	116	115	308	75	94	380	98	57	206	43	58	413	20	75	374	56	98	245	25	48	282	65	43	264	63	56	275	47	103	242	50	54	302	26	86	226
Sobic.001G105400.4	14	17	26	10	19	19	7	5	25	4	15	27	19	7	29	6	11	14	15	4	23	17	29	19	2	7	12	5	32	16	5	6	23	10	14	17
Sobic.001G105500.1	1927	2112	3513	2134	2968	3014	2421	2817	3507	1377	2595	2701	2084	2022	3302	1726	1807	2043	1190	1606	2997	1389	3372	3710	1416	2187	3555	1362	3860	2113	1445	2466	2207	1845	3132	3947
Sobic.001G105600.1	56	40	146	45	39	125	74	22	96	35	31	115	25	22	122	21	15	72	43	19	107	40	30	97	60	47	143	41	56	74	32	24	85	28	33	39
Sobic.001G105700.1	45	102	107	39	89	107	28	68	119	27	52	89	27	43	68	16	69	87	39	34	84	31	61	70	34	70	87	41	131	168	26	64	171	44	74	132
Sobic.001G105700.2	15	1	9	10	7	17	12	1	13	10	8	30	2	4	8	12	6	15	9	4	17	5	7	7	2	3	15	2	6	12	7	6	11	11	12	16
Sobic.001G105800.1	81	21	4	52	18	3	102	8	4	39	16	9	49	27	0	34	16	18	40	14	1	61	8	2	84	13	7	74	40	15	55	13	56	44	18	13
Sobic.001G105900.1	25	1	1	26	0	1	48	1	0	7	1	3	27	1	1	22	0	1	26	5	0	47	4	2	23	1	1	37	0	0	34	2	0	11	0	1
Sobic.001G106000.2	346	291	23	349	23	25	192	59	21	419	203	44	349	250	27	426	323	65	253	152	47	433	86	49	386	252	128	123	241	230	80	146	198	270	193	76
Sobic.001G106100.3	0	3	4	5	1	7	3	5	6	1	7	8	4	3	16	1	3	3	1	0	13	3	1	1	3	0	1	0	2	4	1	4	2	0	1	7
Sobic.001G106200.1	135	136	56	244	41	63	77	42	44	225	92	108	115	71	56	229	104	78	108	59	43	151	21	43	176	113	57	35	149	150	18	59	118	61	84	45
Sobic.001G106300.1	83	134	363	117	163	342	146	101	309	91	172	507	132	80	396	133	96	315	73	82	410	114	112	356	76	101	478	76	192	310	89	99	261	103	187	275
Sobic.001G106400.1	1627	775	234	1645	386	313	1753	342	223	1367	524	175	1921	842	185	1341	865	171	1808	314	152	1783	702	210	1312	1053	170	1245	945	221	1423	486	358	2275	899	345
Sobic.001G106500.1	34	7	11	7	16	33	14	11	9	20	20	24	13	13	12	28	12	40	9	8	0	46	11	1	36	14	2	8	42	48	7	22	64	14	25	63
Sobic.001G106600.1	68	119	145	81	22	154	94	54	139	99	63	102	80	58	137	105	67	78	67	65	116	87	40	205	90	53	131	29	67	83	34	41	174	70	57	151
Sobic.001G106700.1	1517	979	568	1126	1118	644	1482	925	656	1268	873	499	942	828	427	1055	761	612	997	660	401	1136	745	549	1361	983	585	710	1130	625	896	637	794	997	911	675
Sobic.001G106900.4	0	0	0	0	0	3	0	0	0	0	0	3	0	0	5	0	0	0	0	0	2	0	0	0	0	0	2	0	0	2	0	0	1	0	0	5
Sobic.001G107100.3	0	4	8	0	3	15	0	6	5	0	1	3	0	5	3	1	6	8	0	0	1	0	0	0	0	0	2	0	0	5	1	1	16	4	1	2
Sobic.001G107150.1	0	0	0	0	1	0	0	1	0	4	0	0	4	0	0	0	0	0	0	0	0	0	0	0	0	0	0	0	0	0	0	0	0	1	1	0
Sobic.001G107200.1	8625	6522	3930	5295	8579	3011	7053	5620	3046	5887	6493	5925	4767	5734	5443	5457	5372	5398	5124	3684	3341	5992	6137	2322	7955	5205	3414	7030	11755	6329	6556	4246	8599	3217	7212	2426
Sobic.001G107300.5	0	1	0	2	0	0	0	0	0	0	0	0	1	1	0	0	0	0	1	0	0	0	0	0	2	1	0	0	0	0	0	0	0	1	0	0
Sobic.001G107400.3	4	6	2	6	8	2	7	2	0	3	9	3	9	1	3	1	0	1	1	3	1	7	2	1	0	4	0	7	13	5	2	1	2	17	4	1
Sobic.001G107500.1	4664	6549	11677	4677	8496	11598	4444	6222	9287	3504	7204	10535	4425	5279	10737	3662	5491	6600	3322	4999	11724	3382	7759	11461	3803	6736	11705	3683	11119	5330	3474	6725	5778	4106	8976	6754
Sobic.001G107550.1	12	12	14	1	22	15	11	12	21	6	23	14	7	14	40	12	13	14	5	8	24	7	15	19	8	3	14	0	3	11	3	7	16	6	3	11
Sobic.001G107600.2	4	0	1	0	0	2	0	0	0	0	0	1	0	0	3	0	1	0	0	0	3	0	0	0	0	0	1	0	2	0	0	1	2	0	0	0
Sobic.001G107700.2	0	7	0	0	6	0	2	6	1	0	2	1	2	2	0	1	0	2	5	3	0	2	9	0	0	1	0	2	3	2	2	2	0	7	16	2
Sobic.001G107800.1	589	129	71	457	591	105	708	942	40	209	1110	75	587	257	19	444	137	144	171	850	24	250	853	49	306	364	35	756	1767	1510	686	892	239	276	1672	204
Sobic.001G107900.1	1586	2145	3579	1137	3179	1787	1717	2749	3365	1463	1821	2152	1515	1657	3946	1248	1255	1744	1303	980	2465	1442	2001	1631	1737	1126	2925	1817	2938	1309	1932	1841	1473	1619	2079	829
Sobic.001G108000.1	0	0	0	1	1	0	0	2	0	0	0	0	0	1	1	0	0	0	0	4	0	0	1	1	0	0	1	0	2	0	0	1	0	0	2	3
Sobic.001G108100.1	415	182	77	277	155	179	321	290	80	224	322	141	210	85	143	450	103	149	187	291	52	237	304	59	241	127	54	241	733	104	241	269	118	89	578	90
Sobic.001G108200.1	377	244	179	306	459	180	430	638	180	218	630	118	362	342	167	388	286	160	262	675	251	261	1259	305	225	584	288	478	2078	298	408	1266	326	332	2191	242
Sobic.001G108350.1	7	22	34	9	13	11	11	14	31	5	3	26	5	8	34	19	12	11	4	5	14	6	5	8	12	7	18	6	18	12	5	11	17	8	7	5
Sobic.001G108400.1	261	199	410	151	195	285	305	249	347	248	182	309	270	128	315	280	119	279	228	103	247	305	174	189	386	102	313	233	305	322	247	148	405	194	142	166
Sobic.001G108500.1	729	752	324	597	539	425	669	410	463	361	556	383	389	594	165	445	593	496	349	446	429	396	591	480	374	708	422	275	599	534	320	338	754	395	471	403
Sobic.001G108600.1	0	3	9	0	0	1	0	1	8	0	0	2	0	1	5	0	2	4	0	1	6	0	0	8	2	2	4	1	0	1	0	0	4	0	3	8
Sobic.001G108600.2	1	2	1	1	3	1	0	3	4	2	2	2	2	0	4	0	3	0	0	1	0	0	2	0	0	3	0	1	2	1	1	1	0	6	1	1
Sobic.001G108700.1	158	1041	1192	249	1287	1020	249	1314	1475	137	1010	787	259	903	752	132	762	1073	152	755	793	133	1282	695	120	940	652	188	1110	1600	158	860	838	177	622	1169
Sobic.001G108800.1	90	138	392	103	93	312	99	53	468	70	82	115	88	139	180	56	103	148	95	58	260	79	132	306	55	99	385	68	102	225	59	39	230	79	69	302
Sobic.001G108900.1	630	487	1090	529	972	691	483	817	1049	495	847	628	476	424	829	472	398	725	568	590	824	523	624	637	675	488	662	665	1156	583	621	651	753	366	970	492
Sobic.001G109000.1	74	6647	27326	111	9444	23875	89	7851	29747	34	6895	23357	105	4989	24232	51	5569	17442	29	5219	31180	58	6543	37369	58	5631	26627	33	4983	25327	16	4877	25146	22	3284	45295
Sobic.001G109100.1	159	120	100	91	126	82	195	143	90	102	166	107	148	107	66	101	88	112	93	75	34	158	84	44	164	52	67	82	181	96	69	58	156	77	86	72
Sobic.001G109300.1	1442	1286	869	1453	1134	856	1651	1176	1114	1139	1197	829	1424	1148	799	1122	1028	865	1376	845	805	1488	1224	884	1299	1211	983	948	1793	877	1035	1160	1289	1310	1506	946
Sobic.001G109500.2	1	3	2	0	0	3	4	2	2	0	1	1	0	0	2	0	1	0	1	2	1	0	0	1	3	0	1	0	1	1	1	0	1	5	0	0
Sobic.001G109700.1	549	471	201	364	269	299	479	183	222	276	291	228	271	268	165	232	316	273	215	145	81	260	135	75	268	241	108	286	342	297	188	146	880	288	227	421
Sobic.001G109800.1	0	0	0	0	0	0	4	0	1	0	0	0	0	0	0	0	0	0	0	0	0	0	0	3	0	0	0	0	0	0	0	0	0	0	0	3
Sobic.001G109800.2	0	5	9	0	4	2	10	6	12	2	11	15	1	3	8	1	3	8	3	4	5	3	5	6	4	3	6	2	11	3	1	2	8	2	11	1
Sobic.001G110000.1	1392	675	1039	1157	527	1102	1344	723	1166	840	599	1143	510	395	1193	855	349	911	736	581	1467	976	544	794	598	538	941	727	1299	1295	696	1046	968	701	790	1272
Sobic.001G110150.1	1	0	0	0	3	0	0	0	0	0	0	0	0	0	0	0	0	0	2	0	0	0	0	0	1	1	0	0	2	0	3	1	0	0	1	0
Sobic.001G110200.2	0	1	4	0	1	0	2	1	1	0	0	0	1	0	0	0	0	0	1	0	0	0	1	0	0	0	0	0	0	0	0	0	0	0	0	0
Sobic.001G110250.1	3	0	0	3	0	0	1	0	0	2	0	1	5	0	0	2	2	1	1	0	0	10	0	0	6	0	0	5	11	0	15	1	1	18	3	0
Sobic.001G110300.1	673	198	257	583	254	96	581	181	214	454	230	180	511	185	159	653	122	188	328	184	132	409	172	138	489	229	170	503	436	168	397	152	325	356	282	126
Sobic.001G110400.1	269	206	228	168	137	161	189	128	195	152	177	177	119	133	203	176	120	201	181	137	158	160	184	147	211	160	254	148	278	243	181	173	274	147	215	162
Sobic.001G110500.1	5	7	3	11	6	2	10	2	4	19	8	3	10	8	2	1	4	4	7	16	5	37	14	5	31	13	20	17	16	9	16	6	17	20	7	2
Sobic.001G110701.1	13	47	76	21	37	67	9	41	77	14	35	96	13	25	107	21	30	51	17	8	117	5	49	53	16	17	114	214	143	63	178	78	91	587	81	78
Sobic.001G110800.1	269	452	1990	449	387	2955	277	303	1414	279	477	1550	415	396	1598	511	383	1316	160	394	1142	214	534	1868	215	485	1282	0	0	0	0	0	0	0	0	1
Sobic.001G110900.1	56	35	18	63	7	20	44	5	19	81	15	19	56	5	8	144	15	15	35	10	21	26	0	33	36	16	15	18	25	46	30	17	27	65	22	18
Sobic.001G110950.1	4	22	11	0	21	42	10	16	15	1	5	3	0	34	4	0	16	5	0	13	4	5	11	11	1	9	5	0	5	1	1	0	7	2	0	1
Sobic.001G111000.1	344	231	11	271	97	6	321	96	15	241	137	1	178	121	9	223	84	37	253	154	92	334	184	74	408	147	202	343	258	337	221	159	319	327	259	258
Sobic.001G111150.1	0	1	1	0	0	2	0	0	2	1	0	3	0	1	0	1	0	0	0	0	2	1	0	1	0	2	4	1	4	0	4	0	0	0	0	0
Sobic.001G111150.2	54	74	118	31	98	102	38	77	115	40	80	135	47	52	122	24	42	107	32	49	76	48	58	65	40	56	115	51	93	65	50	71	110	38	108	42
Sobic.001G111366.1	226	208	976	240	320	758	244	390	665	77	168	933	80	111	1277	71	117	734	288	266	1721	281	342	966	339	330	1829	48	100	211	55	116	329	81	68	245
Sobic.001G111432.1	0	0	1	0	1	0	0	2	0	0	0	0	0	0	4	0	0	0	0	0	2	0	1	1	0	1	1	0	0	1	0	1	0	3	0	0
Sobic.001G111500.1	3119	3378	16875	3611	6024	9487	4279	7496	11491	3935	4147	26193	2108	3325	33947	1568	3056	18561	6249	4162	39494	6659	6161	20209	6834	5938	43281	1850	2330	5502	2271	2360	9116	4918	968	4113
Sobic.001G111600.1	586	839	726	438	721	622	543	672	729	452	566	545	414	586	701	321	573	594	386	341	609	479	510	587	564	418	635	449	833	447	456	498	565	634	537	543
Sobic.001G111600.2	9	11	19	0	7	24	4	6	32	4	2	30	4	13	45	3	10	33	1	4	46	8	9	25	9	5	17	12	13	13	1	3	23	14	8	27
Sobic.001G111650.1	0	4	11	1	1	1	0	2	6	2	1	0	15	1	1	15	0	1	5	4	4	7	2	9	18	2	7	5	10	6	4	5	21	12	8	4
Sobic.001G111700.1	406	529	3936	382	199	2355	407	344	4313	604	194	1903	313	236	3903	413	261	1393	265	347	5130	480	255	3257	609	285	4294	598	1009	1827	521	653	4837	568	549	3019
Sobic.001G111800.1	3433	2408	926	3410	2312	916	3012	1777	1083	2405	2604	1026	3357	2632	1143	2664	2497	923	2384	1365	1418	2536	2461	1295	2976	2093	1362	2028	3335	1517	1627	2058	2879	3119	3004	1902
Sobic.001G111850.1	541	471	511	428	504	446	594	376	490	379	486	843	537	350	922	526	351	602	355	218	699	429	388	455	442	326	769	353	764	527	376	324	734	756	393	517
Sobic.001G111900.1	503	440	600	550	593	496	745	357	656	498	519	1008	883	449	945	851	318	681	356	274	719	492	409	471	622	399	770	423	724	533	291	299	823	795	381	405
Sobic.001G112000.1	412	658	591	491	486	681	493	262	845	673	847	2091	737	801	1696	1092	812	1080	55	25	115	69	29	152	60	57	158	0	1	1	1	1	1	0	1	0
Sobic.001G112100.1	31	19	31	36	33	25	35	36	25	9	32	43	12	9	29	2	5	43	3	18	14	37	20	5	26	9	16	2	42	10	2	18	29	8	14	10
Sobic.001G112200.1	6	15	60	9	14	85	7	16	74	1	12	64	6	4	25	9	2	64	7	7	22	2	8	24	8	8	32	5	7	14	8	2	6	12	5	15
Sobic.001G112250.1	26	22	22	13	106	29	28	79	14	11	33	55	29	36	70	13	32	31	12	24	52	13	62	20	26	45	67	37	99	29	30	82	18	21	84	31
Sobic.001G112300.1	154	63	14	122	128	14	232	105	6	82	95	21	155	118	44	80	175	21	112	38	39	128	145	13	90	165	41	69	158	6	85	79	20	137	150	1
Sobic.001G112350.1	165	44	11	137	131	8	166	134	12	57	79	25	130	81	31	58	59	12	126	73	37	180	186	13	201	124	22	84	171	3	76	115	17	124	129	8
Sobic.001G112400.1	1247	1125	1478	1271	1046	1298	1398	949	1212	702	1091	1130	1216	1051	1100	1039	1074	1075	728	775	904	882	1553	1285	790	1163	1064	785	1792	1364	809	1043	1910	1099	1528	1720
Sobic.001G112500.1	9	21	20	14	20	45	9	16	19	9	35	18	28	44	9	8	32	8	10	16	4	5	12	12	1	33	8	3	58	86	5	38	307	10	36	148
Sobic.001G112600.1	2744	2346	1365	1918	1244	1193	2292	862	1342	2067	1244	1116	1820	1366	810	2058	1365	1244	1870	888	368	1885	1465	541	2824	1343	548	2417	2660	1923	1947	1156	4392	1629	2078	1239
Sobic.001G112700.1	243	191	207	274	225	189	250	185	174	174	264	196	218	152	165	204	147	188	156	201	201	260	252	196	203	184	218	116	267	266	108	167	261	196	174	205
Sobic.001G112800.3	0	1	6	5	0	4	0	0	5	0	0	6	0	0	10	0	0	1	0	0	3	0	1	5	0	0	8	0	2	10	0	0	7	0	2	11
Sobic.001G112900.1	0	0	3	0	0	4	0	0	2	0	0	2	1	1	4	0	1	1	0	1	4	0	0	4	1	0	7	0	1	3	0	2	2	0	0	2
Sobic.001G113000.1	2102	2161	2017	1432	3408	1774	1652	2880	1907	1458	2281	1834	1252	1929	2285	1160	1488	1625	1628	1466	1813	1789	2237	1584	1870	1923	2112	1620	2811	1414	1697	2236	1779	1200	2539	1237
Sobic.001G113200.1	820	975	1535	673	716	1179	716	850	1381	1538	782	1569	937	664	1943	971	760	1272	926	393	1235	1050	703	902	1247	629	1264	806	1318	648	704	482	1285	971	807	570
Sobic.001G113400.1	16	542	4839	32	1725	4927	32	1873	5928	5	1074	3341	32	626	2928	21	529	2903	14	1033	3592	24	763	4105	7	599	2951	28	1404	4518	32	1153	3861	24	592	8687
Sobic.001G113500.1	21	45	52	40	31	36	16	32	50	27	32	30	29	26	48	45	31	36	21	18	29	30	15	23	17	22	33	43	50	30	33	30	69	43	37	34
Sobic.001G113600.1	2	8	19	1	12	17	0	10	28	1	22	12	6	9	19	6	7	11	1	4	21	0	2	18	0	1	17	5	17	18	8	14	29	9	16	28
Sobic.001G113700.1	29	3	1	39	3	0	37	1	0	12	11	0	10	7	0	13	8	2	17	9	0	25	7	0	18	13	1	6	6	3	1	0	6	12	7	0
Sobic.001G113800.1	637	440	782	388	510	434	623	496	1001	673	397	486	489	265	806	415	256	481	667	248	580	619	466	327	989	311	604	631	625	377	617	322	422	502	382	280
Sobic.001G113900.1	1	3	14	2	7	11	10	3	14	5	6	12	19	6	8	11	3	10	4	2	6	17	3	2	7	6	5	1	12	7	8	2	5	8	2	0
Sobic.001G113900.2	4	4	15	0	12	11	2	1	7	0	3	9	4	8	10	1	1	9	1	2	0	0	3	3	2	8	1	1	7	4	2	3	3	1	4	13
Sobic.001G114000.1	2523	2574	2682	1775	3206	2469	2496	2527	3224	2069	2949	2902	2126	2072	2925	1846	1867	2340	1884	1307	2852	1874	2387	2207	2285	1659	2935	2233	3831	1865	2175	2187	2072	2639	2748	1891
Sobic.001G114100.1	7	0	1	0	1	1	0	1	0	0	0	0	3	4	0	1	0	0	0	0	1	1	1	0	0	2	0	0	6	1	0	2	5	0	0	0
Sobic.001G114200.1	2	22	18	9	12	13	25	14	21	10	10	14	9	7	21	5	13	20	10	14	22	5	18	13	8	14	12	19	39	15	16	24	20	8	16	8
Sobic.001G114300.1	4	4	0	1	4	0	4	0	4	2	1	0	0	1	1	1	0	4	0	1	0	1	2	1	4	2	2	3	0	14	0	6	0	1	0	0
Sobic.001G114400.1	5	9	32	2	5	9	2	10	21	8	1	23	5	2	38	1	2	16	9	2	24	6	4	14	7	5	20	2	3	5	3	1	16	6	3	7
Sobic.001G114400.2	0	1	9	0	0	1	0	0	3	0	0	1	0	0	7	0	0	8	0	0	4	0	0	4	0	0	4	0	2	0	2	0	3	0	0	0
Sobic.001G114500.1	4645	3541	2390	3762	3557	2256	3830	3271	2850	2714	3593	2130	3066	2879	2492	3187	2448	2264	2702	2671	2796	2922	4164	2118	3007	3167	2802	2120	4751	2853	2169	3276	3371	2701	4204	3000
Sobic.001G114650.1	2	0	4	1	4	7	2	1	2	5	20	33	15	6	37	5	10	25	9	3	21	13	7	17	8	6	25	4	15	21	18	9	15	9	9	14
Sobic.001G114700.1	14	11	18	29	10	18	47	4	12	35	10	11	31	9	10	34	5	6	18	1	6	13	8	6	12	14	8	10	40	42	9	9	36	17	10	27
Sobic.001G114800.1	0	1	85	0	0	34	0	0	117	0	2	0	0	5	24	0	0	0	0	2	66	1	2	110	4	2	115	3	0	7	0	0	5	0	2	50
Sobic.001G114900.1	0	0	6	0	0	1	0	0	2	0	0	0	0	0	1	0	0	0	0	0	3	0	0	1	0	0	4	0	0	0	0	0	1	0	0	0
Sobic.001G115001.1	0	4	1	1	1	3	0	1	2	0	1	1	0	0	2	0	2	1	0	2	2	0	2	0	1	2	1	1	0	0	0	0	0	0	1	0
Sobic.001G115100.1	243	235	371	288	183	396	361	147	260	177	186	420	362	187	341	348	159	321	196	103	297	197	151	388	162	159	284	155	371	264	175	127	307	301	262	320
Sobic.001G115200.1	0	0	1	0	0	0	0	0	1	0	0	1	0	1	3	0	1	1	0	0	0	3	0	0	0	0	0	0	1	0	0	0	0	1	0	1
Sobic.001G115500.1	1965	1221	959	934	824	537	1135	708	927	1577	894	842	869	768	982	1035	696	870	1301	545	876	1325	759	505	1984	679	950	1551	1167	673	1414	696	983	617	1037	447
Sobic.001G115700.1	2391	2315	3487	1431	1814	2661	1888	1496	2689	1800	1626	3335	1152	1281	3534	1384	1173	2492	1590	1194	3695	1854	1770	2499	2506	1333	3744	1565	2423	2285	1725	1303	4557	1239	1848	2948
Sobic.001G115800.1	122	32	129	106	47	112	106	75	152	65	53	50	68	28	100	90	22	50	63	52	124	82	59	76	71	54	97	75	89	57	61	47	33	80	79	50
Sobic.001G115900.1	11	26	50	15	52	27	34	47	43	10	42	6	30	29	11	18	26	16	7	30	27	8	52	27	10	41	31	18	80	31	23	58	12	15	107	24
Sobic.001G116100.1	3251	2561	2406	2491	4838	2193	2719	3870	1934	2306	3724	1925	2191	2569	1989	1785	2259	1611	2664	2856	1888	2730	3646	1604	3128	2987	1981	2716	4442	1997	3073	3511	1976	1864	4145	1410
Sobic.001G116200.1	28	57	135	47	59	87	52	55	114	64	35	109	63	37	171	42	37	139	46	17	112	31	36	63	19	44	113	17	87	75	22	31	72	39	30	41
Sobic.001G116200.2	3	9	6	5	15	13	2	2	6	9	1	4	13	13	6	4	3	2	7	1	4	12	8	4	2	4	4	5	2	6	2	3	9	4	1	2
Sobic.001G116300.1	0	0	0	0	0	0	0	0	0	4	0	0	4	0	0	0	0	0	0	0	0	2	0	0	0	0	0	0	0	0	0	0	0	0	0	0
Sobic.001G116400.2	7150	2592	1597	6917	2173	1982	5780	1910	1995	4082	2258	1715	3870	1890	1089	4025	1519	1630	5020	3117	1404	6238	1987	1570	6604	2507	1472	5339	3994	10324	3822	2902	17983	5762	4534	16641
Sobic.001G116500.1	8807	6536	3013	5791	5282	3061	5927	3467	3837	7740	6065	2999	5268	5273	3097	6826	5232	3607	6344	4628	2913	6826	6423	2447	9082	5391	2374	7830	8477	5015	7087	3935	7275	4226	7705	4862
Sobic.001G116600.1	1358	933	498	718	1444	312	1097	1072	492	999	1210	314	909	801	405	806	799	419	1114	951	401	1288	1499	362	1841	951	583	1020	1585	497	973	669	489	573	1049	207
Sobic.001G116650.1	0	5	4	0	0	6	0	1	1	3	1	0	6	4	2	6	1	2	1	1	1	3	0	3	2	1	0	4	0	0	6	0	7	2	1	5
Sobic.001G116700.1	1680	1609	869	1942	1637	1019	1913	1340	803	1220	1782	634	1420	1395	604	1449	1300	752	1101	1398	584	1168	1991	920	935	1790	650	1394	3866	2291	1398	2256	2565	1766	3397	2621
Sobic.001G116800.1	240	273	323	176	205	275	202	245	270	124	238	279	141	197	310	210	161	242	120	130	254	136	234	202	140	189	242	133	374	290	126	218	342	158	307	262
Sobic.001G116900.2	98	54	39	40	67	43	84	90	70	26	82	32	35	59	60	39	45	54	55	44	95	48	48	52	30	47	89	28	103	104	37	67	89	42	79	87
Sobic.001G117000.1	4	0	0	1	0	0	5	1	0	2	2	2	11	2	0	2	3	1	5	0	0	10	3	0	3	3	0	1	6	0	6	1	0	10	0	0
Sobic.001G117100.1	8	2	0	0	1	0	2	0	0	3	1	1	1	2	0	0	1	0	0	1	0	2	0	0	0	3	0	0	1	0	0	0	0	1	4	0
Sobic.001G117200.2	1810	2473	2446	1408	2936	1822	1668	2173	2646	1792	2443	2395	1515	1761	2773	1312	1508	1972	1393	949	1941	1645	1780	1457	2296	1116	2204	1747	2920	1500	1720	1642	1961	1841	1977	1555
Sobic.001G117300.1	1440	1436	1932	1145	1381	1856	1783	1448	2546	1284	1493	1824	1569	1158	2443	1477	1115	1610	1125	654	1936	1283	1299	1457	1580	998	1981	1264	2524	1209	1129	1066	1504	1918	1383	1292
Sobic.001G117400.2	1002	576	653	1012	698	740	1163	728	574	513	715	841	729	575	830	609	437	623	544	520	529	636	785	684	615	658	514	468	1142	864	464	806	771	580	1005	999
Sobic.001G117500.1	546	512	834	358	510	578	617	366	762	353	458	615	441	321	585	406	344	574	441	367	488	447	458	564	521	409	707	484	771	534	561	383	658	312	553	513
Sobic.001G117600.1	6	5	11	1	1	4	0	7	13	0	1	2	3	2	6	7	4	3	2	2	6	3	3	8	2	0	7	1	1	1	1	0	4	0	2	1
Sobic.001G117701.1	57	32	4	61	28	4	68	17	10	30	28	2	34	10	7	25	28	2	24	23	4	38	51	2	33	40	3	25	79	2	33	13	3	50	95	3
Sobic.001G117800.1	3037	3375	3020	1983	2397	2237	2479	1822	2845	2775	1833	2209	1768	1748	3025	1769	1654	2598	2383	1340	2256	2522	1891	1711	3241	1723	2447	2365	3270	2136	2429	1595	2604	2240	1957	1602
Sobic.001G118000.1	1842	2578	1765	1137	2332	1046	1809	1964	1848	1795	1820	1468	1662	1486	1558	1389	1496	1518	1527	818	922	1642	1659	505	1870	968	1093	1926	2868	1196	1793	1375	1423	2488	1621	658
Sobic.001G118100.1	583	52	17	448	129	30	507	105	15	1360	213	15	1103	99	21	778	50	7	523	428	21	745	460	39	805	292	24	473	464	63	496	240	15	884	316	19
Sobic.001G118200.1	3415	2311	1097	2839	2076	952	3232	1608	1171	2191	2108	997	2269	1721	915	1985	1484	928	2005	1177	1123	2303	2046	914	2437	1573	1061	1959	2494	1377	1740	1558	1559	2076	2520	1195
Sobic.001G118300.1	435	614	1035	610	825	930	507	569	1123	374	696	587	504	541	514	503	483	584	331	608	967	362	762	1765	425	699	1255	277	988	700	269	734	862	294	785	1107
Sobic.001G118400.1	521	246	250	700	201	333	512	89	167	472	166	169	410	115	177	558	182	135	386	247	97	556	175	164	432	273	129	234	234	168	243	115	552	498	381	281
Sobic.001G118500.1	1	2	2	3	0	0	0	0	3	0	0	0	0	0	0	0	0	0	0	1	0	0	1	0	0	1	1	2	0	0	0	0	1	0	0	0
Sobic.001G118600.1	4	46	534	0	15	374	12	94	843	4	41	128	2	4	570	8	26	119	7	25	911	8	33	378	24	18	594	13	47	23	11	22	73	7	88	98
Sobic.001G118700.3	104	191	352	126	216	442	104	138	415	99	141	487	86	146	400	159	172	377	57	54	439	77	142	454	65	123	383	52	237	367	51	116	359	108	129	402
Sobic.001G118800.1	391	492	354	224	359	307	366	315	285	219	315	292	194	346	228	181	299	346	154	199	137	246	301	128	182	327	131	191	586	519	215	272	665	204	397	404
Sobic.001G118900.1	316	136	46	261	160	33	332	193	68	148	329	2	153	140	3	693	68	31	222	200	231	175	306	192	370	157	335	123	404	126	121	184	33	112	361	38
Sobic.001G119000.1	26	199	168	52	331	223	22	122	165	16	496	243	10	215	37	33	221	421	10	269	194	36	364	343	50	264	226	9	162	421	6	102	153	23	60	137
Sobic.001G119100.1	28	150	118	29	399	81	33	378	186	31	648	107	60	308	40	58	331	304	15	427	93	32	570	64	16	487	75	12	442	527	43	280	152	29	113	97
Sobic.001G119200.1	41	1	2	50	11	3	56	4	4	27	9	1	73	12	2	55	6	4	49	4	0	32	10	0	68	11	0	17	25	21	28	13	60	56	15	27
Sobic.001G119300.1	1669	1624	1423	1785	1706	1772	1848	1351	1606	1215	1883	1759	1667	1291	1568	1505	1132	1280	1063	1008	2139	1440	1595	1904	1110	1223	1905	909	1936	1437	827	1163	1434	1427	1544	1715
Sobic.001G119400.1	528	443	1311	437	566	1311	443	997	1239	377	963	1104	292	546	1356	391	427	1251	206	870	1215	286	1003	1078	206	574	876	286	2711	879	225	1558	772	249	2698	1135
Sobic.001G119500.3	5	1	8	0	5	3	11	2	3	2	2	2	0	4	7	1	6	5	2	1	3	0	0	5	2	1	0	6	16	4	4	8	1	1	9	6
Sobic.001G119600.1	905	1077	888	742	777	948	721	494	888	714	544	1115	495	643	1041	625	728	959	610	207	727	624	405	811	683	572	722	360	698	896	307	343	1140	743	364	839
Sobic.001G119700.1	577	542	797	483	802	651	703	576	717	309	532	657	409	395	748	422	377	606	414	344	556	417	501	591	470	511	729	548	933	429	426	406	531	391	558	313
Sobic.001G119800.1	0	0	0	0	0	1	0	1	2	0	0	1	0	0	2	0	0	1	0	0	0	0	0	0	2	0	0	0	1	0	0	0	0	0	0	0
Sobic.001G120000.1	324	71	41	451	77	37	336	26	35	368	45	22	267	51	18	411	45	24	231	58	57	332	95	37	273	113	36	119	26	16	100	15	34	189	38	31
Sobic.001G120100.2	0	1	9	0	2	3	0	2	1	0	1	10	0	1	9	0	0	7	0	1	2	0	1	6	0	1	11	0	2	6	0	3	9	0	0	9
Sobic.001G120200.1	100	64	93	80	64	61	148	32	80	90	67	75	127	48	83	116	49	73	115	41	52	119	62	55	125	68	73	98	168	27	98	41	41	73	86	24
Sobic.001G120300.1	1326	1966	3105	1361	2000	2855	1439	1542	2919	936	1847	2415	1173	1546	2629	1028	1637	2050	919	1287	3264	1105	1617	3778	950	1813	3564	803	1747	2849	700	1457	3756	977	1530	4457
Sobic.001G120400.1	1527	897	509	1443	638	531	1203	315	431	900	687	503	1051	613	337	1225	624	663	873	441	248	1259	617	373	1137	962	343	445	1073	1584	461	352	1200	819	531	735
Sobic.001G120500.1	1635	1383	1618	1183	831	1397	1329	645	1594	958	893	1670	1021	864	1895	1051	865	1146	964	563	1633	968	924	1539	1156	868	1760	835	1420	1153	777	669	1506	921	1047	1533
Sobic.001G120600.1	0	7	13	0	6	10	0	0	20	10	3	11	4	4	10	7	4	13	4	0	8	0	6	6	2	3	17	0	6	7	0	1	15	3	6	5
Sobic.001G120800.1	0	1	0	0	0	0	0	0	0	0	0	0	0	0	0	1	0	0	0	0	0	1	0	0	0	0	0	0	0	4	0	1	2	0	0	1
Sobic.001G120850.1	0	0	0	0	0	0	1	0	1	0	1	0	0	0	0	1	1	0	0	0	0	2	0	0	0	1	0	1	1	0	3	1	1	1	1	0
Sobic.001G120900.1	951	461	900	724	267	610	705	268	726	1015	288	613	699	260	505	891	269	539	702	217	549	951	118	574	1129	351	775	609	490	477	557	249	1358	410	319	436
Sobic.001G121000.1	0	0	0	0	1	0	2	0	0	1	0	0	1	0	0	0	0	0	10	6	1	7	3	2	12	5	1	5	3	3	4	3	4	6	4	2
Sobic.001G121100.1	581	176	132	517	111	162	554	109	127	452	286	118	314	142	144	596	191	123	218	181	94	300	188	100	546	177	56	353	322	125	328	119	272	535	649	228
Sobic.001G121200.1	3209	2870	3667	3001	3585	3384	2989	2962	4272	2254	3816	3297	3025	2886	3389	2634	2667	2713	2159	2079	3355	2423	3432	3548	2619	2829	3532	1957	4193	2900	1992	3349	3488	2783	3955	3883
Sobic.001G121400.1	10	2	0	5	0	0	5	0	0	11	1	0	6	0	0	12	2	0	5	0	0	4	0	0	2	0	1	1	2	0	9	0	0	4	2	0
Sobic.001G121500.1	8	1	0	7	0	0	8	0	0	16	1	0	20	0	0	10	0	0	2	0	0	1	0	0	4	1	0	1	0	0	3	3	0	9	0	0
Sobic.001G121700.1	140	15	0	133	1	11	70	5	4	346	36	8	212	23	2	394	41	1	48	11	0	94	8	0	104	17	0	18	34	1	13	2	28	32	37	5
Sobic.001G121800.1	0	0	0	1	0	0	0	0	0	2	0	10	1	0	13	0	1	4	0	0	1	0	2	4	0	4	6	0	0	0	0	0	0	0	0	0
Sobic.001G121900.1	1045	1152	651	684	1168	812	1072	944	711	729	944	711	835	834	705	628	828	849	711	451	326	963	1074	311	1032	814	392	831	1667	784	816	744	1054	887	1060	748
Sobic.001G122000.1	45	67	86	15	46	64	20	32	73	25	28	50	28	19	39	13	16	46	26	17	65	12	69	45	18	36	64	13	39	62	22	28	55	23	44	69
Sobic.001G122400.1	5423	1994	231	6060	1122	383	6052	765	138	3984	1729	196	3900	1344	158	4277	1584	250	3449	2091	160	4049	3174	305	3703	2508	214	2369	3528	450	2713	1570	814	3645	3451	635
Sobic.001G122500.1	322	525	778	322	463	557	351	306	609	256	333	431	360	364	473	340	349	389	274	227	419	277	401	588	241	502	588	228	614	487	216	282	685	310	358	572
Sobic.001G122600.1	0	11	1	0	8	1	3	2	1	0	1	0	0	12	0	0	11	1	0	0	0	1	3	3	0	11	0	2	3	2	0	2	1	0	2	0
Sobic.001G122700.1	15	82	0	33	256	0	8	71	2	0	78	0	41	54	0	0	47	5	3	69	0	0	259	0	0	100	0	2	152	27	9	84	1	13	243	1
Sobic.001G122832.1	1301	1550	1201	1280	2008	995	1513	1530	1189	1085	1361	883	1302	1264	985	1194	1253	929	1016	655	832	1052	1030	876	1238	1060	1064	982	2135	882	856	1145	1071	1324	1259	839
Sobic.001G123000.3	1719	1177	1384	1764	963	1251	2054	1340	1548	1760	1417	1261	1896	967	1288	1591	734	1049	1227	641	1510	1353	773	1279	1563	716	1373	1523	1885	1154	1325	1732	1238	1808	1477	1400
Sobic.001G123100.1	3145	1855	1708	1953	1353	1514	2363	1060	1601	2623	1866	1831	2521	1764	1657	2175	1591	1511	2694	1126	1513	2811	1731	1366	3347	1465	1546	2266	2795	1752	2119	1322	2119	1892	2215	1451
Sobic.001G123201.1	947	493	159	891	493	144	830	1015	149	888	760	130	860	616	104	689	457	86	1000	604	187	1026	706	144	1038	602	208	529	601	245	367	589	237	509	716	168
Sobic.001G123300.2	8	3	2	6	1	3	0	0	0	1	3	0	3	2	1	2	3	1	0	0	0	0	3	0	1	0	0	3	3	1	0	1	6	8	6	1
Sobic.001G123400.1	0	1	5	0	0	1	0	0	8	0	0	0	0	0	2	1	0	0	0	0	6	2	1	8	0	0	4	5	0	4	0	2	0	0	0	2
Sobic.001G123500.1	909	1303	1929	584	887	1664	697	609	1570	633	774	2028	408	738	1857	599	780	1836	621	576	1610	671	828	1613	690	826	1940	522	829	1381	607	618	1947	340	811	1309
Sobic.001G123600.1	509	787	632	376	713	739	510	541	653	312	596	988	330	521	876	359	498	850	335	329	600	405	582	546	442	506	716	320	1077	767	335	484	805	403	653	651
Sobic.001G123700.1	0	3	6	14	5	11	0	5	12	12	16	2	13	2	4	18	13	3	1	3	42	22	0	37	9	6	45	3	12	13	4	5	24	1	7	41
Sobic.001G123800.1	0	0	5	0	2	3	0	1	12	0	0	6	0	1	5	0	1	0	0	1	0	0	0	4	0	2	0	1	1	17	0	2	29	0	0	67
Sobic.001G124000.4	100	23	23	111	49	24	136	23	34	38	58	72	129	46	39	83	29	30	55	15	95	58	28	74	89	42	77	81	82	91	37	39	56	92	62	103
Sobic.001G124100.1	1228	1037	4780	1086	1120	3224	1385	1061	4587	1048	845	3652	1092	611	5667	1044	576	2391	826	604	5071	1101	944	3969	1267	590	4458	601	1535	2327	680	674	2721	1382	865	4794
Sobic.001G124200.1	2392	2370	1928	2055	2174	1691	2440	1769	1815	2111	1774	1336	1857	1554	1654	1813	1704	1473	1825	1222	1391	2014	2021	1512	2430	1722	1721	2005	3216	1421	2204	1950	2138	2057	2375	1633
Sobic.001G124300.1	1364	1627	1633	1478	4008	2322	1323	2839	1830	820	3882	1631	1308	1941	1446	1165	2195	1615	826	1766	1364	1000	2237	1490	875	2145	1277	744	2768	1706	828	2346	1604	915	3200	2105
Sobic.001G124400.1	430	440	296	506	583	604	549	507	299	283	568	580	406	447	487	333	418	438	367	635	353	399	647	375	404	672	384	353	941	647	332	736	539	243	1031	514
Sobic.001G124500.1	140	187	287	215	137	240	193	112	358	195	117	256	184	143	227	171	165	237	194	69	102	245	135	171	235	165	199	58	108	69	83	59	150	99	57	74
Sobic.001G124600.2	306	251	661	395	585	585	416	649	723	153	569	500	364	258	600	507	205	499	206	486	592	184	705	480	252	457	567	204	1047	733	239	498	383	295	569	685
Sobic.001G124800.2	51	44	67	93	60	85	97	73	55	72	88	58	64	49	46	108	38	63	45	83	62	58	79	43	64	72	60	42	129	53	35	81	92	56	120	85
Sobic.001G124900.1	0	3	6	0	1	0	0	6	2	0	8	7	2	5	7	0	7	10	0	11	1	0	6	10	3	24	6	13	38	17	14	23	6	5	50	13
Sobic.001G125000.3	0	0	0	0	5	0	0	2	0	1	0	0	0	0	0	1	1	0	0	0	0	0	0	0	0	1	0	0	1	0	4	3	1	1	4	0
Sobic.001G125100.2	0	0	0	0	0	0	0	1	0	0	0	0	0	0	1	0	0	0	0	0	0	0	2	0	0	0	1	0	0	0	0	3	0	0	2	1
Sobic.001G125200.1	1428	1435	1438	1219	1362	1165	1289	1051	1699	1160	1144	1405	1364	962	1637	1129	975	1041	1142	481	1269	1102	741	1160	1441	649	1254	1220	1437	677	965	884	1272	1416	1065	1012
Sobic.001G125300.1	232	2659	8197	178	5421	5285	290	4960	7978	230	3796	12442	307	2186	12326	158	2325	11653	178	1132	9422	220	1906	5008	332	1316	7414	253	3206	6519	255	1851	4535	353	1153	3049
Sobic.001G125400.1	82	1336	2390	49	1436	1774	92	1569	2977	126	1136	2621	79	856	3238	64	819	2102	49	430	3959	40	970	2347	89	704	3279	40	1489	3596	52	798	2389	131	617	2471
Sobic.001G125500.1	561	1313	3690	355	2019	2307	654	2115	4718	618	1393	3214	797	949	3854	562	840	3195	421	509	2824	561	998	1633	672	712	2778	507	2136	2281	508	903	1946	1050	679	1367
Sobic.001G125600.1	17	13	34	19	31	31	25	14	62	12	20	52	30	7	52	36	11	38	16	16	32	14	24	25	15	19	47	2	39	61	12	19	53	35	28	48
Sobic.001G125800.1	31	18	13	65	31	4	61	29	11	78	21	9	31	28	6	27	23	12	38	17	19	34	20	13	51	35	30	24	44	5	32	16	12	42	17	4
Sobic.001G125800.2	55	19	6	33	28	10	51	18	13	37	19	15	33	16	11	49	11	6	22	10	20	38	20	17	43	18	34	26	21	2	12	14	8	51	9	4
Sobic.001G125900.1	6828	417	499	6683	173	366	6803	246	493	4131	519	438	2680	296	306	3558	193	363	2077	1291	650	2741	632	414	4622	480	688	3440	842	724	3756	280	5914	4057	492	1883
Sobic.001G126000.2	0	0	1	1	0	0	3	1	0	3	0	0	0	0	0	3	1	0	0	0	2	2	0	3	4	0	2	3	0	2	10	1	3	2	0	0
Sobic.001G126100.1	1303	1582	2057	1623	1930	1835	1764	1411	1403	1159	1690	1050	1812	1201	1196	1435	1320	869	1285	1284	859	1326	2054	1658	1211	1928	1070	1281	3315	783	1324	1941	780	1438	2234	934
Sobic.001G126200.1	1503	911	810	1342	1151	768	1554	1469	876	811	1617	656	882	849	917	1157	662	714	703	1418	989	818	1831	647	863	918	809	968	2876	1329	920	2113	922	794	2910	1208
Sobic.001G126300.1	287	232	185	270	161	211	260	99	134	302	154	249	235	121	214	299	147	186	225	136	138	268	149	152	257	173	161	160	280	222	159	95	561	246	188	261
Sobic.001G126400.1	108	110	94	152	93	132	143	95	103	98	96	102	85	90	115	128	72	72	59	26	61	71	73	57	88	85	58	60	164	205	43	91	260	101	123	136
Sobic.001G126500.1	85	72	59	97	51	93	90	53	49	53	85	44	69	64	93	76	47	36	18	44	30	58	54	50	48	49	28	33	96	142	23	62	132	99	93	151
Sobic.001G126600.1	2875	7741	15500	2289	7315	14265	2892	5014	12580	2345	4290	16865	1805	4132	14047	1835	4129	12510	2322	2473	11161	2400	3539	9081	2573	3387	14428	1688	4890	10265	1799	3387	12079	1940	3427	9008
Sobic.001G126800.1	245	90	7	131	59	6	204	33	4	89	40	4	77	36	1	123	20	19	60	33	2	67	25	1	110	39	0	170	53	32	108	17	81	90	57	28
Sobic.001G126900.1	3	226	633	0	203	431	9	207	600	0	168	325	6	93	390	1	109	455	0	65	333	2	166	196	0	147	239	2	146	413	3	83	428	2	45	361
Sobic.001G126900.2	0	17	79	0	20	67	0	10	59	0	9	57	0	7	41	0	3	94	5	7	59	0	22	40	0	8	35	0	6	64	0	8	70	0	0	53
Sobic.001G127000.1	0	1	0	0	2	0	2	2	0	0	1	2	0	4	1	0	0	1	0	2	1	0	1	3	0	3	2	1	4	2	0	4	1	1	1	3
Sobic.001G127100.1	854	636	1115	772	743	882	986	625	768	507	538	963	642	466	1048	561	510	793	549	372	710	610	648	712	741	531	865	695	1367	597	782	595	720	683	950	528
Sobic.001G127200.1	716	1041	1317	582	872	866	768	754	1296	720	769	943	791	584	1206	661	633	1075	652	448	900	742	699	732	912	661	1106	817	1287	710	741	603	970	690	834	636
Sobic.001G127300.2	14	24	8	4	21	3	16	25	9	14	33	2	28	15	1	18	11	8	16	17	17	29	32	21	22	25	35	15	78	21	13	31	14	33	38	17
Sobic.001G127400.1	1422	1263	1121	1517	1543	1180	1915	1238	935	873	1888	939	1754	1112	917	1157	1262	960	842	1375	673	897	1690	959	967	1596	646	908	3174	1036	1141	1203	1364	1317	2512	1332
Sobic.001G127500.1	75	101	140	129	146	174	64	169	181	78	145	189	74	108	152	93	107	117	61	110	210	96	142	262	75	103	208	74	230	176	90	122	229	105	163	247
Sobic.001G127500.2	6	2	1	4	3	3	0	1	0	0	1	0	3	0	2	0	0	0	0	0	0	6	0	0	1	0	4	7	0	1	0	3	0	7	0	1
Sobic.001G127600.1	11	23	2	11	11	0	18	10	0	9	2	0	28	6	1	2	1	3	7	3	0	13	11	0	14	3	0	17	18	0	8	5	0	10	5	0
Sobic.001G127700.1	0	0	0	0	0	0	1	0	0	0	0	0	0	0	1	1	0	1	6	0	0	17	0	1	11	0	0	0	0	0	4	0	0	5	0	0
Sobic.001G128000.1	71	33	77	48	29	86	45	20	72	11	45	57	15	26	43	27	30	73	11	21	32	17	47	65	22	38	31	9	42	49	2	21	50	3	5	25
Sobic.001G128100.2	15	17	41	8	6	15	12	12	22	7	3	34	4	6	22	9	22	33	11	6	21	14	2	15	13	11	45	3	9	9	1	5	35	6	9	11
Sobic.001G128200.1	470	276	13	483	263	25	391	297	21	454	520	28	561	277	24	682	331	96	435	283	5	519	277	24	606	545	19	291	742	121	208	378	151	430	554	75
Sobic.001G128400.1	4772	3544	3398	3839	3400	3442	4074	2473	3292	2986	3300	3542	2458	2834	3659	3079	2712	3420	2711	2913	3450	3189	3758	3319	3444	3391	3957	2784	4669	4212	2691	2999	6118	1994	4746	4497
Sobic.001G128500.1	15	2	1	9	0	0	18	0	3	2	1	1	4	1	1	3	2	0	11	1	2	6	2	8	17	0	7	11	5	2	6	2	2	7	1	3
Sobic.001G128600.1	461	202	77	494	125	111	535	145	94	418	191	82	262	72	68	437	104	98	340	168	32	380	143	35	310	140	26	293	334	94	310	141	138	374	449	96
Sobic.001G128800.1	39	28	65	37	30	30	30	29	49	0	0	2	0	0	2	1	0	1	0	1	0	0	2	0	0	1	0	33	56	22	18	16	30	62	18	18
Sobic.001G128900.1	5	0	1	1	0	1	0	0	1	2	2	0	8	0	0	4	0	1	10	2	2	9	0	0	5	0	2	5	2	0	9	4	0	5	0	2
Sobic.001G129000.1	4075	2119	1761	2852	1765	1405	2856	3835	2687	2744	3114	1169	1958	1332	2498	2377	1132	1233	2248	2826	4340	2421	3056	1760	3446	1546	2894	3241	5837	2136	2924	4831	1500	1852	6364	2078
Sobic.001G129100.1	153	216	180	178	168	254	189	154	186	161	286	296	197	203	197	270	166	192	163	98	337	148	232	242	163	204	256	156	288	313	107	162	277	222	188	276
Sobic.001G129150.1	0	0	0	2	0	0	0	0	0	1	0	0	0	0	0	0	0	0	0	0	0	0	0	0	0	0	0	0	4	2	0	0	0	0	1	0
Sobic.001G129300.1	316	233	390	315	313	429	267	231	326	171	240	321	238	162	368	203	210	321	136	215	237	171	312	302	195	303	271	129	409	361	129	201	358	198	281	433
Sobic.001G129400.2	880	304	515	835	290	492	904	254	410	593	359	506	628	328	489	730	275	492	597	280	335	708	334	342	576	436	299	414	616	512	443	279	702	484	464	472
Sobic.001G129500.1	693	395	223	457	908	154	644	578	206	494	661	165	729	527	205	521	442	181	555	418	160	486	693	105	650	595	184	661	970	226	625	436	188	357	767	88
Sobic.001G129600.1	194	86	20	169	84	12	219	46	23	115	54	17	160	42	62	112	41	12	121	36	32	125	92	14	133	55	19	144	110	16	93	38	20	148	62	20
Sobic.001G129650.1	27	14	6	30	33	11	38	38	4	27	32	13	55	7	20	31	17	11	25	16	20	28	54	13	26	35	25	52	53	12	33	35	10	59	45	10
Sobic.001G129700.1	0	4	171	0	49	202	0	13	324	0	72	398	0	88	377	0	157	1049	0	183	134	0	116	126	0	192	205	0	351	1793	0	407	1961	0	58	981
Sobic.001G129750.1	0	1	1	0	8	3	1	1	4	0	6	4	0	15	4	0	8	13	0	2	2	0	1	2	0	4	5	0	0	4	2	0	2	0	0	0
Sobic.001G129900.1	1864	943	5	1390	1015	3	1480	959	4	580	1192	0	803	618	2	725	600	29	941	692	6	891	912	1	1239	799	14	1250	1896	55	1243	1208	20	488	1520	4
Sobic.001G130000.1	629	459	293	712	703	162	727	828	358	707	594	256	759	608	182	873	436	407	510	439	572	643	522	727	808	585	983	583	759	661	540	569	1048	712	523	403
Sobic.001G130100.1	1187	983	1435	998	1957	1118	1217	1598	1121	682	1178	983	974	956	1245	847	810	746	819	877	835	890	1752	860	869	1229	831	896	2194	707	1020	1230	623	1008	1750	502
Sobic.001G130200.1	2032	2968	2398	1836	6006	1978	2584	5081	2439	1676	3859	2254	2909	3284	1927	1850	2852	2213	1804	2049	2458	1943	4085	2709	2304	3163	4166	1671	5692	1956	1726	3398	2284	2484	3570	1903
Sobic.001G130301.1	1168	787	858	1210	926	1290	1680	803	857	998	983	1261	1244	780	1251	1553	714	1134	1000	869	760	1115	957	974	907	1155	741	985	1558	1719	750	1003	2019	979	1631	1909
Sobic.001G130400.1	3599	1513	2094	3621	1489	1752	3527	1111	2351	2257	1404	1242	1975	1059	1840	2463	950	1364	1988	1671	2077	2460	1653	2105	2888	1729	2189	1947	2469	1525	1901	924	2347	1929	1872	1867
Sobic.001G130600.1	34	195	351	20	370	182	47	485	421	17	325	359	32	197	369	16	142	411	33	160	392	38	242	158	19	151	310	15	384	257	21	257	143	23	136	86
Sobic.001G130700.1	1513	985	194	1183	1274	221	1858	925	157	964	895	182	1448	844	129	918	806	194	1101	674	83	1040	1166	60	1256	989	97	1537	1611	138	1561	940	349	1227	1239	124
Sobic.001G130900.1	4	6	3	6	22	10	3	16	5	3	18	26	18	9	15	2	9	30	1	6	2	2	3	2	5	7	4	1	29	15	2	18	29	6	13	8
Sobic.001G131001.1	190	106	49	192	142	35	156	190	79	326	174	64	213	180	52	145	100	90	191	184	80	215	134	47	266	208	140	144	226	158	127	168	185	113	97	98
Sobic.001G131200.1	23	20	4	28	7	4	13	10	24	15	10	0	5	8	1	47	10	5	9	13	26	24	19	28	7	18	39	6	32	26	12	31	7	9	41	7
Sobic.001G131400.2	812	260	386	943	312	436	852	285	249	729	595	253	850	368	179	918	341	370	419	563	394	677	649	482	508	627	440	323	568	515	390	284	707	576	345	589
Sobic.001G131500.1	32	26	44	15	15	36	27	18	28	20	15	24	20	16	17	33	13	27	20	16	10	23	25	25	24	16	21	5	41	33	15	17	42	19	17	22
Sobic.001G131600.1	2616	1378	283	2708	1020	350	3201	694	297	1901	1481	205	2385	1281	145	3270	1270	388	2021	1829	149	2480	2116	172	2044	2561	157	1476	3075	1119	1447	1373	1642	1903	2916	960
Sobic.001G131700.1	706	791	1963	546	691	1772	585	731	1806	392	674	1630	551	397	1638	418	446	1239	424	521	2074	500	693	1978	505	559	2264	402	901	1544	390	599	1481	511	707	2163
Sobic.001G131700.2	0	1	1	0	0	2	0	0	1	0	0	1	0	0	1	0	0	0	0	1	1	0	1	0	0	0	1	0	2	1	0	0	1	0	0	1
Sobic.001G131800.1	1488	2158	4486	1450	2823	3862	1732	2020	3339	1357	1863	2740	1512	1708	3335	1269	1598	2140	1253	1388	2831	1282	2403	3403	1524	2226	3467	1022	2907	2024	1233	1873	2460	1532	2271	2025
Sobic.001G131900.1	4524	3895	435	3555	3499	420	4067	3006	312	3298	3957	399	2963	3157	373	2557	3302	574	3090	2233	155	3318	3383	177	3934	3178	227	3484	6554	971	3908	3353	857	2967	5565	355
Sobic.001G132000.1	641	960	1189	641	1175	1211	599	856	978	478	996	1092	441	736	1028	409	642	855	507	683	1024	501	854	1143	674	734	1243	340	1326	1261	367	830	1149	488	915	1116
Sobic.001G132100.1	1727	1167	1273	1528	1096	1603	1287	847	1279	926	1201	1215	919	931	1137	1185	833	1192	1114	1058	1388	1376	1449	1697	1236	1352	1462	1042	1763	1848	1108	1218	2678	1096	1787	3097
Sobic.001G132200.1	11	8	6	26	9	3	39	4	0	8	8	1	6	6	3	18	8	2	49	0	5	58	19	9	35	12	4	0	0	0	0	0	0	1	0	0
Sobic.001G132300.1	70	36	18	99	40	20	72	59	17	61	46	12	55	35	11	72	41	25	50	16	3	78	17	2	101	21	11	21	86	28	4	20	32	115	41	8
Sobic.001G132400.3	0	0	1	0	0	1	5	2	1	0	3	1	4	0	2	3	0	3	0	0	5	3	2	1	0	1	2	0	0	2	1	1	0	1	1	3
Sobic.001G132500.1	0	0	0	0	0	0	0	0	1	0	0	0	3	0	0	0	0	2	0	0	2	0	0	1	0	0	0	0	0	4	0	0	5	0	0	1
Sobic.001G132800.1	96	22	2	81	30	7	106	14	6	70	36	20	53	18	2	73	27	11	64	36	0	107	33	1	126	47	13	28	43	18	37	7	19	62	19	11
Sobic.001G132900.1	1515	1327	2052	1380	1475	1682	1435	1277	1802	1176	1201	1522	1066	1068	2141	1167	918	1299	1059	1006	1845	1070	1437	1621	1311	1214	2083	1095	1948	1227	964	1279	1683	805	1635	1285
Sobic.001G133000.1	497	362	571	514	350	536	491	295	538	431	269	411	482	232	432	550	223	331	353	294	468	392	373	397	427	406	487	203	531	361	193	221	367	445	367	480
Sobic.001G133100.2	0	0	2	1	3	0	2	0	1	4	1	4	2	5	6	11	2	3	1	1	3	0	0	1	2	0	1	0	3	0	0	1	0	0	0	0
Sobic.001G133200.2	0	0	0	0	0	0	0	0	0	1	4	0	2	3	2	0	5	1	0	0	0	0	0	0	0	1	0	0	8	0	1	1	1	2	3	2
Sobic.001G133400.1	31	8	0	62	11	1	67	10	2	0	0	0	0	0	0	0	0	0	16	9	0	26	5	0	23	11	0	0	0	0	0	0	0	0	0	0
Sobic.001G133466.1	1168	634	545	1169	692	615	1438	426	519	87	56	16	213	55	12	194	50	14	1019	375	738	1123	684	613	1230	627	710	202	131	14	193	67	16	381	102	16
Sobic.001G133532.1	29	22	34	12	9	18	24	7	46	0	0	0	0	0	0	0	0	0	30	5	30	21	10	41	15	9	28	0	0	0	0	0	0	0	1	0
Sobic.001G133600.2	0	0	0	0	0	0	0	0	0	10	4	1	0	3	2	5	3	0	0	0	0	0	0	0	0	0	0	0	0	0	0	0	0	0	0	0
Sobic.001G133900.1	60	50	17	35	61	14	71	30	18	133	104	33	77	58	13	102	39	36	52	29	17	44	46	12	67	72	28	15	79	40	16	20	28	25	25	6
Sobic.001G133900.2	13	26	18	10	18	2	34	12	13	5	6	14	10	6	18	15	5	12	10	11	6	5	7	1	13	18	6	3	8	0	3	0	7	3	0	0
Sobic.001G134000.1	15	7	8	2	9	5	4	5	5	6	11	8	1	10	3	5	8	9	2	2	2	2	5	0	2	2	7	0	10	1	5	1	7	1	9	0
Sobic.001G134100.2	1557	1213	230	1018	702	194	1526	749	209	931	741	324	772	471	284	1053	548	353	777	372	86	882	776	135	1044	412	110	1047	1404	230	1049	778	513	801	981	398
Sobic.001G134150.1	1	2	19	1	4	7	4	3	9	0	2	6	0	1	13	0	2	0	1	1	6	2	2	14	1	1	12	0	1	7	0	0	10	1	0	3
Sobic.001G134200.1	1	3	4	9	2	1	4	0	5	2	1	1	4	2	3	4	1	1	0	2	0	0	0	1	0	0	1	0	1	0	0	1	1	1	4	2
Sobic.001G134300.1	1367	2176	1499	1020	1995	1027	1420	1530	1673	1853	1643	2069	1362	1409	2103	1262	1407	1536	1164	519	1451	1239	1127	807	1540	812	1349	1587	2569	1218	1666	1174	1652	2104	1365	836
Sobic.001G134400.1	7122	4776	4045	6288	5281	3883	6270	4296	4123	3480	4737	1742	4101	3713	2571	5190	3361	2252	5512	5830	4070	6818	6963	5022	6304	7954	4326	4626	12901	3549	4060	8509	7302	3851	14167	4087
Sobic.001G134500.1	913	348	226	1131	5692	178	1209	3189	213	297	3435	228	1279	2587	118	622	1395	332	424	1831	201	346	3049	212	455	2146	251	869	2303	814	1441	1708	495	436	2409	148
Sobic.001G134600.1	11	12	23	15	6	18	0	10	26	5	8	15	15	2	48	8	4	15	11	3	24	9	10	6	6	7	25	12	19	13	11	8	17	10	11	10
Sobic.001G134700.1	291	213	279	373	218	285	384	173	250	265	207	316	280	152	340	376	117	275	253	137	249	311	240	236	208	152	231	252	495	248	318	209	205	351	342	241
Sobic.001G134800.1	346	305	746	971	223	904	482	174	689	349	176	173	217	142	552	297	209	144	122	173	450	153	185	197	198	147	340	193	144	252	160	117	197	276	209	241
Sobic.001G134900.1	546	266	211	435	213	158	616	171	155	367	293	170	564	198	173	328	219	137	364	127	44	331	272	55	423	183	69	415	533	74	456	207	86	636	336	55
Sobic.001G135000.2	0	0	1	0	0	0	0	0	0	9	4	5	3	12	21	3	9	1	0	0	0	0	4	1	0	1	0	11	28	4	6	6	4	8	20	3
Sobic.001G135100.4	0	6	0	1	2	0	6	1	5	6	0	0	6	0	2	1	0	0	0	0	0	0	0	3	0	0	0	0	0	0	0	1	0	5	1	3
Sobic.001G135200.1	266	151	127	266	182	241	284	121	107	135	199	211	216	126	146	197	126	183	159	129	117	150	123	94	143	204	101	185	289	232	194	160	331	177	268	247
Sobic.001G135300.2	654	716	472	571	530	521	688	312	529	470	552	743	586	561	548	549	591	703	517	238	472	565	401	389	628	518	458	428	734	664	448	338	1090	789	564	637
Sobic.001G135400.1	2014	1051	347	2145	1250	483	2371	1130	403	1087	1206	598	1759	1062	457	1531	959	477	1298	737	479	1359	809	555	1275	951	510	1346	2029	637	1165	1167	1002	1596	1576	779
Sobic.001G135500.1	1036	1179	1062	860	1411	821	1157	947	1054	748	936	761	858	810	740	695	844	667	838	536	883	834	893	568	973	737	1018	997	2293	712	1003	1058	920	1607	1295	448
Sobic.001G135600.1	25	36	99	9	57	93	15	39	64	37	68	89	18	60	81	11	34	115	18	24	28	22	12	23	4	22	26	28	39	97	38	47	217	15	33	111
Sobic.001G135600.2	0	1	2	0	0	1	2	0	2	0	0	1	0	1	0	0	2	0	0	0	0	0	0	0	0	0	1	1	1	1	0	0	2	2	0	2
Sobic.001G135700.1	0	0	0	0	0	0	0	1	0	0	0	0	0	1	0	0	0	0	0	0	0	2	0	0	1	0	0	0	2	0	3	1	0	0	1	0
Sobic.001G135900.1	4	0	1	4	0	0	0	1	1	3	2	1	0	0	0	0	0	0	3	2	0	3	3	0	0	1	0	3	1	2	2	1	0	0	1	0
Sobic.001G136000.4	218	152	0	173	180	1	158	155	1	175	183	2	164	135	4	160	150	25	210	144	1	208	173	0	278	166	1	223	221	6	163	166	7	190	205	0
Sobic.001G136150.1	9	3	0	4	1	2	0	0	2	6	32	25	7	51	13	7	47	18	0	1	4	0	5	4	2	6	0	1	0	1	0	0	3	6	1	2
Sobic.001G136300.1	36	3	0	28	0	0	11	1	5	13	12	2	5	3	0	8	8	2	6	7	24	11	4	23	11	11	30	7	10	93	1	29	167	1	10	108
Sobic.001G136400.1	123	584	39	214	857	62	194	766	65	127	825	25	365	621	19	180	495	128	119	486	35	148	930	33	194	697	29	98	622	298	124	373	143	201	575	37
Sobic.001G136500.1	0	0	0	0	4	1	3	4	1	0	1	0	0	5	0	3	1	0	1	0	0	0	2	0	0	2	0	0	3	0	1	7	1	0	4	0
Sobic.001G136500.2	430	1890	6001	246	1493	4891	459	580	5352	472	787	5740	557	1131	7408	378	1178	5098	308	149	3125	390	494	2968	401	569	4151	336	1222	2090	248	484	4223	936	474	2200
Sobic.001G136600.1	348	520	1234	353	607	558	427	499	912	416	489	615	407	351	723	361	373	554	329	268	622	341	467	522	398	352	784	393	792	502	390	359	858	380	454	376
Sobic.001G136800.1	837	1023	829	750	788	629	797	797	705	575	937	617	619	645	751	760	737	681	578	688	512	590	976	603	627	866	637	545	1722	726	476	795	1125	778	1148	750
Sobic.001G136850.1	6	8	15	4	4	13	8	10	13	6	24	14	8	7	29	13	12	7	0	1	19	11	12	10	4	6	15	8	18	12	4	6	5	7	11	3
Sobic.001G136900.1	2171	1564	1640	2409	2089	1586	2762	1669	1653	1263	1449	1543	2254	1296	1388	2023	1163	1397	1307	1421	1417	1518	1803	1718	1599	1662	1324	1370	2885	1561	1183	1415	1547	2130	2198	1482
Sobic.001G137000.1	3468	4352	1818	2085	4195	1054	3465	3384	2050	3505	3204	1520	3077	2930	1669	2438	2462	1398	3003	919	1157	3088	2191	860	3977	1401	1615	3882	4672	1160	3824	2823	1855	5098	2698	925
Sobic.001G137050.1	1	5	2	24	7	2	18	12	5	30	7	3	18	5	0	9	11	3	10	1	0	31	5	2	24	9	4	13	29	14	15	7	7	19	9	7
Sobic.001G137100.1	3257	2086	4516	3281	1732	3051	4155	1824	3598	4284	2117	3120	3767	1715	3280	3316	1599	2277	3020	1198	2865	3420	1275	3471	3444	1552	3919	2111	2734	1551	2082	1245	2809	4818	1317	2836
Sobic.001G137200.1	1	5	8	1	18	14	6	6	10	3	8	10	6	2	10	1	4	8	5	3	9	0	6	4	2	6	7	7	5	12	3	2	13	5	9	13
Sobic.001G137300.1	153	356	331	123	265	289	191	181	259	176	155	282	181	203	247	109	203	290	149	156	220	170	219	343	161	288	312	121	331	198	92	170	385	207	223	286
Sobic.001G137400.1	1789	1069	15	2200	909	17	2189	585	43	499	543	3	845	596	0	724	643	17	1220	776	112	1453	1292	184	1324	1281	175	353	709	11	286	183	5	653	612	4
Sobic.001G137500.1	127	73	1	96	46	0	82	24	2	4	4	0	4	1	0	9	3	1	61	50	18	80	73	18	98	99	22	51	74	38	40	35	19	65	45	15
Sobic.001G137600.1	53	24	3	81	15	2	79	8	3	0	1	0	0	0	0	2	0	0	42	16	8	57	11	5	67	23	8	23	36	11	25	11	29	58	19	10
Sobic.001G137800.1	193	64	3	129	42	4	147	26	1	131	61	0	99	52	2	125	63	6	78	36	8	138	72	4	116	89	13	55	70	6	63	13	8	81	49	6
Sobic.001G137900.1	0	1	0	0	0	0	0	0	0	1	0	0	0	0	0	4	0	0	0	0	3	0	0	0	0	1	0	0	0	1	0	0	0	0	0	0
Sobic.001G138000.1	3692	671	968	3747	700	800	5883	96	805	3560	290	1119	5260	446	2535	5613	369	318	2263	874	2092	3061	1872	1070	3833	1070	847	1613	919	1512	1725	199	1552	3862	753	1595
Sobic.001G138100.1	31	13	17	23	19	22	58	16	10	14	20	34	30	14	21	25	9	15	14	7	9	27	10	4	27	21	7	20	27	27	12	10	28	32	8	21
Sobic.001G138200.1	8	0	11	8	1	0	15	1	26	5	17	4	8	4	1	82	2	1	23	2	7	3	1	1	14	4	6	7	6	0	2	0	0	0	9	0
Sobic.001G138300.1	290	477	1555	256	705	1233	297	571	1113	229	528	1315	282	367	1043	252	346	947	202	313	828	232	576	1247	290	477	1078	178	932	588	232	478	721	300	590	592
Sobic.001G138400.1	1319	1483	1903	855	1585	1496	1245	1174	1547	974	1204	1735	747	950	2018	723	907	1459	817	859	1831	1030	1164	1213	1158	967	2201	860	1388	1031	856	857	1426	874	978	1082
Sobic.001G138500.1	0	6	8	2	3	9	12	2	5	1	0	9	6	0	4	7	0	4	1	0	11	4	7	9	4	1	7	0	1	1	0	0	0	0	0	2
Sobic.001G138600.1	25	66	821	41	65	470	32	59	874	17	40	122	23	35	278	26	17	118	17	50	446	11	83	642	17	40	783	9	40	292	15	41	113	15	19	275
Sobic.001G138700.1	0	2	52	0	0	7	0	0	78	4	1	0	5	7	25	0	1	2	0	0	6	0	2	11	0	0	10	0	0	0	0	0	2	0	0	3
Sobic.001G138800.1	685	370	851	649	450	1010	690	244	733	615	430	666	437	322	741	603	201	873	597	638	665	715	545	707	828	517	650	376	278	1074	403	154	1026	255	137	777
Sobic.001G138900.1	0	0	0	0	2	0	0	0	0	0	0	0	5	0	1	0	0	0	4	0	0	0	0	0	0	0	0	0	0	0	0	0	0	0	0	0
Sobic.001G139001.1	178	260	205	225	229	359	277	205	172	150	236	250	204	177	236	235	211	249	163	192	121	182	203	166	146	329	120	128	379	337	128	166	382	140	304	380
Sobic.001G139100.1	14	3	2	18	10	2	13	4	2	10	9	5	12	6	1	11	6	11	5	2	0	12	2	2	8	6	0	3	14	8	9	6	8	11	6	0
Sobic.001G139300.1	315	302	81	265	305	117	394	234	59	215	331	101	330	325	63	326	399	144	267	170	27	322	269	42	307	299	41	162	272	270	176	116	446	203	160	161
Sobic.001G139400.1	2	0	0	2	0	0	11	0	0	17	0	0	0	0	1	13	3	0	0	0	0	2	0	4	0	1	0	0	0	0	0	0	0	6	1	0
Sobic.001G139500.1	1	0	0	0	0	1	0	0	0	4	0	2	5	2	0	1	0	4	6	2	2	6	2	1	5	4	3	1	7	1	1	0	6	6	8	4
Sobic.001G139600.1	26	25	13	23	16	9	20	10	8	16	8	5	15	9	4	9	3	7	24	7	2	6	17	14	4	12	5	8	13	2	11	4	0	3	20	2
Sobic.001G139700.1	4	4	0	4	0	0	0	0	0	2	2	0	5	0	0	6	1	0	0	0	1	3	1	2	2	0	1	5	0	0	4	0	25	1	1	3
Sobic.001G139750.1	26	30	64	15	28	68	22	72	60	17	62	69	18	16	58	35	25	41	14	49	82	8	80	56	15	15	64	33	189	87	26	108	72	42	121	81
Sobic.001G139800.1	26	53	71	27	69	98	33	67	87	39	82	88	47	42	58	39	36	66	8	35	76	26	44	55	47	20	55	99	224	147	37	145	208	66	172	181
Sobic.001G139850.1	0	2	6	0	5	4	1	2	6	0	0	0	0	0	0	0	0	0	0	1	4	0	0	6	4	3	4	0	1	0	0	0	0	0	0	0
Sobic.001G139900.2	772	1585	6281	742	1474	5008	617	1739	5877	650	1590	3893	569	1236	4120	529	1217	3192	531	756	3642	522	940	3794	705	859	3438	487	1758	3762	424	1248	4122	877	1108	5965
Sobic.001G140000.1	114	136	40	93	108	30	123	127	78	75	51	9	69	55	6	92	72	40	79	38	36	101	77	48	105	50	58	51	85	34	39	57	88	91	64	63
Sobic.001G140101.1	70	53	56	67	73	76	92	39	60	49	86	35	100	47	40	93	44	56	32	56	47	43	26	99	52	47	80	34	73	46	36	29	134	60	53	71
Sobic.001G140200.1	2	0	3	4	1	0	4	2	0	35	16	3	25	13	2	41	5	0	6	1	0	3	1	3	1	1	3	28	18	8	32	13	2	27	13	4
Sobic.001G140300.1	0	0	0	9	0	0	1	0	0	2	0	1	0	0	0	7	2	0	0	0	0	0	0	0	0	1	0	3	0	0	0	0	0	0	3	0
Sobic.001G140400.1	8	12	0	4	0	0	2	3	0	0	2	0	3	1	0	3	3	0	0	6	0	2	6	0	0	12	3	0	2	2	0	1	6	1	2	4
Sobic.001G140600.1	84	55	14	62	19	24	77	24	3	75	30	21	44	25	3	49	35	25	49	21	3	76	14	6	89	26	14	49	28	23	69	18	237	61	40	131
Sobic.001G140700.1	33	37	78	12	43	63	19	31	50	13	24	74	32	31	54	10	24	78	11	16	30	7	19	34	33	22	39	14	39	85	10	22	121	12	9	58
Sobic.001G140700.2	0	3	0	1	0	0	1	0	1	0	0	0	0	1	0	0	1	2	0	1	1	0	0	0	4	1	0	0	1	2	0	1	0	3	2	2
Sobic.001G140800.1	2	0	1	0	0	0	0	0	0	0	1	0	2	0	0	4	0	0	0	0	0	2	0	0	0	0	0	0	4	0	0	1	4	3	0	10
Sobic.001G140950.1	11	20	14	4	14	4	13	5	8	0	4	1	3	5	1	1	2	1	4	3	1	0	13	1	0	4	1	0	2	0	0	1	0	0	4	0
Sobic.001G141000.1	4	2	1	6	9	2	0	4	0	74	96	63	61	42	74	67	70	64	3	0	0	5	1	0	0	0	1	0	1	1	2	0	0	3	1	0
Sobic.001G141200.2	0	4	3	0	0	1	2	1	2	1	0	3	0	1	4	0	1	0	0	0	3	0	2	1	0	5	0	0	2	0	0	0	0	1	1	0
Sobic.001G141200.3	2	4	7	1	5	7	15	6	13	5	3	8	0	1	10	0	3	6	3	0	11	8	4	17	12	2	14	4	11	11	3	3	11	8	6	8
Sobic.001G141300.1	38244	31881	351447	30575	67434	405030	34443	37979	238375	22584	58144	351321	31905	30053	371829	33590	32408	193609	14863	47297	318989	19536	85183	315176	19741	38267	394767	21451	61189	181303	19899	43076	197831	11503	61526	214535
Sobic.001G141333.1	0	1	0	0	0	0	1	0	0	0	0	2	0	0	3	0	0	1	1	0	1	2	3	0	0	1	1	0	0	0	0	0	0	0	0	0
Sobic.001G141366.1	3	6	1	3	3	2	2	3	1	0	1	1	6	1	1	0	1	1	0	6	1	2	2	0	0	2	2	0	8	2	0	3	1	2	4	1
Sobic.001G141400.1	0	2	10	4	3	9	3	1	7	0	3	5	2	1	5	2	1	4	3	5	4	1	2	4	1	3	5	1	1	4	0	2	1	0	1	2
Sobic.001G141400.2	56	90	278	32	123	226	45	119	243	40	168	439	54	47	362	73	49	261	22	37	380	35	98	279	51	45	313	37	167	168	25	72	73	56	87	221
Sobic.001G141400.3	14	74	65	21	60	75	29	30	30	19	31	96	21	33	52	16	36	73	17	31	28	29	42	77	18	48	67	10	73	47	10	24	99	24	33	41
Sobic.001G141600.1	459	292	166	474	230	228	570	195	154	536	302	216	446	258	132	543	233	278	405	158	122	590	173	133	414	221	185	344	685	428	258	252	792	496	262	347
Sobic.001G141700.1	1672	1236	2083	1463	824	2155	1760	533	1717	881	890	1308	902	761	1643	1026	809	1216	952	598	1239	1043	868	1720	1119	991	1389	1156	1469	1094	1039	611	1307	807	1197	1412
Sobic.001G141800.1	27	78	143	26	118	122	33	41	96	19	39	127	14	87	78	38	84	164	44	37	101	22	78	114	23	80	94	3	2	27	1	4	113	1	4	134
Sobic.001G141900.1	12	0	0	7	0	0	7	0	2	31	2	2	43	1	1	26	1	1	32	0	0	60	0	0	41	1	0	29	0	0	24	0	0	17	0	2
Sobic.001G142000.1	276	200	138	190	124	169	240	83	164	146	125	147	154	132	106	177	155	149	145	130	90	209	158	125	179	200	104	132	206	255	57	85	678	125	185	194
Sobic.001G142100.1	1501	1505	955	1206	1751	1118	1333	1505	923	1058	1416	1198	1065	1176	1122	1090	1211	1201	1078	944	1064	1134	1418	1003	1232	1384	1152	902	2279	1245	988	1275	1630	1192	1411	1073
Sobic.001G142200.1	572	294	55	548	706	89	885	494	104	884	462	130	1103	399	95	838	321	129	925	428	266	1281	638	264	1206	587	416	362	418	583	348	218	1072	437	345	429
Sobic.001G142400.1	57	8	1	34	14	0	71	3	0	119	9	3	97	12	1	100	2	2	71	8	3	76	29	12	89	13	19	55	47	3	71	10	11	195	14	1
Sobic.001G142501.1	23	5	0	30	1	0	40	0	0	49	0	1	32	1	0	49	0	0	38	2	0	50	16	1	25	16	1	23	18	0	20	2	2	55	12	1
Sobic.001G142600.1	194	165	41	156	132	29	330	151	31	124	106	34	165	148	27	134	99	21	136	79	29	163	209	25	219	128	24	210	283	28	202	200	19	177	219	38
Sobic.001G142700.1	4	8	14	20	8	7	10	4	14	6	1	26	4	5	19	4	4	10	5	0	7	11	8	2	2	3	5	4	5	7	5	2	7	3	5	2
Sobic.001G143000.1	90	176	692	132	108	573	166	143	548	130	95	324	90	51	390	102	100	294	78	69	390	157	95	484	198	94	485	154	154	183	165	65	610	263	77	390
Sobic.001G143100.2	0	0	0	0	0	0	2	0	1	0	1	0	0	1	0	1	1	2	0	0	3	0	6	0	0	0	0	0	2	1	0	3	0	1	0	2
Sobic.001G143200.1	627	477	543	604	611	656	630	559	479	704	553	638	632	430	552	678	393	613	645	298	319	762	458	335	713	470	351	298	734	833	398	413	835	703	434	510
Sobic.001G143300.1	3215	3774	5192	3890	5056	6284	3765	3906	4700	2612	4756	4865	2701	3550	4990	3040	3703	4185	2269	4343	5625	2984	5551	6538	2396	6149	5765	1738	6828	6007	1951	4554	6125	2420	6114	8068
Sobic.001G143400.1	15	5	4	4	7	5	15	6	5	11	3	15	5	5	5	6	4	17	16	2	3	10	4	0	32	8	2	8	10	12	1	2	17	11	5	2
Sobic.001G143500.2	1	0	0	1	0	1	0	0	0	1	0	0	1	0	0	2	0	0	1	0	0	1	0	0	0	0	0	2	0	0	0	0	0	0	0	0
Sobic.001G143600.1	500	651	584	325	592	304	553	455	519	497	412	467	312	319	654	314	269	535	494	274	365	433	366	210	676	265	429	474	746	352	485	314	520	457	458	251
Sobic.001G143700.1	6	5	0	6	13	0	2	7	0	0	0	0	5	4	0	0	2	0	10	6	0	5	7	0	1	10	0	4	12	0	1	8	0	5	8	1
Sobic.001G143900.3	1383	999	1116	1127	913	1474	1668	721	975	706	817	1367	994	709	1192	1002	675	1078	945	681	804	1052	897	988	904	765	822	859	1503	1292	845	796	1847	1029	1311	1693
Sobic.001G144001.1	16	42	51	21	22	59	20	7	42	5	24	61	9	20	66	20	17	41	15	10	32	3	9	28	19	19	33	15	29	39	3	8	51	23	18	21
Sobic.001G144100.1	26	25	40	9	32	48	11	13	29	11	11	48	13	21	55	32	13	43	16	7	34	16	5	23	13	11	32	21	20	25	5	14	72	16	11	25
Sobic.001G144150.1	10	32	11	7	31	15	19	17	28	5	7	9	1	12	11	0	7	6	8	11	11	6	10	7	21	15	8	9	22	9	18	4	7	21	12	2
Sobic.001G144200.3	55	38	35	20	35	33	35	21	35	38	22	30	58	41	56	49	47	34	48	2	18	51	16	20	31	12	23	25	14	15	23	7	49	55	13	39
Sobic.001G144300.1	32	11	14	36	17	12	37	10	9	34	22	5	31	8	3	39	11	15	25	6	13	27	6	13	35	12	15	3	13	15	3	7	35	15	0	10
Sobic.001G144400.2	1	3	16	0	0	5	0	0	8	13	2	1	0	1	0	3	4	11	5	3	3	1	2	2	2	1	4	1	2	12	0	0	22	0	0	6
Sobic.001G144600.1	909	442	687	757	471	489	1000	373	567	658	451	645	710	328	587	682	330	493	597	238	494	563	328	371	743	311	531	716	704	461	598	310	603	726	467	407
Sobic.001G144700.1	5	5	12	13	7	13	21	3	24	11	5	3	19	4	32	7	4	0	3	1	7	12	2	8	8	1	20	3	4	7	1	1	27	6	4	30
Sobic.001G144900.1	91	197988	359087	97	242847	141743	100	112165	442340	34	202234	187657	541	131482	164980	60	92372	395157	38	47358	332970	36	45998	247708	41	47041	273427	1043	95204	430351	1091	81845	305074	575	53700	436514
Sobic.001G145000.1	947	1384	1433	940	1349	1228	1320	1306	1368	989	1430	2003	1299	1032	1740	987	1051	1454	903	573	1486	938	981	1010	1023	799	1360	1170	2249	1078	758	1094	1383	1633	1417	1071
Sobic.001G145050.1	107	36	71	79	75	46	128	49	67	71	71	69	108	36	56	138	32	56	74	26	65	77	27	28	97	37	42	107	125	47	49	55	77	105	63	26
Sobic.001G145100.1	0	1	1	0	1	2	0	2	0	0	0	5	0	2	1	0	4	3	2	0	1	0	2	2	0	3	4	0	1	3	0	0	2	1	1	1
Sobic.001G145200.1	57	356	243	43	525	255	81	266	264	44	247	311	51	360	163	31	378	424	33	59	51	31	150	60	34	189	121	25	501	456	29	182	558	85	122	227
Sobic.001G145300.1	11	7	8	0	33	12	0	10	13	0	10	10	1	14	5	0	9	23	5	0	2	3	4	2	1	8	3	0	16	18	1	6	21	5	13	2
Sobic.001G145400.1	4432	4628	4911	3334	4027	4511	3787	3111	4518	2914	4060	6158	2979	3201	5831	2647	2893	4066	2784	2469	5981	2926	3672	4903	3359	3010	6032	2904	4943	4808	2863	3590	5389	2730	4398	4495
Sobic.001G145500.1	779	836	552	730	669	453	777	528	547	464	661	379	535	596	519	638	514	424	553	474	397	586	643	445	599	531	487	382	937	475	423	487	629	535	646	503
Sobic.001G145550.1	5	3	7	1	2	2	0	0	17	7	5	1	4	3	5	3	4	5	5	2	4	2	2	2	0	2	4	2	0	3	0	2	2	5	0	1
Sobic.001G145600.1	5	56	17	11	75	12	2	43	18	6	6	5	1	14	2	3	5	3	0	21	16	2	29	9	5	26	2	0	89	10	0	55	4	3	59	1
Sobic.001G145700.1	41	3	1	5	0	1	5	3	3	18	4	1	1	1	1	16	7	1	24	11	53	60	0	9	58	0	14	0	0	1	0	1	10	1	0	102
Sobic.001G145900.1	375	94	85	278	135	62	374	97	85	146	96	56	211	82	49	277	58	72	254	82	56	243	99	58	302	110	74	310	204	76	327	74	79	173	100	46
Sobic.001G146000.1	1727	461	15	1476	382	1	1358	444	14	1437	728	3	962	311	2	1316	335	21	1445	585	33	1527	599	36	1617	678	70	1295	1381	58	1241	461	81	964	815	52
Sobic.001G146100.1	208	124	489	148	118	419	220	99	398	143	108	299	180	65	267	228	78	270	159	112	261	245	150	319	231	150	298	135	268	252	127	91	349	166	154	269
Sobic.001G146200.1	24	11	4	28	9	0	27	3	0	6	56	0	18	86	0	10	49	2	8	6	9	21	18	28	24	22	24	4	15	8	1	1	7	8	6	18
Sobic.001G146301.1	41	44	76	70	91	95	87	45	98	51	54	219	98	63	142	148	57	132	65	45	127	86	59	69	95	76	73	55	128	177	31	39	166	77	55	109
Sobic.001G146400.1	12	43	25	14	32	12	9	21	87	9	31	1	22	45	0	33	21	14	7	8	36	7	34	39	10	15	55	10	26	8	4	6	6	3	18	14
Sobic.001G146500.1	10	16	3	15	14	4	4	16	7	12	17	0	11	14	1	66	12	13	23	40	6	11	32	22	40	22	12	24	18	18	17	18	15	30	30	5
Sobic.001G146600.1	110	160	206	119	122	226	109	93	170	81	90	236	158	94	177	125	94	172	83	56	134	109	97	161	88	109	141	76	186	128	60	69	163	104	95	178
Sobic.001G146700.1	14	0	2	2	0	2	1	3	0	1	0	0	0	0	0	4	0	0	0	3	0	6	0	0	5	0	0	5	5	0	3	0	1	8	7	0
Sobic.001G146800.1	3671	2912	1643	2278	5819	1563	3655	5564	1830	2383	5912	2177	3689	4371	2565	2552	3324	2010	1941	2206	2280	1996	5005	1896	2595	3062	2429	3608	8457	1691	3285	4339	1666	3257	7006	1201
Sobic.001G146900.1	382	239	67	255	451	55	281	422	72	148	372	66	297	319	71	244	253	83	160	101	54	177	158	56	218	269	51	234	432	158	230	368	306	283	314	170
Sobic.001G147000.1	0	4	6	0	3	10	4	6	11	4	10	8	2	6	10	3	6	14	3	6	9	0	5	5	6	3	2	0	11	3	0	6	8	0	8	10
Sobic.001G147100.1	2937	2648	3997	2335	2227	3581	2715	1852	3342	1758	2155	3339	1860	2055	3905	2179	1803	2789	2056	1767	3084	2048	2578	3718	1946	2276	3547	1533	3352	2561	1655	2052	3293	1473	2948	3672
Sobic.001G147200.1	1444	2454	4550	1597	1291	3501	1920	1210	5041	1420	1631	2410	1861	1661	4018	2274	1627	1722	1577	1401	3689	1596	1660	5172	1273	1780	4764	931	3531	2079	774	1926	2466	1753	2000	4050
Sobic.001G147300.1	5	16	63	3	9	67	1	20	66	2	20	23	8	9	45	5	11	34	2	14	61	5	25	63	6	14	48	6	24	45	3	25	52	6	14	76
Sobic.001G147400.1	392	32	19	419	15	13	390	19	6	256	16	5	254	22	7	380	14	6	198	50	8	245	35	11	311	55	6	177	74	8	145	15	17	201	60	4
Sobic.001G147500.1	1480	63	0	2107	0	0	1702	47	0	4663	177	0	976	228	0	2417	83	0	418	44	0	497	0	0	368	24	4	132	6	43	64	31	9	448	86	2
Sobic.001G147800.1	39	165	364	61	132	422	48	119	376	81	173	775	134	129	681	184	144	505	75	82	447	91	125	514	67	118	456	0	3	6	2	2	4	1	2	2
Sobic.001G148000.1	0	0	0	0	0	0	0	2	1	0	0	0	0	1	0	1	0	0	0	0	0	0	0	0	0	0	0	4	0	1	0	0	0	0	0	2
Sobic.001G148101.1	528	641	588	522	763	693	592	755	580	337	698	689	451	586	537	426	635	673	355	376	334	363	659	547	316	530	518	356	1184	449	342	648	670	511	918	641
Sobic.001G148200.1	1119	1092	471	1034	316	429	1006	222	376	958	537	406	905	547	441	1048	572	334	856	424	233	755	579	259	791	602	252	651	1276	232	781	439	468	834	908	421
Sobic.001G148300.1	1	1	0	1	0	0	0	0	2	0	0	0	0	0	0	0	0	0	0	0	0	0	0	2	0	0	7	0	0	1	0	0	1	0	0	2
Sobic.001G148400.1	37	44	103	28	63	70	26	62	152	35	30	61	39	23	26	37	37	54	26	20	43	25	23	47	44	24	85	41	81	21	33	44	84	29	42	42
Sobic.001G148500.1	560	686	760	550	572	924	576	478	571	375	712	668	438	620	621	512	583	688	251	502	487	370	802	742	383	921	545	324	1366	1396	319	743	1629	549	1013	1783
Sobic.001G148600.1	29	12	3	17	1	3	36	0	2	2	2	1	0	4	2	5	5	4	16	10	1	30	12	0	11	6	0	0	0	15	1	2	61	2	4	23
Sobic.001G148700.1	2561	1666	1329	2777	1364	1546	3056	1024	1145	1865	1488	1280	2772	1267	1041	3269	1361	1228	2065	1590	970	2328	1929	1404	2015	2244	1053	2167	3385	1531	2024	1488	2189	1980	2811	1871
Sobic.001G148800.1	2	23	37	2	8	23	5	5	62	5	5	9	4	9	34	3	13	16	3	6	14	17	4	25	3	8	32	12	11	21	7	6	35	21	7	43
Sobic.001G148900.2	3506	3559	5180	2677	2948	4248	2746	1582	4557	2300	2633	6006	2172	2220	4895	2533	2083	4152	2304	2488	5523	2392	2870	4080	3162	2606	5656	1808	2593	3377	1724	1168	3726	1730	1927	1930
Sobic.001G149000.2	14	23	26	13	17	10	17	8	28	6	12	12	8	10	17	8	12	15	13	4	13	9	15	7	15	7	19	14	25	8	9	12	9	9	8	4
Sobic.001G149100.1	65	53	86	30	45	68	78	33	82	39	32	53	25	46	88	59	36	65	32	26	32	79	32	35	37	31	45	33	106	67	57	37	95	42	53	41
Sobic.001G149201.1	6	0	0	0	0	0	2	0	1	3	0	0	1	0	0	2	0	0	0	0	0	1	0	0	9	2	0	0	0	0	3	0	0	0	0	0
Sobic.001G149400.1	0	6	2	0	3	5	0	1	2	1	2	0	0	3	3	4	4	1	0	2	1	0	3	1	0	0	1	0	5	1	0	0	9	1	1	3
Sobic.001G149500.1	20745	8880	5143	29732	11291	9715	22831	11107	8562	19798	14395	7370	14034	13231	6960	19663	9230	9046	14021	11774	4217	18904	16052	7361	17970	18196	5481	4068	11031	16021	4468	9352	56263	12812	8671	18472
Sobic.001G149600.3	11	24	20	11	14	12	4	8	26	1	22	7	13	19	15	9	16	6	5	3	10	5	15	11	2	7	18	5	5	10	0	2	5	3	3	7
Sobic.001G149600.4	1	2	2	0	1	1	0	1	1	0	0	0	0	0	0	0	0	0	0	0	0	0	0	1	0	0	0	0	0	4	0	0	1	0	0	0
Sobic.001G149700.1	1307	1633	3537	1552	2838	3340	1750	2586	2398	1075	2163	2974	1434	1450	2993	1372	1496	2017	1208	1821	2552	1328	2643	3273	1193	1964	2959	1252	3590	2174	1174	2663	2069	1064	3089	2011
Sobic.001G149800.1	1	0	0	1	0	0	0	0	0	0	4	0	1	0	0	4	0	0	4	0	0	5	0	0	1	0	1	5	2	0	3	0	0	2	1	0
Sobic.001G149901.1	232	170	368	244	214	336	243	134	295	169	169	437	242	142	337	290	131	259	117	75	288	233	119	318	184	173	233	135	271	282	105	121	294	220	170	234
Sobic.001G150000.1	167	224	227	219	241	379	255	192	309	159	226	648	246	192	447	245	155	347	119	76	480	202	187	346	138	146	375	153	289	615	131	183	572	235	202	599
Sobic.001G150033.1	225	217	329	218	196	333	205	115	179	79	188	233	173	140	175	145	186	202	129	123	175	154	191	247	107	295	203	101	329	262	126	144	399	199	228	417
Sobic.001G150066.1	0	3	25	6	7	6	10	3	27	5	1	17	8	1	25	3	1	11	3	2	18	9	1	7	2	3	14	8	10	16	10	4	11	5	7	5
Sobic.001G150100.1	46	38	77	32	30	120	62	36	78	29	22	57	19	41	66	15	39	54	30	27	48	60	16	37	44	51	70	32	75	46	36	41	47	38	72	46
Sobic.001G150200.1	335	706	465	326	308	476	356	306	751	241	201	452	188	241	409	327	308	490	242	159	316	332	303	419	261	237	700	227	556	630	197	256	868	449	296	805
Sobic.001G150300.1	1494	669	3	1291	1751	8	2183	1752	14	845	1098	1	1634	1034	1	1151	1000	80	770	600	0	941	1147	3	1042	1489	0	1495	1398	208	1221	1052	34	1231	1520	1
Sobic.001G150600.1	847	960	607	863	961	560	934	749	741	584	919	698	888	903	614	767	937	484	491	431	635	590	803	733	695	716	780	581	1517	1087	524	907	924	995	1013	960
Sobic.001G150650.1	122	251	80	94	137	109	167	119	156	145	189	203	153	208	171	86	265	104	82	39	149	106	100	225	69	131	201	81	184	176	40	139	189	117	83	189
Sobic.001G150700.1	0	0	15	0	0	1	0	0	3	0	0	0	0	0	0	0	0	0	0	0	1	0	0	0	2	0	2	0	0	1	0	0	3	0	0	0
Sobic.001G150800.1	558	482	411	466	522	352	623	346	351	372	516	275	385	394	392	333	347	275	442	239	360	404	443	383	385	383	383	390	708	309	368	366	374	450	449	314
Sobic.001G150901.1	0	0	8	0	0	4	0	0	1	0	0	1	0	0	1	1	0	2	1	0	1	4	0	1	4	1	0	1	0	2	0	0	10	0	0	8
Sobic.001G151000.1	41	30	29	33	65	17	69	56	39	46	55	32	81	42	29	47	27	17	37	32	29	38	44	28	54	44	55	30	78	20	29	35	61	46	46	31
Sobic.001G151100.1	0	1	2	1	2	1	0	0	0	0	0	0	0	1	0	0	1	0	1	0	1	2	0	3	1	3	0	0	4	0	0	1	4	2	0	2
Sobic.001G151200.1	141	126	124	50	100	80	116	60	135	118	68	216	79	103	79	57	87	164	73	25	67	90	42	54	124	61	85	131	115	135	139	33	348	88	45	84
Sobic.001G151300.1	112	75	73	81	88	67	130	84	100	76	42	47	71	34	84	56	45	81	55	35	37	102	57	33	80	54	55	102	92	48	99	29	84	101	38	24
Sobic.001G151400.1	603	345	198	499	54	61	383	126	404	374	625	12	213	902	4	255	416	21	292	2135	1692	391	637	1383	453	802	3495	86	593	958	103	182	1050	160	923	617
Sobic.001G151500.1	422	146	2	352	123	6	416	77	3	311	129	10	321	94	12	287	135	9	363	96	22	424	239	8	471	174	23	314	273	18	354	100	25	568	214	17
Sobic.001G151600.1	673	837	704	678	811	714	721	809	832	565	951	807	748	662	760	706	639	677	656	561	860	765	688	595	770	578	794	614	1213	897	543	882	814	773	993	895
Sobic.001G151700.1	1017	770	319	841	387	368	1063	266	176	589	364	237	731	344	241	926	411	251	1160	1117	865	1566	1838	970	1147	1609	866	943	2885	1135	1028	1185	1359	1117	2322	1070
Sobic.001G151900.1	0	0	0	0	0	0	1	1	2	0	3	0	0	3	1	0	0	0	0	0	0	0	3	0	0	2	0	0	1	0	0	1	0	1	1	0
Sobic.001G151900.2	0	9	5	2	19	1	1	7	5	0	2	2	0	7	1	2	8	5	4	7	4	6	4	6	6	10	1	2	18	5	1	11	13	3	15	9
Sobic.001G152000.1	1	6	8	0	6	2	0	4	8	0	8	4	0	2	8	0	0	10	0	3	6	5	6	4	9	5	4	0	7	8	0	1	4	0	10	5
Sobic.001G152000.2	0	0	2	0	0	0	0	1	3	0	0	0	2	1	1	0	0	1	0	2	0	0	5	15	0	0	7	0	1	2	2	1	2	6	4	4
Sobic.001G152100.1	739	1202	1947	645	1255	1534	908	940	2010	730	972	1937	1059	1000	1942	846	949	1424	766	394	1267	922	826	1360	953	692	1343	836	1571	765	689	605	990	1311	894	894
Sobic.001G152150.1	0	0	1	0	3	0	0	0	1	0	2	0	1	0	1	0	1	0	0	0	0	0	0	1	0	0	0	0	0	0	0	1	0	0	0	0
Sobic.001G152200.1	0	1	0	0	0	0	0	0	0	0	0	1	0	0	0	1	0	2	0	0	0	0	0	0	1	0	0	0	0	1	0	0	0	0	0	3
Sobic.001G152280.1	95	64	153	77	88	137	104	57	140	72	114	331	98	77	303	75	53	166	0	0	0	0	10	4	0	0	0	0	0	0	0	0	0	0	0	0
Sobic.001G152320.1	619	442	523	489	552	411	685	480	615	502	676	1190	790	379	1151	674	294	675	0	0	0	1	72	12	0	2	0	1	37	43	0	9	44	16	29	34
Sobic.001G152360.1	27	11	16	27	16	20	8	13	12	13	19	23	21	11	21	22	14	21	12	9	4	13	17	3	13	21	5	14	36	22	13	19	31	22	30	24
Sobic.001G152400.2	1	1	1	0	0	0	1	3	0	0	0	2	0	0	0	2	0	0	1	0	0	0	0	0	1	0	0	0	1	0	0	0	0	2	0	0
Sobic.001G152600.1	70	16	5	34	54	9	73	47	10	40	84	13	79	34	14	117	34	28	30	17	6	29	31	2	21	13	17	45	34	7	37	12	3	16	22	3
Sobic.001G152700.1	691	569	397	664	526	343	781	378	364	505	358	447	491	407	328	548	374	440	524	188	267	670	357	297	530	391	317	349	604	315	386	255	481	686	319	323
Sobic.001G152800.1	62	30	8	35	2	6	79	13	7	171	17	8	32	6	13	192	27	5	25	4	19	38	2	84	55	14	42	162	42	48	228	32	36	109	53	4
Sobic.001G152901.1	727	1039	198	1115	405	164	941	520	320	1022	1901	174	1182	1870	88	1118	2293	873	453	545	1791	572	342	2105	529	543	2674	163	238	169	140	115	254	395	91	134
Sobic.001G153100.1	2	32	0	4	0	0	7	1	0	1	35	0	5	22	0	0	36	4	1	34	1	19	0	2	28	11	49	0	5	30	0	0	32	1	11	46
Sobic.001G153200.1	455	707	691	291	294	646	489	350	566	347	379	633	356	495	530	300	569	595	340	161	366	403	343	483	401	353	580	230	617	274	295	201	505	425	349	355
Sobic.001G153300.1	0	0	1	1	0	1	0	0	1	0	0	0	0	1	1	1	0	0	0	0	0	0	0	4	1	2	0	0	0	0	0	0	0	2	0	0
Sobic.001G153300.2	1	5	4	4	0	4	7	4	3	5	4	2	9	1	1	1	2	2	0	0	1	0	2	1	0	1	4	1	5	4	1	1	2	3	0	1
Sobic.001G153400.1	30	123	196	38	118	132	57	89	296	30	86	121	29	85	179	21	98	115	50	127	380	65	111	227	59	135	368	45	169	155	55	145	241	49	135	130
Sobic.001G153400.2	0	11	45	0	12	28	1	5	62	4	15	23	7	8	60	0	11	22	1	2	71	1	10	29	1	5	46	4	9	28	0	16	23	6	4	9
Sobic.001G153500.1	8	1	15	3	2	3	19	0	9	10	4	1	11	1	3	16	0	2	8	1	9	19	2	2	6	2	6	5	2	1	5	0	8	1	1	2
Sobic.001G153600.1	194	597	1434	134	460	1210	112	320	1388	113	584	1900	81	610	1595	73	546	1481	83	232	1657	146	243	1100	140	352	1699	154	431	1328	130	375	1803	111	353	783
Sobic.001G153700.1	0	2	2	0	3	0	3	5	5	0	2	0	0	3	0	1	0	0	0	0	0	0	3	0	0	0	0	0	2	1	1	2	0	0	1	2
Sobic.001G153800.1	17	0	0	0	1	0	0	1	2	1	0	0	1	0	0	1	0	0	1	0	0	0	5	0	0	4	1	0	5	0	3	1	0	0	1	0
Sobic.001G153900.1	28	7	1	23	10	1	37	11	5	15	14	2	23	5	2	6	3	0	15	12	6	19	27	4	20	13	8	23	86	6	19	24	1	14	50	4
Sobic.001G154000.1	43	14	5	21	14	3	50	6	4	27	8	0	26	12	2	26	8	1	24	12	1	13	46	4	11	42	3	23	49	3	31	30	0	23	52	9
Sobic.001G154100.1	31897	66910	211019	29033	96700	199432	40413	62226	141662	28915	52634	230057	30128	44195	204960	23335	43277	140593	21515	35843	209493	23788	53055	168840	28337	48947	234954	17361	75152	105019	20192	42884	113487	23470	43817	73524
Sobic.001G154200.3	2	19	10	6	6	18	6	9	15	0	5	9	6	9	13	4	6	11	2	4	8	8	8	12	4	2	8	2	11	8	3	2	19	11	10	3
Sobic.001G154300.4	40	28	74	65	29	32	37	36	50	41	26	57	19	17	48	40	15	44	40	31	29	35	54	13	40	35	27	49	73	52	42	37	65	29	48	44
Sobic.001G154400.1	5701	6475	3782	4565	5532	3129	4906	3939	3104	5010	5645	3079	4878	3997	2995	5582	4142	3479	4203	4025	2921	4383	5217	2954	4981	5015	2984	4887	8735	4097	4766	4278	3880	2819	7033	2743
Sobic.001G154450.1	10	29	26	3	19	12	8	4	13	5	7	11	13	7	21	9	11	9	11	3	19	8	7	7	8	9	18	6	19	10	1	3	13	11	6	9
Sobic.001G154500.1	1	10	30	3	9	21	0	6	18	4	10	38	3	4	20	0	1	22	0	4	30	5	2	31	0	3	44	3	12	13	0	8	32	0	4	25
Sobic.001G154600.1	172	217	204	158	159	261	232	100	220	142	143	210	176	178	182	195	170	211	152	136	112	178	146	214	160	254	151	155	284	195	145	117	217	108	227	247
Sobic.001G154700.1	15	38	30	18	69	34	13	42	30	9	76	47	21	43	24	17	42	40	60	83	58	65	102	33	67	115	57	59	245	174	73	120	190	74	142	128
Sobic.001G154800.1	4	0	0	12	1	0	0	2	1	4	0	0	2	0	0	4	0	0	1	0	0	1	3	0	0	3	1	3	3	2	1	0	1	7	0	0
Sobic.001G154900.1	35	36	17	33	40	19	17	26	25	15	31	11	19	36	16	15	33	16	25	9	18	6	25	17	11	21	9	22	35	17	14	30	12	17	27	15
Sobic.001G155000.1	3386	5165	8443	2831	4959	6202	3267	4257	9366	2676	4509	7568	3181	3792	9035	2582	3339	4927	2592	1843	8047	2809	4153	6011	3020	2542	8248	2650	5426	4874	2464	3406	5736	3252	3891	6041
Sobic.001G155100.1	2	4	0	6	0	0	21	0	0	3	2	1	7	1	0	8	0	2	2	1	0	5	0	0	2	1	0	19	3	0	8	1	0	7	3	0
Sobic.001G155200.2	10	15	131	5	16	80	12	14	91	6	10	96	10	3	186	29	11	55	2	4	81	2	24	50	10	14	56	9	46	59	10	7	22	11	6	45
Sobic.001G155300.1	65	309	432	62	442	207	103	359	421	55	254	409	67	253	226	123	239	530	63	151	174	73	291	147	142	201	234	52	336	186	46	127	462	68	96	78
Sobic.001G155400.1	1028	1217	2745	769	1125	2528	935	909	2282	854	758	3144	741	775	3016	832	820	2475	768	523	2222	814	766	2339	771	780	2658	673	1340	1477	649	743	2049	823	938	1985
Sobic.001G155500.1	340	557	43	242	392	80	221	199	51	282	386	90	282	475	64	250	493	154	246	173	47	251	281	68	226	268	63	190	508	201	218	162	306	219	275	83
Sobic.001G155600.3	1	2	0	2	0	1	4	1	0	0	1	0	0	2	0	0	0	1	2	1	0	2	1	0	1	0	1	4	0	0	0	0	0	0	1	0
Sobic.001G155600.4	0	1	0	0	1	2	0	0	0	0	0	1	0	0	1	0	0	1	0	0	0	0	0	0	0	1	0	0	0	1	0	1	0	0	0	4
Sobic.001G155700.5	39	49	19	41	43	23	37	25	23	35	29	17	37	47	6	21	45	25	25	17	1	28	11	6	23	22	9	20	30	45	18	21	169	20	34	56
Sobic.001G155800.1	1	5	2	0	1	0	4	0	0	2	1	0	5	0	0	1	0	3	2	0	0	3	0	0	0	0	0	2	1	4	1	1	6	1	0	0
Sobic.001G156100.1	99	206	728	87	336	438	121	262	602	100	181	334	121	126	368	66	111	249	100	144	746	96	197	464	92	154	785	90	230	378	93	243	315	97	154	278
Sobic.001G156100.2	64	64	106	65	165	105	76	285	127	63	236	120	110	103	173	32	88	91	39	115	185	47	211	94	53	76	168	44	218	117	56	296	126	66	186	127
Sobic.001G156200.1	8	2	0	7	0	0	14	1	2	2	2	0	0	1	0	14	0	1	1	0	0	0	0	0	1	0	0	2	2	1	0	4	1	3	1	1
Sobic.001G156300.2	175	236	4	281	30	3	168	78	20	292	140	2	133	104	1	250	177	12	115	113	31	148	60	98	175	192	88	94	258	234	111	157	166	258	342	111
Sobic.001G156401.1	28	46	1	45	1	0	33	8	2	34	19	0	29	18	0	68	41	5	9	4	3	12	8	13	26	10	6	10	20	5	21	21	8	40	46	6
Sobic.001G156500.1	33	8	13	5	15	11	3	15	15	19	2	13	20	12	9	44	2	23	11	4	7	34	1	8	28	11	9	3	37	10	5	8	42	5	10	29
Sobic.001G156600.1	60	26	2	55	20	0	72	14	1	149	124	1	210	75	0	204	90	5	86	37	2	109	38	5	129	55	12	69	65	11	67	6	3	122	36	6
Sobic.001G156700.1	0	0	8	4	0	3	0	1	4	1	1	3	0	1	0	0	0	2	3	2	1	1	0	3	5	3	2	1	1	6	1	0	1	1	0	3
Sobic.001G156800.2	14	19	10	15	236	10	13	23	7	1	20	4	7	9	7	22	13	11	4	1	2	9	7	3	4	2	2	9	26	2	5	11	2	10	12	2
Sobic.001G156900.1	920	1439	1159	1049	1461	1268	1137	1045	1233	929	1269	1871	1252	1266	1384	1153	1322	1656	918	633	962	885	956	1267	941	1146	969	650	1656	1363	651	885	1827	1223	1209	1267
Sobic.001G157000.1	2	12	14	0	10	10	1	3	20	0	7	0	2	6	6	0	8	6	0	0	0	0	0	0	1	6	1	0	1	3	0	4	4	3	2	3
Sobic.001G157100.1	1547	1867	2240	1145	3047	1656	1394	2001	2058	430	864	1556	386	920	1265	416	866	1480	967	897	935	927	1909	619	1091	1263	917	822	2068	1245	939	928	1063	743	1623	693
Sobic.001G157200.1	178	47	13	168	29	2	148	42	7	55	11	4	10	13	3	41	12	7	68	27	5	76	11	9	82	50	17	54	39	25	50	7	19	42	47	19
Sobic.001G157300.1	452	956	1860	233	665	1407	362	582	1332	331	459	1869	288	497	1878	238	493	1369	330	239	1073	435	449	998	463	491	1153	315	710	808	281	417	940	370	445	713
Sobic.001G157400.1	624	894	797	689	901	714	675	766	724	603	836	763	864	937	649	785	921	834	498	347	397	587	535	351	648	759	358	360	1584	811	254	555	1524	778	541	743
Sobic.001G157500.1	995	719	798	1097	825	1149	1048	685	553	513	966	600	929	621	659	970	651	561	494	768	414	539	1186	591	568	970	378	506	1558	647	485	728	638	617	1646	865
Sobic.001G157600.1	39	16	7	47	20	8	29	11	5	32	11	7	12	11	7	33	9	7	36	13	8	24	11	7	36	14	7	20	12	9	21	13	10	32	14	0
Sobic.001G157600.2	604	227	42	476	363	22	559	237	42	322	250	28	449	243	29	349	212	31	415	234	42	453	397	39	515	370	44	479	505	19	462	249	16	248	544	20
Sobic.001G157700.1	6	4	9	2	5	4	9	3	18	2	5	8	3	3	4	13	2	2	8	4	1	3	3	0	15	4	4	10	5	15	11	4	59	3	4	20
Sobic.001G157800.1	271	180	284	175	162	296	148	138	242	214	141	218	176	162	243	167	138	265	158	178	252	215	173	289	228	170	333	178	347	304	155	155	651	179	288	369
Sobic.001G157900.1	32	0	0	25	0	0	14	2	0	26	3	0	13	0	0	92	0	0	9	4	0	27	3	5	39	9	0	53	2	0	44	0	12	13	0	1
Sobic.001G158000.1	28	16	18	41	33	12	39	15	7	22	36	149	34	40	109	33	38	235	29	14	1	27	19	10	14	12	1	9	30	43	16	15	161	31	21	23
Sobic.001G158100.2	51	7	1	64	16	1	87	9	0	51	20	1	41	10	4	51	14	2	53	21	2	64	24	0	63	20	0	34	34	7	37	10	4	54	21	1
Sobic.001G158200.1	0	0	3	0	0	0	0	1	1	2	0	0	0	0	0	0	1	0	1	0	0	1	0	0	4	0	0	5	0	6	1	0	32	1	0	3
Sobic.001G158300.1	1145	1339	2102	1178	1128	2414	1245	688	1586	545	966	2907	938	769	2296	810	859	1611	673	707	2070	842	1412	2163	779	1167	2053	758	2080	1267	763	855	1499	1035	1619	1393
Sobic.001G158400.1	711	533	465	726	463	414	741	364	514	408	455	514	402	323	515	470	356	389	445	234	530	607	375	444	588	358	508	418	627	581	386	337	721	460	497	439
Sobic.001G158500.1	1448	998	1163	1560	1500	1009	1688	1424	1257	965	1751	860	1835	1469	879	1674	1326	767	1063	1002	1095	1173	1419	1474	916	1531	1535	835	2237	995	755	1382	1249	1473	1842	1804
Sobic.001G158600.2	922	324	2	795	654	0	713	517	1	444	460	0	479	306	0	256	439	39	555	334	0	506	522	0	619	449	0	725	526	36	772	430	7	398	532	0
Sobic.001G158700.1	153	44	9	213	24	11	211	51	8	96	63	0	148	22	1	200	23	1	67	39	15	111	55	8	90	26	4	105	94	12	66	70	3	155	75	10
Sobic.001G158900.2	10	11	23	13	5	17	1	3	21	8	0	3	0	1	12	3	4	2	0	0	0	0	2	2	0	0	1	3	3	4	5	0	2	3	4	2
Sobic.001G159032.1	687	268	46	693	237	77	805	219	52	0	0	0	0	0	0	0	0	0	0	0	0	0	43	0	0	0	0	1	0	0	0	0	0	0	0	0
Sobic.001G159200.1	120	121	141	103	85	118	123	65	132	0	0	0	0	4	0	0	0	0	0	0	0	0	19	0	1	0	0	0	0	0	0	0	0	0	0	0
Sobic.001G159250.1	15	25	31	4	31	26	25	24	27	8	2	0	3	2	0	0	3	0	1	4	0	5	8	0	1	9	0	4	43	14	7	17	10	10	20	1
Sobic.001G159300.1	36	5	8	34	16	5	26	13	2	26	66	7	75	42	12	66	31	22	35	32	4	29	20	4	31	22	7	35	104	10	19	6	10	59	56	9
Sobic.001G159500.1	5	2	0	2	3	0	1	0	0	1	0	2	3	1	1	4	1	1	3	0	0	0	0	1	1	0	0	1	1	0	3	0	0	0	1	0
Sobic.001G159600.1	583	796	459	530	848	346	553	1166	458	522	1063	232	473	751	195	505	716	254	310	968	699	442	1019	954	440	1085	1461	305	1426	408	201	900	914	473	608	647
Sobic.001G159800.2	5	3	3	6	2	0	6	0	0	2	0	1	4	0	0	4	1	0	0	0	0	4	3	0	6	0	3	0	1	1	0	0	4	2	5	1
Sobic.001G159800.3	6	8	1	7	5	1	16	1	1	3	1	1	6	5	0	6	4	1	2	1	1	7	1	1	5	1	4	4	2	2	8	2	4	10	0	0
Sobic.001G159900.1	4	3	0	15	1	0	0	0	0	23	0	0	19	2	0	22	1	0	0	2	0	8	0	0	19	0	0	3	1	0	0	1	0	2	0	0
Sobic.001G160100.1	0	4	16	5	11	19	15	5	13	11	9	11	6	6	3	2	1	13	50	17	4	104	22	1	128	28	9	55	22	4	43	19	37	24	12	4
Sobic.001G160200.1	13	22	30	26	32	35	26	14	35	20	25	33	30	26	26	24	20	49	22	28	33	22	21	15	29	33	33	22	76	63	24	34	42	22	47	32
Sobic.001G160200.2	0	6	3	0	1	1	0	2	1	0	1	3	0	1	0	0	5	4	0	0	0	0	2	0	0	0	0	0	0	0	0	0	0	1	0	0
Sobic.001G160300.1	5	2	3	4	8	3	2	5	6	6	5	0	1	7	4	5	2	5	0	1	2	1	3	2	3	3	1	2	1	0	3	1	0	7	4	0
Sobic.001G160400.1	0	1	0	0	0	1	0	0	0	0	2	0	0	0	0	0	0	1	1	1	0	0	0	0	1	0	0	0	0	1	1	2	1	0	3	0
Sobic.001G160500.1	0	0	1	0	0	0	0	1	1	3	1	0	0	3	0	0	0	2	0	1	1	1	3	0	0	3	1	0	2	2	2	2	0	0	0	0
Sobic.001G160800.1	177	63	0	167	0	0	154	2	0	225	44	0	89	35	0	223	71	0	85	25	0	75	1	0	83	49	5	22	48	30	35	4	0	114	65	0
Sobic.001G161000.1	951	307	122	941	287	109	1127	180	117	379	182	62	698	208	54	557	187	74	423	182	53	538	279	92	503	292	70	404	435	180	460	153	134	538	355	186
Sobic.001G161100.1	6	4	4	10	5	4	9	6	3	20	14	6	17	5	5	21	3	8	3	6	3	9	5	2	8	6	3	13	17	3	9	10	2	11	14	0
Sobic.001G161300.1	1160	662	1202	1113	571	1055	1153	355	835	682	572	626	685	359	941	867	368	493	531	633	643	563	995	1080	522	612	669	526	1352	605	633	557	610	667	1223	786
Sobic.001G161400.1	1070	1342	1960	1263	1169	2511	1005	826	1847	845	1039	1616	812	844	1844	795	932	1558	685	717	1353	814	1094	1665	728	958	1334	778	1657	1402	743	831	1636	931	1376	1976
Sobic.001G161500.1	0	55	118	0	35	274	0	36	97	0	85	129	3	45	66	1	60	142	2	35	35	2	23	83	0	15	98	7	65	58	1	31	265	3	30	367
Sobic.001G161601.1	3	5	13	0	20	26	2	31	20	6	51	15	5	34	6	7	25	32	5	9	3	1	12	10	6	6	2	0	29	33	3	19	59	4	27	85
Sobic.001G161700.1	2316	2798	3838	2176	1948	3251	2041	1358	3463	1552	1881	3392	1745	1998	3690	1609	1832	2138	1377	1243	3980	1645	2370	3016	1708	1671	4001	1393	2844	2978	1205	1635	3775	1695	2513	3177
Sobic.001G161900.1	324	643	580	270	821	382	430	560	489	325	748	398	603	692	390	429	598	355	439	352	224	355	619	374	506	630	346	334	1124	370	334	717	464	452	795	408
Sobic.001G162000.1	1805	1973	2017	2094	1858	2070	2204	1437	1701	1172	1427	655	1549	1195	581	1534	1230	696	865	1110	1327	1207	1446	1518	888	1463	1361	1226	3278	1910	1223	1821	2632	1391	2455	2281
Sobic.001G162200.1	51	22	2	28	15	12	29	8	1	57	29	10	39	23	8	72	10	10	12	14	5	14	5	4	26	22	14	32	39	11	37	16	13	55	21	7
Sobic.001G162233.1	1	0	0	0	0	0	0	0	0	3	9	14	4	5	8	4	7	9	0	0	14	2	2	28	2	5	15	0	0	0	0	0	0	0	0	0
Sobic.001G162300.3	792	1096	1537	802	1335	1369	1067	983	1498	557	762	1566	711	764	1560	722	818	1115	650	535	1401	635	848	1584	663	864	1684	620	1591	1004	580	735	1624	1103	933	1348
Sobic.001G162400.1	273	6	0	141	3	0	184	4	1	72	17	0	62	15	0	64	7	0	176	78	3	156	81	4	126	63	3	234	50	0	236	10	1	201	18	0
Sobic.001G162600.1	3	1	0	3	5	1	3	3	3	2	3	2	3	2	3	0	0	1	2	1	1	4	0	0	6	1	1	1	3	0	12	1	5	4	2	2
Sobic.001G162800.1	8232	1865	1986	8234	1996	2117	10644	1699	1775	4913	2085	1846	6348	1955	1832	8488	1714	1749	5046	2076	1384	5940	2003	1935	5278	2871	1560	4628	4630	2179	3764	1876	3086	4738	3734	2435
Sobic.001G162900.1	0	0	0	1	0	0	0	1	1	0	1	0	0	0	2	0	1	0	0	1	0	1	0	0	0	0	0	0	0	2	0	0	0	0	0	0
Sobic.001G163000.1	0	0	0	0	0	5	0	0	0	232	203	241	268	237	244	226	221	161	0	0	0	0	32	5	0	3	0	145	315	150	124	165	220	448	169	153
Sobic.001G163300.2	60	117	98	56	68	111	66	74	74	84	92	101	93	170	78	117	160	90	40	37	43	87	84	93	60	159	109	34	158	49	38	30	157	123	49	90
Sobic.001G163400.1	2268	3450	2760	2356	3319	2618	2365	2730	3116	1608	3245	2772	2412	2487	2374	1868	2372	2086	1819	1459	2264	1818	2433	1913	1794	2048	2402	1695	3620	2571	1481	2511	3414	2177	2902	2622
Sobic.001G163500.1	16	18	2	36	8	3	22	8	6	1	2	2	5	1	0	7	1	0	5	1	1	7	2	1	2	5	3	4	17	5	9	8	2	20	6	2
Sobic.001G163600.1	10	0	0	3	0	0	17	0	0	18	0	0	4	2	1	7	2	0	10	4	7	7	7	3	5	2	15	7	1	10	7	15	8	6	4	7
Sobic.001G163666.2	1	3	11	0	4	12	0	2	7	0	1	0	0	0	0	0	0	1	0	0	11	0	2	9	4	2	15	5	4	18	2	5	11	0	5	13
Sobic.001G163900.1	0	0	1	1	1	0	0	3	1	0	0	1	0	0	0	0	0	0	1	0	0	2	4	1	9	0	2	22	48	18	63	5	15	100	12	4
Sobic.001G164000.1	1	1	2	0	4	1	1	1	5	2	1	0	1	1	0	1	1	0	0	0	0	6	0	1	0	0	0	3	9	0	7	7	2	3	10	3
Sobic.001G164350.1	4	0	6	16	18	0	12	26	6	198	529	1150	203	341	927	247	408	1120	8	20	1	1	7	22	3	11	4	0	0	0	0	1	0	1	1	2
Sobic.001G164500.1	0	12	4	0	10	11	15	19	7	4	12	28	11	26	10	3	17	35	3	8	4	0	11	3	2	13	5	0	15	16	1	13	39	4	13	16
Sobic.001G164700.1	1732	696	1202	1951	654	1225	2101	512	1089	795	735	993	1337	613	1001	1428	626	1119	1099	582	845	1261	588	945	1051	863	754	995	1555	1193	848	642	1614	1024	1086	1782
Sobic.001G164800.1	73	105	9	137	102	7	170	89	12	30	287	14	225	272	16	82	187	16	72	63	12	79	109	10	61	101	17	46	329	79	68	199	56	181	302	23
Sobic.001G164900.1	19	40	72	17	24	70	29	22	79	25	23	14	17	21	30	35	14	32	2	6	51	19	16	36	22	26	51	12	27	42	14	7	54	14	13	44
Sobic.001G165000.1	38	28	21	35	17	31	60	8	19	1253	1499	1123	2283	1200	1172	1863	1086	720	22	15	2	6	24	62	15	17	5	8	21	16	6	17	11	31	15	4
Sobic.001G165200.1	0	1	8	0	3	3	0	1	3	0	0	0	0	0	2	2	1	0	0	0	0	0	3	0	0	0	0	0	1	1	0	1	5	0	1	4
Sobic.001G165301.1	1	6	13	0	12	10	0	10	6	0	14	25	0	4	15	2	3	19	0	5	6	0	1	18	0	10	9	0	25	11	0	19	15	0	11	10
Sobic.001G165401.1	0	1	1	0	0	0	0	0	1	0	1	0	0	2	4	0	3	3	0	0	0	1	2	0	0	0	1	1	1	8	0	3	2	3	1	1
Sobic.001G165600.1	0	4563	2549	0	6956	3953	0	4612	4164	0	3236	4027	0	3183	2200	0	2388	4768	0	2948	2666	0	3654	1782	0	4085	2346	0	2080	4763	0	2091	9947	0	2256	14365
Sobic.001G165801.1	46	71	160	54	101	119	39	101	123	16	81	199	66	46	150	53	61	125	36	32	116	51	90	105	48	37	110	26	136	184	29	61	182	58	75	136
Sobic.001G165901.1	0	8	4	0	7	2	9	0	2	0	6	5	4	9	0	0	8	2	171	222	872	202	436	764	189	311	942	3	10	10	0	5	6	3	10	5
Sobic.001G166000.2	0	1	0	0	2	0	1	1	2	0	8	1	4	5	0	13	1	1	13	4	3	5	15	7	33	13	10	0	1	0	2	5	0	3	1	0
Sobic.001G166200.1	9	3	0	17	3	2	23	0	0	15	4	1	18	2	0	14	2	1	5	1	0	6	0	1	12	0	0	8	3	2	6	3	3	6	3	1
Sobic.001G166300.1	238	108	6	472	293	7	387	101	2	181	149	5	429	75	9	411	84	7	254	283	3	290	154	11	261	240	14	469	532	144	628	293	127	343	719	84
Sobic.001G166401.1	5621	5395	160	8562	13800	148	7493	4841	130	2726	9672	154	6065	5859	126	4320	7234	1426	6738	11315	68	4333	5540	222	3779	7489	122	10970	19559	2824	17600	11671	2361	6875	24538	495
Sobic.001G166500.1	1969	1567	7	2190	3612	16	2798	2519	28	1413	2232	6	3880	1783	3	1407	1263	171	3263	3355	3	2969	2862	2	1954	2991	2	6872	4747	909	6609	3850	238	5517	6627	8
Sobic.001G166600.1	2539	2383	1769	2274	2542	1418	2699	1716	1786	2279	1947	2614	2549	1964	2177	1996	1504	1948	2274	1153	1577	2441	1597	1254	2365	1920	2123	1787	3327	1927	1829	1520	2403	2207	2606	1080
Sobic.001G166700.1	215	438	735	226	291	731	277	218	852	203	163	894	264	315	838	251	282	591	138	85	644	160	234	639	139	258	691	74	280	433	107	117	640	296	154	571
Sobic.001G166900.3	0	0	13	0	3	13	0	4	10	0	2	16	0	2	19	0	5	11	0	0	13	1	6	1	4	0	16	0	4	9	3	0	27	0	1	10
Sobic.001G167000.1	114	82	57	65	78	34	125	56	46	91	59	57	55	51	46	68	50	58	71	28	15	44	51	9	61	33	22	65	125	33	54	47	82	64	75	32
Sobic.001G167100.2	281	456	1080	219	338	735	330	237	910	433	275	665	361	264	649	379	256	498	290	156	610	420	277	460	452	353	734	233	693	359	295	192	679	582	288	473
Sobic.001G167300.1	1	26	129	1	52	185	15	66	94	1	47	110	2	25	114	6	18	115	0	0	0	0	0	0	0	0	0	0	0	0	0	0	0	0	0	0
Sobic.001G167500.2	0	0	8	0	0	5	3	0	8	0	0	2	3	1	19	0	0	0	0	0	2	2	1	8	0	3	12	0	3	3	0	3	2	0	0	0
Sobic.001G167600.1	19	36	49	5	38	59	32	46	41	12	35	61	17	33	40	15	18	49	15	25	55	12	30	32	25	23	54	11	77	30	15	25	48	34	34	42
Sobic.001G167800.1	193	141	90	177	215	90	195	161	63	190	172	43	184	115	58	181	88	65	113	78	40	121	119	45	101	85	48	125	242	61	114	87	85	197	157	65
Sobic.001G167900.1	743	533	411	642	478	329	892	380	380	495	429	353	570	328	293	689	351	352	354	202	238	455	323	225	350	290	295	318	638	343	300	255	446	472	395	307
Sobic.001G168100.1	280	686	5059	214	815	3376	252	476	3284	177	316	1950	193	184	2086	190	186	1340	217	362	2758	277	484	1879	296	313	2922	301	843	1363	258	437	1428	276	597	1900
Sobic.001G168250.1	0	0	0	0	0	0	0	0	0	0	0	2	0	0	0	0	0	0	0	0	0	3	0	0	2	1	0	0	0	0	0	0	0	0	0	2
Sobic.001G168400.1	1263	1902	8906	1276	1565	7408	1366	709	6602	939	711	7359	950	857	5438	983	924	4282	885	843	12071	986	1106	10347	1051	1366	12986	638	1484	6181	652	879	9046	964	902	6306
Sobic.001G168500.1	715	739	615	620	619	491	436	433	735	430	551	273	363	566	357	338	422	389	296	513	539	414	745	524	485	535	517	245	473	667	176	348	745	295	572	769
Sobic.001G168600.1	1869	1394	1052	1242	1088	754	1376	752	1269	906	1232	884	816	1006	1042	888	920	1070	1330	970	1281	1448	1305	931	1698	1146	1340	1603	1552	1592	1386	1051	2090	778	1584	1707
Sobic.001G168700.2	15	9	5	7	10	6	6	9	10	7	23	11	9	7	9	6	10	10	1	1	9	2	6	2	9	4	4	0	19	16	0	11	6	4	20	11
Sobic.001G168800.1	5	3	18	3	2	4	11	4	15	14	5	7	23	3	5	13	3	2	19	2	4	9	3	5	8	11	9	8	1	0	4	2	2	9	9	8
Sobic.001G168800.2	1	7	28	0	0	6	6	1	14	2	3	6	1	8	3	9	4	6	0	2	4	8	4	9	5	5	7	1	4	1	5	2	1	8	8	3
Sobic.001G168900.1	1759	1680	2087	1389	1403	1844	1669	1134	1971	1434	1217	2452	1298	1221	2188	1268	1167	1941	1499	983	1735	1480	1264	1882	1720	1323	2125	1413	1896	1817	1449	1359	2271	1281	1744	1766
Sobic.001G169000.2	6	18	85	14	18	41	37	12	45	41	15	51	50	16	37	83	19	56	0	0	0	0	1	8	0	0	0	0	0	0	1	0	0	0	0	0
Sobic.001G169100.5	2	0	1	2	0	1	0	1	1	0	0	0	0	0	1	0	0	1	0	0	3	0	1	0	1	1	0	0	2	1	0	0	1	0	2	0
Sobic.001G169200.1	130	65	12	175	7	27	152	29	17	209	11	13	56	13	10	114	6	3	25	16	18	37	0	22	37	7	35	17	11	9	21	15	15	40	24	13
Sobic.001G169500.1	3	13	10	0	6	8	1	6	32	3	9	1	0	7	1	0	5	66	0	2	0	0	3	0	0	4	0	0	6	1	0	0	5	0	1	0
Sobic.001G169600.2	299	511	529	253	532	582	348	456	442	211	544	593	362	420	543	241	440	521	171	247	337	167	443	490	180	399	337	171	731	486	183	430	589	312	582	617
Sobic.001G169700.1	108	107	90	124	41	150	98	59	87	197	191	79	56	80	9	127	116	92	15	18	5	31	11	346	19	57	87	26	89	75	28	119	611	41	53	424
Sobic.001G169800.2	1583	485	48	1033	214	87	1473	104	59	677	275	102	536	243	9	789	222	114	274	190	6	323	101	10	454	118	23	706	320	167	629	92	611	406	353	230
Sobic.001G169900.1	2330	4289	9223	2112	5417	6288	2688	5788	6477	2182	4398	5308	2662	2903	6878	1893	2926	4372	1871	2527	6227	2087	3451	5852	2187	2894	7215	1920	5381	2965	2097	3575	3738	2213	3752	3541
Sobic.001G169950.1	52	61	55	18	102	30	53	98	45	40	103	60	73	62	50	61	101	40	20	12	20	17	20	22	17	30	20	7	42	11	10	20	26	21	25	25
Sobic.001G170100.1	3520	4834	5777	2657	4886	3648	3613	3965	6275	3579	3617	5661	3573	3386	6552	2925	3287	4854	3199	1365	5099	3602	2520	2990	4335	2095	4927	3719	5549	3289	3191	2431	5170	5396	2920	2516
Sobic.001G170301.1	47	109	211	44	171	427	31	217	144	45	186	158	70	138	115	59	120	215	1218	4170	3048	1638	3797	1845	1553	3956	2346	929	10773	5730	763	6042	3030	1226	4960	1868
Sobic.001G170500.1	875	1877	346	495	1069	443	953	666	272	622	549	311	903	992	149	633	1196	363	576	237	93	686	429	110	826	564	142	1004	720	130	827	333	217	598	526	117
Sobic.001G170600.1	0	1	0	0	0	0	0	0	0	0	1	0	0	1	0	0	1	5	0	0	3	0	0	0	0	0	0	0	0	0	0	0	0	0	0	0
Sobic.001G170700.1	135	43	46	93	60	31	105	54	38	111	39	17	47	46	45	87	38	45	95	51	41	77	23	22	123	33	35	42	60	55	35	19	69	32	24	18
Sobic.001G170800.1	95	4	1	36	10	0	38	13	0	36	17	0	22	0	1	10	6	0	37	6	1	21	4	0	54	6	0	9	12	6	8	2	51	23	7	27
Sobic.001G171100.1	479	228	156	486	287	133	759	175	132	353	170	173	431	198	112	502	159	165	328	116	60	379	246	84	377	228	66	309	271	146	336	108	193	337	280	147
Sobic.001G171200.2	406	275	8	399	127	7	320	94	6	126	115	5	176	79	5	167	77	8	123	127	5	187	185	2	204	186	13	99	178	43	131	59	16	179	190	7
Sobic.001G171500.1	353	243	245	331	313	184	373	231	185	268	231	165	349	205	188	309	149	203	338	156	134	302	198	101	377	180	186	358	477	132	301	221	221	334	297	120
Sobic.001G171600.2	244	278	390	184	272	295	314	199	340	208	233	479	294	137	557	229	150	323	213	63	364	202	161	174	306	126	378	224	481	283	247	174	291	509	173	141
Sobic.001G171700.1	0	1	0	0	1	1	0	0	0	0	0	3	0	0	3	0	0	7	0	0	0	0	0	1	0	0	0	0	0	3	0	0	7	0	1	2
Sobic.001G171800.1	126	119	205	78	191	214	91	146	224	148	202	410	95	94	390	109	89	300	26	20	24	17	63	26	16	30	41	49	248	356	53	127	338	161	134	176
Sobic.001G171850.1	56	29	24	69	60	45	137	91	44	95	84	90	65	52	84	111	28	63	26	21	25	54	45	26	45	33	29	37	78	61	31	45	65	92	58	38
Sobic.001G172000.1	3543	2394	3161	3409	1773	3409	3762	1525	2774	2006	1885	2153	2545	1821	2571	3580	1921	2301	1768	1803	1784	2293	2151	2805	1975	2514	2058	1537	3661	3083	1682	1727	4969	1715	2973	4353
Sobic.001G172100.1	0	0	0	0	0	0	0	0	0	0	0	0	0	1	0	1	0	0	0	0	0	0	0	0	0	0	0	4	0	2	0	0	0	0	4	0
Sobic.001G172200.1	23	3	1	6	1	46	5	6	2	667	924	1381	1159	793	1087	932	666	752	741	399	1574	784	719	803	916	648	1021	791	1427	1178	621	825	1269	1174	1091	928
Sobic.001G172300.1	0	1	0	8	0	1	1	0	2	5	5	0	3	1	0	0	1	0	0	0	0	3	3	0	1	0	3	0	3	0	0	0	0	2	0	0
Sobic.001G172300.2	13	3	1	15	0	0	4	3	1	2	4	0	4	0	1	4	0	0	1	7	0	4	4	0	6	1	0	8	5	1	1	2	0	5	1	1
Sobic.001G172400.1	857	589	85	690	660	81	1122	446	93	539	536	85	743	507	65	623	629	150	1054	278	64	1025	973	50	964	644	48	595	1250	234	449	337	198	584	481	105
Sobic.001G172700.2	194	131	153	112	130	105	203	111	130	111	106	208	156	100	201	117	93	172	86	28	126	89	80	110	86	85	130	66	152	140	51	67	126	148	74	76
Sobic.001G172800.1	18	4	66	8	4	69	27	15	15	7	6	36	1	7	31	3	3	22	6	2	29	12	6	27	6	11	30	6	12	21	3	5	26	4	19	43
Sobic.001G172900.1	21	83	238	30	31	168	42	11	161	0	1	1	3	1	0	3	3	1	2	0	1	0	0	1	0	1	3	21	41	89	17	15	187	25	40	179
Sobic.001G173100.1	4	1	0	5	1	0	0	0	1	3	2	3	7	0	2	0	4	0	0	0	0	1	2	1	5	0	2	31	1	3	40	1	0	20	7	1
Sobic.001G173150.1	2	0	0	1	0	0	0	0	0	3	0	0	1	0	0	5	0	0	2	0	0	1	0	0	3	0	0	3	0	0	0	0	1	1	1	0
Sobic.001G173251.1	2	0	1	2	1	1	1	0	0	0	0	0	1	0	0	2	0	0	1	0	1	3	0	0	3	0	0	0	0	1	1	0	0	1	0	0
Sobic.001G173300.1	6358	6478	6041	5303	4590	4726	4987	3298	5184	4084	4899	5124	3070	4478	3559	4492	4252	4774	3519	3790	3605	3890	5016	4806	4770	4630	4898	3259	6376	6023	3148	3081	10964	3242	4083	5078
Sobic.001G173400.1	1013	955	1031	1178	2044	1020	1560	2191	1338	741	1853	1166	1230	927	1280	1311	805	1037	604	736	1534	768	1069	1000	799	762	1278	790	2118	827	694	1453	771	1113	1324	898
Sobic.001G173500.1	307	1121	1094	388	997	938	438	2159	1635	301	1575	712	280	800	1233	360	692	1212	257	1214	2114	312	1251	1780	380	926	2110	188	2387	1761	188	2121	2277	333	1567	2277
Sobic.001G173600.1	93	34	6	100	35	8	75	27	8	39	32	1	76	47	2	85	28	9	35	40	3	37	43	5	61	30	3	22	57	26	39	39	17	68	35	13
Sobic.001G173800.1	1643	3132	4692	1078	2691	4162	1599	2189	4576	1242	1626	4910	1209	1754	4846	1175	1630	3843	1277	678	3364	1494	1295	2423	1572	1120	3467	1131	2236	2549	1158	1440	3198	1339	1552	2448
Sobic.001G173900.1	1085	1958	6554	981	1651	4706	1150	1256	7278	1043	1665	3327	1257	1271	3359	1659	1608	2274	1036	743	3729	1172	1099	6328	1197	1140	4919	981	1888	1566	781	950	4045	1464	1510	5607
Sobic.001G174000.1	1	7	30	0	5	22	3	3	20	3	0	13	5	0	11	4	3	5	3	2	11	1	0	7	4	1	11	4	4	5	0	2	16	6	6	20
Sobic.001G174100.1	21	35	134	4	31	85	10	13	104	8	18	109	11	21	106	44	23	58	8	4	82	2	10	104	9	12	113	7	28	59	12	15	174	21	7	99
Sobic.001G174150.1	10	7	24	6	6	11	6	1	18	11	10	21	9	10	28	16	4	14	12	10	19	8	9	24	6	5	28	14	10	27	3	2	20	13	10	21
Sobic.001G174200.1	16	20	36	2	13	42	11	11	57	13	5	62	16	12	58	8	14	33	1	7	41	2	3	47	8	8	71	6	11	55	7	7	77	16	8	83
Sobic.001G174300.1	20	20	51	23	25	66	24	14	42	13	17	37	16	14	61	17	24	39	13	8	61	8	12	59	7	29	83	12	18	14	4	7	28	16	7	26
Sobic.001G174400.1	5	3	21	0	9	12	4	8	23	7	4	10	0	5	16	3	5	8	2	2	8	3	0	6	4	1	9	1	10	12	1	5	7	9	1	22
Sobic.001G174500.1	0	0	7	0	0	2	3	0	2	1	1	14	0	1	13	0	3	9	0	1	4	0	3	9	6	2	1	3	2	8	3	1	15	8	0	18
Sobic.001G174600.1	7	7	27	3	9	34	0	7	27	1	0	16	0	3	24	4	4	14	1	3	10	2	4	12	5	9	4	2	10	21	2	8	16	5	3	12
Sobic.001G174800.2	34	7	0	36	10	1	47	7	1	44	28	8	14	10	6	20	18	2	33	14	8	67	47	10	35	33	11	137	274	49	109	137	41	163	222	20
Sobic.001G174900.1	8242	7086	3984	5708	7458	3156	6427	5561	3794	6954	5507	3892	5275	5556	3871	4151	4923	3418	5600	2756	3819	5544	3815	3196	7191	3760	4174	5936	6395	2936	6122	4415	4925	4780	5809	3120
Sobic.001G175000.2	0	1	0	0	0	0	11	1	0	0	0	0	0	4	0	0	1	0	0	0	0	0	0	0	3	0	0	1	0	0	0	0	0	1	1	0
Sobic.001G175100.2	0	0	2	2	0	1	0	1	0	0	0	0	2	1	1	0	0	0	0	0	2	0	3	0	0	0	0	0	1	1	0	1	0	2	0	0
Sobic.001G175200.1	6	0	6	0	0	0	5	0	2	1	0	2	8	2	7	11	0	0	12	2	3	4	9	2	0	7	1	4	5	2	0	4	6	3	3	3
Sobic.001G175300.1	9692	8749	12307	8517	8284	16135	9737	6156	11425	6664	6501	14044	7301	6775	13050	7633	6550	12016	7592	6753	10830	8589	7098	13086	7971	9099	11792	6416	9235	14473	5963	7876	20671	5694	9875	19204
Sobic.001G175400.1	246	166	84	279	179	33	365	104	37	48	68	20	135	82	25	92	110	21	63	71	20	80	111	41	67	134	23	110	192	15	93	69	18	119	115	29
Sobic.001G175500.1	1011	741	322	758	641	240	742	422	313	1031	585	363	571	643	320	563	573	399	732	466	321	890	691	310	965	659	429	406	656	252	334	346	290	527	482	144
Sobic.001G175501.1	168	96	88	156	288	61	225	279	86	68	63	91	118	89	77	114	55	63	122	56	130	92	84	80	124	57	69	147	122	26	138	63	38	117	88	45
Sobic.001G175600.1	864	433	1214	774	675	1190	1031	616	1006	609	681	1107	909	509	1201	803	356	922	585	537	938	742	829	1091	648	646	995	638	1126	753	649	593	533	691	624	728
Sobic.001G175700.1	504	231	238	907	178	259	753	142	245	764	188	340	730	178	318	1092	242	198	529	236	280	677	322	307	518	318	238	337	298	181	265	192	167	794	283	302
Sobic.001G175800.1	1140	1445	3391	1250	1795	4097	1360	1245	2680	491	833	2621	620	567	2382	677	724	1994	353	574	2127	472	749	2669	361	769	2100	269	976	1078	347	380	1573	519	644	1902
Sobic.001G176000.1	40	27	48	32	17	33	56	10	36	54	17	22	57	20	12	72	31	42	59	18	33	47	12	22	57	27	26	25	18	26	15	9	51	19	14	14
Sobic.001G176100.1	0	2	0	0	1	0	0	0	0	4	0	1	7	0	0	2	0	2	3	1	1	3	0	2	3	1	0	0	0	0	0	0	0	0	3	1
Sobic.001G176200.1	582	1012	1390	545	885	1321	691	706	977	540	1048	1139	664	706	1262	537	796	841	515	663	1147	586	1011	1212	545	825	1212	542	1202	768	551	787	1011	521	913	798
Sobic.001G176300.1	0	15	36	0	21	46	0	14	57	0	9	30	4	2	14	0	6	28	3	4	13	4	14	14	5	4	14	0	13	23	0	6	35	1	9	22
Sobic.001G176400.1	0	0	0	3	0	1	0	2	0	0	3	2	11	5	3	10	1	0	2	2	6	3	2	1	5	3	6	0	11	11	7	1	14	1	5	23
Sobic.001G176600.1	54	53	54	59	9	43	39	8	29	24	16	51	11	11	32	8	7	37	3	4	165	17	3	134	39	22	189	11	14	18	3	13	10	3	30	5
Sobic.001G176700.1	1629	2108	2599	1435	2489	1776	1856	2087	2219	1404	1905	2986	1442	1703	3161	1192	1469	2165	1380	904	2488	1447	1691	1415	1541	1249	2601	1383	2546	1142	1570	1437	1496	1475	1802	760
Sobic.001G176800.1	308	488	680	355	609	605	349	502	780	265	459	923	299	436	871	318	439	742	300	256	660	319	342	548	370	397	680	290	740	456	295	349	637	346	504	396
Sobic.001G176900.1	356	289	406	154	265	278	280	179	329	160	135	258	149	131	202	140	112	232	116	98	148	121	157	100	123	127	145	154	301	251	170	115	305	138	201	158
Sobic.001G177000.1	1715	18	0	1649	19	0	1411	244	0	2498	699	2	2931	57	0	4243	22	0	1640	1238	9	2500	507	11	3089	217	5	1997	1858	19	1734	721	8	1773	1925	5
Sobic.001G177100.1	2430	2944	4056	1755	2930	3661	2338	2473	3879	2063	2781	8774	1553	2349	8392	1524	2227	5595	2128	1605	7961	2157	2386	5022	2362	2025	9364	1518	2367	3612	1440	1839	4134	1192	1967	3104
Sobic.001G177200.1	61	53	29	26	102	27	58	43	28	11	31	18	17	20	32	32	25	10	17	15	15	16	66	9	15	30	9	36	84	24	38	37	32	38	58	8
Sobic.001G177300.1	7	2	7	5	4	4	11	3	5	13	4	13	7	5	11	23	1	11	5	0	12	6	6	7	8	4	4	6	1	7	6	5	3	3	7	7
Sobic.001G177300.2	2	2	5	1	5	6	0	0	6	1	4	4	3	2	15	0	5	7	1	3	11	1	6	0	2	3	6	0	7	3	3	4	5	0	2	0
Sobic.001G177300.4	15	78	134	26	59	115	52	44	137	49	39	126	17	29	125	30	46	103	26	15	98	36	51	85	26	45	89	34	76	64	18	35	88	64	48	53
Sobic.001G177400.1	244	376	410	223	566	342	221	410	490	200	437	461	196	350	601	164	311	401	171	173	461	197	347	194	165	240	381	149	527	374	168	262	266	166	324	179
Sobic.001G177500.1	611	471	454	594	399	501	812	281	434	983	904	1095	1710	793	1376	1477	808	964	1254	488	941	1282	960	688	1290	837	943	516	926	474	473	373	564	1043	448	277
Sobic.001G177600.2	0	0	3	0	2	0	0	0	1	0	0	0	0	0	0	0	1	1	0	0	2	1	1	0	0	1	2	0	0	1	0	0	0	0	0	4
Sobic.001G177700.1	12	92	205	10	130	63	5	67	186	8	22	44	2	23	66	12	27	38	3	8	51	12	32	43	19	32	69	10	78	187	9	33	92	14	15	51
Sobic.001G177800.1	9309	12713	23136	7987	11123	26242	8181	8047	20337	8038	8604	24903	5842	9703	21461	8376	9980	20922	8646	7158	20147	9751	7725	23728	9146	12134	23176	6762	9632	21698	5927	7373	36190	5585	9755	31454
Sobic.001G177900.1	293	14	3	233	13	1	229	22	6	132	37	2	97	42	0	150	18	1	112	12	1	138	30	1	195	15	0	101	24	11	63	16	212	165	22	100
Sobic.001G178000.1	111	54	35	108	45	59	114	66	27	73	90	43	48	43	18	125	32	43	78	44	38	98	85	33	106	57	29	53	119	66	42	67	79	82	84	45
Sobic.001G178100.1	2815	1342	297	2872	791	395	2464	657	288	2237	1562	294	2041	1154	267	2344	1113	427	1837	1331	261	2096	1875	328	2235	1680	274	1501	2439	1026	1471	1171	1565	1843	2490	866
Sobic.001G178200.1	50	24	10	75	31	12	88	33	6	25	34	15	57	14	13	64	16	6	45	20	18	57	20	17	32	23	23	22	63	24	25	17	15	47	35	7
Sobic.001G178250.1	106	86	81	84	99	118	101	88	54	80	137	128	110	77	89	107	103	156	84	81	148	79	149	221	91	133	216	67	176	145	35	84	112	71	130	152
Sobic.001G178400.1	3608	3069	1932	2644	2520	1809	2733	2067	1772	2860	3066	2512	2691	2847	2281	2374	2519	1869	3032	1888	2439	3007	2951	2021	3206	2792	2443	2582	3587	2103	2503	2764	2701	1786	3504	2011
Sobic.001G178500.1	1220	986	1503	1122	966	1443	1323	804	1225	802	909	1548	945	950	1381	870	849	1342	809	806	1125	962	1157	1530	897	1073	1201	655	1767	1286	636	1076	1859	788	1450	1996
Sobic.001G178600.2	4761	4271	728	3876	6007	706	5455	5230	891	2885	4845	1592	4045	2962	1252	2516	3158	1184	3027	2190	1262	3337	4394	984	3711	2237	1736	4690	7013	1176	4349	3606	1531	5811	4871	1125
Sobic.001G178700.1	133	160	267	88	151	166	172	122	235	113	116	220	126	105	250	133	92	209	103	55	183	129	83	106	112	85	254	103	271	120	140	102	174	246	115	94
Sobic.001G178800.1	733	794	753	959	894	623	1109	718	663	0	0	0	0	2	0	0	0	1	0	0	0	0	12	2	0	0	0	48	186	8	66	81	7	43	117	11
Sobic.001G179000.1	1	7	8	3	0	10	3	1	6	0	12	5	0	2	13	0	3	3	0	4	12	0	4	6	0	3	7	0	6	3	1	3	6	2	3	17
Sobic.001G179000.2	65	225	545	107	447	574	104	294	368	66	219	297	108	219	420	78	236	292	63	229	283	101	308	361	56	330	330	68	391	200	69	202	230	90	246	287
Sobic.001G179100.1	946	119	75	1030	135	59	919	84	73	788	127	99	548	104	78	1218	101	21	576	374	85	761	253	93	795	236	94	496	127	85	377	95	66	682	414	90
Sobic.001G179200.3	4	0	0	3	0	0	0	0	0	0	2	0	3	0	0	2	2	0	0	0	0	6	3	3	2	0	0	3	0	0	4	0	2	0	0	0
Sobic.001G179400.1	4	4	1	0	5	0	3	3	0	2	7	5	4	8	0	0	5	4	2	2	0	2	2	0	7	2	0	0	3	6	1	0	16	0	5	5
Sobic.001G179560.1	4	6	12	0	4	8	2	0	10	18	39	142	21	26	167	21	30	105	23	9	102	6	15	65	16	28	87	10	71	71	26	29	91	31	43	55
Sobic.001G179680.1	6	6	238	6	4	185	1	21	194	0	0	0	0	0	0	0	0	0	0	0	0	0	1	0	0	0	0	2	3	24	3	0	65	5	0	78
Sobic.001G179740.1	8	8	23	4	36	12	5	85	15	0	13	7	0	1	13	0	1	12	0	3	3	0	3	1	0	0	5	0	6	6	4	14	14	1	1	10
Sobic.001G179740.2	49	253	733	15	344	901	22	367	598	2	132	466	0	58	420	0	51	404	1	74	218	0	36	214	0	15	205	2	106	619	13	115	353	17	19	636
Sobic.001G179900.1	215	456	381	215	457	366	318	253	511	207	508	372	303	320	377	276	348	275	178	207	323	214	585	307	247	231	425	213	782	419	202	420	441	421	460	516
Sobic.001G180200.1	698	835	865	766	1232	810	826	1603	729	671	1709	341	731	594	495	736	821	254	468	894	546	695	1063	1044	564	800	758	629	2979	252	661	1861	664	657	2029	469
Sobic.001G180300.1	72	10	20	82	8	15	87	12	10	58	14	13	47	7	4	61	9	24	59	9	5	76	22	6	74	18	14	39	20	17	31	11	41	32	8	13
Sobic.001G180500.1	11	12	5	9	6	7	7	3	4	6	7	2	5	2	4	12	5	7	0	0	0	0	1	0	0	0	0	0	0	0	1	3	4	1	0	3
Sobic.001G180700.1	4441	1974	1	4317	0	3	4807	1734	36	75	602	5035	98	1098	1726	150	1834	8892	1020	3137	34001	1325	15	84251	2089	5701	50121	603	12291	23786	543	2028	17372	1655	6337	35405
Sobic.001G180800.1	5	9	13	4	8	3	0	0	13	3	14	19	1	1	11	10	5	3	0	0	12	0	1	5	2	2	10	0	5	11	2	2	5	2	5	8
Sobic.001G180900.1	1465	1430	4622	1483	1401	3132	1488	1330	3503	1154	1451	2276	1285	1262	2053	1313	1091	1672	924	1028	3185	1177	1299	3533	1095	1263	3915	544	1888	1531	646	1016	2537	1233	1182	3604
Sobic.001G180950.1	0	0	4	0	3	3	0	5	1	3	4	0	0	1	0	5	2	2	1	0	4	2	4	0	1	1	0	0	7	2	2	4	2	3	2	7
Sobic.001G181000.1	0	0	6	0	0	4	0	4	8	0	2	0	0	0	9	0	0	3	0	0	53	0	0	2	0	0	25	1	3	1	0	0	1	0	0	4
Sobic.001G181100.1	155	137	243	129	118	292	265	335	415	114	89	280	202	100	359	123	83	202	101	80	792	201	74	202	162	76	393	102	157	151	89	87	280	213	68	251
Sobic.001G181200.1	76	36	28	35	27	16	67	13	26	30	34	17	27	30	14	31	28	23	101	26	13	158	64	18	146	71	20	43	85	42	30	32	50	60	32	16
Sobic.001G181300.1	1463	1042	259	1849	2199	269	2134	2091	290	1544	2111	357	2763	1379	255	1840	1103	488	1589	2308	264	1902	2421	155	1866	2246	211	1507	2707	934	1371	2092	483	1576	3699	383
Sobic.001G181400.2	60	45	36	30	70	33	86	113	34	71	106	32	83	74	37	95	55	50	39	61	23	70	138	10	48	118	18	63	151	88	63	69	57	88	135	46
Sobic.001G181500.2	4499	3423	3934	4749	3197	4172	5688	2550	3627	3398	3205	3776	4440	2915	3245	5020	2773	3358	3720	3155	3158	4237	3098	4292	4050	3610	3029	4455	7413	4421	4183	2916	8573	4320	6165	8656
Sobic.001G181600.1	0	10	12	0	5	14	0	7	18	0	0	6	3	0	1	0	0	2	0	0	4	3	7	0	0	2	2	0	7	23	0	12	80	2	3	83
Sobic.001G181700.1	554	489	831	553	907	799	526	1071	746	295	1145	1041	314	489	1080	403	453	896	208	960	1294	275	1125	1238	288	671	1192	296	2009	865	246	1053	499	393	1368	1040
Sobic.001G181800.3	0	0	0	0	0	0	0	0	0	78	86	139	62	69	119	83	66	126	61	52	56	70	89	37	88	40	52	3	3	1	6	1	0	5	0	1
Sobic.001G181900.1	4	1	0	13	5	0	6	0	0	0	0	6	0	3	3	3	1	5	0	0	7	0	2	2	0	0	3	17	12	1	20	5	1	20	4	3
Sobic.001G182000.2	0	0	0	0	0	0	0	0	1	0	1	0	2	0	1	6	0	1	0	0	0	0	1	2	0	0	0	2	0	2	0	0	0	0	0	0
Sobic.001G182100.1	0	0	1	4	0	1	4	1	3	5	3	1	2	1	2	0	1	2	0	1	0	1	0	1	0	2	1	2	0	7	4	1	0	3	1	1
Sobic.001G182300.2	20	5	0	14	0	0	26	1	0	90	8	0	17	6	0	32	10	0	7	0	0	11	0	0	12	0	1	0	0	0	0	0	0	1	3	0
Sobic.001G182400.1	0	0	0	0	0	0	0	1	0	0	1	2	1	0	0	0	0	0	0	0	0	0	0	1	2	0	4	1	1	0	1	3	3	0	2	1
Sobic.001G182500.1	48	55	0	45	8	7	28	27	6	57	81	41	19	34	15	66	57	26	51	138	152	51	22	317	131	54	277	12	37	75	11	34	41	37	135	43
Sobic.001G182600.1	2	2	1	3	12	1	3	11	1	2	17	4	0	3	0	6	2	1	2	6	0	0	2	0	14	0	1	10	1	0	5	0	3	3	6	1
Sobic.001G182700.1	25	12	32	10	18	31	23	17	24	0	0	0	1	0	0	0	0	0	0	0	0	1	5	0	2	5	2	29	41	21	18	18	44	44	18	33
Sobic.001G182850.1	56	12	15	72	14	6	39	26	9	2	0	0	6	0	0	0	0	0	0	0	1	0	1	0	0	0	0	27	37	28	16	29	22	49	32	10
Sobic.001G183000.1	81	44	30	117	46	23	101	34	16	53	18	39	59	10	22	89	27	41	82	21	12	82	33	2	83	32	15	67	61	22	63	21	42	75	37	9
Sobic.001G183100.1	562	47	108	404	166	94	453	66	62	449	53	234	495	43	189	540	37	150	381	61	52	418	48	48	542	99	102	700	87	23	709	54	75	255	53	56
Sobic.001G183200.1	3	3	0	0	4	1	6	2	0	2	8	1	14	4	1	7	4	3	3	2	0	4	5	1	4	2	1	1	7	0	4	2	0	4	2	0
Sobic.001G183300.1	92	60	0	101	58	2	86	62	1	91	97	7	132	111	10	66	66	11	98	36	6	96	78	7	68	54	10	72	125	6	48	52	0	106	89	0
Sobic.001G183401.1	4	3	3	9	0	66	2	3	0	185	308	812	331	288	736	315	260	486	4	3	0	8	0	46	0	35	0	315	1209	492	271	544	679	474	658	732
Sobic.001G183500.1	34	34	66	17	73	40	44	45	36	38	32	128	27	49	58	40	23	136	20	5	5	4	12	2	10	12	7	18	50	32	24	33	60	23	17	22
Sobic.001G183600.1	266	188	579	337	222	599	349	254	596	321	246	791	347	183	505	277	196	598	122	88	140	192	188	138	343	99	127	143	223	170	119	78	558	224	168	507
Sobic.001G183666.1	1	0	0	1	1	0	2	0	0	0	0	0	0	0	0	0	0	0	0	0	0	0	0	0	0	0	0	0	2	0	0	1	0	1	2	0
Sobic.001G183700.1	0	13	6	0	0	1	0	1	13	0	0	0	0	4	7	0	3	4	0	0	56	0	0	141	4	3	92	0	0	35	0	1	11	0	0	29
Sobic.001G184000.1	75	195	44	68	32	56	50	55	61	37	13	1	10	38	8	14	71	12	30	26	86	24	19	167	35	42	157	25	59	85	19	62	91	55	44	120
Sobic.001G184100.1	1	2	0	1	0	1	1	0	2	10	0	0	5	0	1	8	1	0	0	0	3	0	1	19	1	0	20	2	0	27	0	4	34	6	1	25
Sobic.001G184300.1	0	1	0	1	0	0	0	0	1	9	6	0	9	3	0	19	1	0	0	1	0	2	1	0	9	2	0	1	1	0	5	0	0	6	2	0
Sobic.001G184300.2	0	4	0	0	0	2	0	0	1	0	0	1	0	0	0	0	0	0	0	0	0	0	0	0	0	0	0	1	8	2	1	1	2	0	8	1
Sobic.001G184300.3	16	17	5	14	19	6	36	18	11	15	8	2	16	8	3	19	4	3	18	3	1	20	15	1	18	7	2	15	45	11	10	10	10	27	28	13
Sobic.001G184800.1	1	0	1	12	0	6	1	0	1	0	0	0	0	0	0	2	4	0	1	1	0	0	0	0	0	3	0	0	3	3	1	1	1	6	0	0
Sobic.001G184900.1	88	76	0	435	1	0	234	1	0	308	83	119	122	117	133	265	199	99	97	52	74	157	21	130	130	77	87	20	11	59	8	13	10	24	3	19
Sobic.001G184950.1	1	1	1	5	0	0	3	0	0	0	0	1	0	0	0	0	0	0	8	0	1	4	0	0	1	1	2	2	1	0	4	2	0	2	0	0
Sobic.001G185000.1	2	1	0	4	2	0	0	1	0	2	0	0	1	0	0	12	0	0	0	0	0	2	0	0	0	1	0	3	0	1	1	1	0	4	1	1
Sobic.001G185100.1	0	25	2	0	8	5	0	23	2	0	6	1	0	5	0	1	1	2	1	5	0	1	2	0	0	3	0	7	5	1	0	7	0	1	2	0
Sobic.001G185200.1	19	54	49	6	23	51	14	55	50	6	26	46	9	15	38	2	15	42	15	25	15	23	26	38	7	21	20	24	19	3	14	26	9	8	10	6
Sobic.001G185300.1	0	0	1	0	0	0	0	0	2	2	1	0	0	2	0	9	0	1	1	0	0	0	0	0	3	1	0	5	0	0	2	0	0	0	1	1
Sobic.001G185400.1	239	297	937	229	270	503	223	437	1102	128	225	337	84	136	509	129	151	375	65	193	790	48	208	393	75	193	772	253	423	649	228	329	517	262	258	721
Sobic.001G185450.1	0	0	0	0	1	0	0	0	0	1	2	0	3	9	2	9	13	6	4	1	0	2	2	1	7	12	0	0	0	0	0	0	1	0	0	0
Sobic.001G185500.1	64	131	412	33	78	276	71	79	354	200	76	92	136	78	61	165	86	61	104	79	287	138	66	308	125	103	470	81	113	128	48	48	454	68	41	206
Sobic.001G185500.2	0	61	202	4	21	144	8	29	172	28	22	14	11	11	34	29	17	11	7	6	77	6	10	121	20	25	146	8	15	40	7	4	186	20	5	126
Sobic.001G185600.1	184	520	285	135	961	209	171	675	332	259	552	347	318	501	401	283	504	605	388	640	335	392	710	140	388	794	196	223	607	476	212	338	215	117	229	96
Sobic.001G185800.1	26	144	24	25	330	41	13	305	84	152	347	197	92	183	161	150	217	236	68	151	157	110	221	67	79	179	96	45	83	39	46	33	52	45	48	38
Sobic.001G186100.1	758	1953	6001	749	2373	6022	1006	1734	4959	645	1491	7489	792	1183	7084	664	1180	4742	713	1198	7757	805	1565	6610	835	1359	9278	410	1714	4724	444	1335	4909	566	1310	5403
Sobic.001G186300.1	1111	1159	1554	1006	1204	1271	1137	907	1334	4	11	12	9	9	9	9	9	17	425	253	637	525	561	532	570	423	575	736	1324	939	631	733	1032	806	945	812
Sobic.001G186401.1	103	176	283	147	223	199	129	166	248	6	2	0	8	0	1	0	1	1	0	1	0	1	1	0	0	0	0	0	0	0	0	0	0	0	0	0
Sobic.001G186500.2	256	208	247	260	269	188	258	199	255	4	0	3	3	1	3	4	1	4	0	0	0	2	1	0	0	0	0	0	0	0	0	0	0	0	0	1
Sobic.001G186600.1	1017	1574	3342	543	898	1599	747	514	2371	0	0	0	0	0	0	0	0	0	0	0	0	0	0	0	1	0	0	0	0	0	0	0	0	0	0	0
Sobic.001G186700.1	48	166	242	28	154	157	31	117	262	47	57	209	61	49	133	25	48	171	20	11	12	31	43	1	34	31	11	11	57	46	8	26	70	26	27	34
Sobic.001G186800.1	884	1104	1168	859	1166	1249	851	847	1160	1248	1723	1462	946	1263	1682	1009	1177	1649	785	911	1372	957	1134	1271	997	1089	1369	673	1789	1293	571	1173	1462	818	1415	1223
Sobic.001G186850.1	368	358	857	324	294	463	297	204	637	728	517	749	593	423	1003	682	398	661	3	0	0	5	51	32	0	1	1	1	1	0	1	2	5	3	1	1
Sobic.001G186925.1	102	82	177	107	46	92	177	39	135	235	144	157	205	101	205	249	84	148	27	29	11	48	75	45	53	43	31	11	48	20	19	10	32	39	22	35
Sobic.001G187000.2	35	93	338	42	70	252	42	29	258	2	44	203	29	39	154	21	43	199	4	12	53	6	16	50	22	11	82	9	39	112	20	17	129	28	27	96
Sobic.001G187100.1	2	13	29	3	8	12	18	6	14	5	7	14	9	8	15	6	6	16	7	7	13	14	10	13	6	14	9	4	20	14	10	4	18	8	8	17
Sobic.001G187100.2	8	1	6	2	1	6	1	1	5	3	0	0	0	0	8	0	0	1	0	2	3	0	2	5	0	0	5	0	0	0	0	0	3	0	0	6
Sobic.001G187200.1	353	578	1131	363	524	1054	360	356	911	328	419	389	297	392	409	370	362	527	240	435	423	344	496	629	312	559	616	203	742	854	188	336	1433	327	495	1288
Sobic.001G187300.1	11	15	4	12	4	13	9	3	17	6	8	1	7	5	1	8	2	12	7	6	1	0	5	5	7	7	14	1	3	8	5	7	40	0	4	13
Sobic.001G187700.1	106	39	0	161	33	0	156	36	0	58	35	0	60	12	0	78	14	0	80	25	6	90	32	2	67	48	6	161	212	12	270	83	33	120	165	13
Sobic.001G187800.1	8	17	10	2	22	1	7	10	5	1	6	2	1	7	2	1	7	2	0	2	1	1	6	5	1	6	4	3	8	3	1	8	0	3	11	1
Sobic.001G187900.1	119	215	745	69	259	374	194	304	655	86	163	728	176	120	989	150	97	495	57	81	411	109	175	232	130	65	425	119	439	317	103	171	260	221	142	240
Sobic.001G188000.1	439	319	541	326	528	367	465	506	376	279	349	596	330	205	571	387	264	386	232	166	275	259	380	234	327	266	414	280	694	328	238	275	350	267	452	170
Sobic.001G188100.1	0	2	1	0	0	3	0	0	2	0	0	0	0	0	0	0	0	0	0	0	0	0	0	0	0	0	2	0	0	9	0	0	3	0	0	0
Sobic.001G188400.1	26	13	44	24	20	28	31	8	31	13	8	32	18	26	28	21	14	23	25	9	14	30	16	15	24	15	17	6	14	17	2	9	44	12	13	19
Sobic.001G188400.2	0	1	8	0	3	9	0	1	9	3	2	17	0	1	9	5	1	6	0	0	7	5	2	4	2	0	8	0	4	6	0	2	9	5	0	8
Sobic.001G188500.2	0	55	8	9	12	8	6	11	17	2	2	25	0	5	22	0	2	16	1	12	26	0	7	9	0	17	22	3	32	62	2	30	42	6	16	20
Sobic.001G188600.1	158	73	58	88	59	39	110	22	64	68	27	72	66	31	46	84	42	66	116	20	42	96	26	40	142	37	50	122	49	37	94	22	89	121	46	30
Sobic.001G188700.1	2117	1030	641	1516	790	506	1447	564	708	1757	675	471	909	715	592	1378	630	590	1571	612	602	1469	737	420	2008	678	615	1642	1167	719	1471	599	844	806	1021	422
Sobic.001G188800.1	0	0	1	1	0	0	0	0	3	0	0	0	2	2	0	2	0	0	0	0	0	2	0	0	3	0	0	1	3	2	2	0	0	2	2	4
Sobic.001G188900.2	3	0	1	0	1	2	0	0	1	0	1	0	0	0	1	0	2	0	0	1	0	1	0	0	0	0	0	0	0	0	0	0	0	0	2	0
Sobic.001G189000.1	911	45	112	564	71	173	461	69	96	553	74	138	297	50	74	397	46	115	767	147	64	1118	116	114	1259	126	83	219	101	131	208	51	349	96	50	109
Sobic.001G189200.1	0	11	2	0	11	11	0	18	2	1	2	4	3	0	2	0	6	11	4	8	14	0	3	54	0	25	35	0	3	13	1	3	14	1	0	8
Sobic.001G189300.1	0	7	4	0	16	9	0	11	5	5	14	14	12	7	11	9	4	15	4	4	3	0	0	3	2	2	5	23	25	27	6	13	52	32	16	25
Sobic.001G189500.1	5	5	10	4	4	8	0	4	8	11	3	3	7	3	3	5	3	7	2	1	4	0	2	5	6	4	0	8	13	18	0	6	25	5	1	13
Sobic.001G189600.1	195	217	770	159	294	669	191	287	569	118	285	473	96	106	429	128	121	273	137	242	558	164	380	518	165	271	609	164	727	325	164	401	301	138	538	366
Sobic.001G189700.2	2	4	7	9	13	7	3	11	10	13	26	3	16	21	3	17	21	9	5	4	2	2	30	5	11	11	6	7	38	8	13	24	5	5	26	16
Sobic.001G189750.1	164	82	98	128	110	104	260	83	110	0	1	9	1	2	5	0	0	6	0	0	0	0	0	0	0	0	1	0	0	0	0	0	0	0	0	1
Sobic.001G189900.2	46	37	4	59	54	16	54	46	28	60	48	11	45	82	17	75	43	13	88	113	65	128	71	71	96	85	73	125	251	109	108	153	97	69	99	81
Sobic.001G190000.1	677	499	1126	699	664	1103	875	537	903	495	594	883	829	469	660	691	439	749	531	358	650	501	530	849	431	505	658	471	805	771	430	443	688	595	601	972
Sobic.001G190100.1	23	27	7	40	21	1	40	10	14	1	39	1	14	62	1	2	26	9	20	8	9	7	57	59	22	37	22	21	49	10	3	10	12	19	15	26
Sobic.001G190200.1	89	54	30	57	46	12	137	32	32	39	38	29	65	34	14	54	28	16	25	18	12	30	11	27	49	22	63	40	42	89	29	20	103	40	31	62
Sobic.001G190300.1	8	38	0	4	10	0	7	1	0	9	3	0	13	12	0	0	13	4	5	26	0	17	16	0	8	27	2	1	23	6	2	5	3	6	17	1
Sobic.001G190400.1	9	10	13	13	22	14	22	11	15	21	18	12	16	13	13	21	19	15	9	8	9	16	8	11	21	9	10	10	26	20	14	14	18	23	10	6
Sobic.001G190400.2	16	25	49	21	22	56	25	39	55	20	40	55	32	23	85	24	27	45	5	19	25	18	20	25	20	24	48	16	49	31	11	25	59	31	37	18
Sobic.001G190500.1	2	0	0	0	0	0	0	0	0	0	0	0	0	0	0	0	0	0	1	0	0	1	2	0	0	0	1	1	0	1	2	0	6	0	1	2
Sobic.001G190600.1	8	0	0	4	0	0	7	0	0	4	0	0	1	5	0	4	1	0	7	0	0	6	0	0	12	0	4	5	6	3	5	0	0	8	1	1
Sobic.001G190700.2	4	0	0	0	0	1	5	0	0	19	2	0	1	0	1	3	0	1	1	2	1	2	0	0	2	1	0	3	2	1	3	0	0	9	2	0
Sobic.001G190900.1	1	3	14	0	4	16	0	17	6	1	14	1	1	9	4	0	6	7	0	2	0	0	1	0	6	3	2	0	5	10	0	4	79	0	8	40
Sobic.001G190900.2	0	3	3	0	0	2	0	0	4	5	1	1	0	0	1	0	1	2	0	1	0	0	4	0	0	0	0	2	2	5	0	1	14	2	3	6
Sobic.001G191000.1	626	265	286	553	225	201	512	138	224	497	215	199	461	154	216	394	178	181	351	233	279	416	253	255	460	256	268	414	469	177	409	225	283	388	422	150
Sobic.001G191100.2	41	29	32	14	30	47	24	20	31	17	23	50	8	16	56	21	24	42	8	15	56	22	37	45	10	33	54	15	53	66	20	24	43	14	34	31
Sobic.001G191200.1	2713	1623	16571	2840	5867	21859	2467	5657	13417	4396	4875	21398	2226	1823	26941	3952	2078	21860	1723	3700	18652	2269	1836	20898	1402	2261	17106	860	1595	9732	1064	3591	9712	2275	1905	13766
Sobic.001G191200.2	124	97	669	112	277	910	177	348	640	342	285	983	170	121	975	200	105	787	41	117	779	127	73	902	83	82	606	104	132	428	79	258	535	271	101	832
Sobic.001G191300.1	135	102	100	93	114	126	131	58	118	105	109	125	101	87	142	124	88	157	77	83	119	156	118	84	139	81	111	64	109	245	55	66	418	89	63	233
Sobic.001G191400.2	280	448	554	150	493	511	239	334	565	230	396	514	289	379	631	215	403	488	226	136	401	270	267	426	278	266	479	215	546	351	167	232	617	240	329	427
Sobic.001G191500.2	0	7	2	0	6	2	0	5	4	2	2	1	3	2	1	0	0	1	0	0	2	0	3	0	0	0	4	0	3	2	0	0	5	3	1	2
Sobic.001G191600.1	455	801	1894	431	1298	1443	488	898	1543	899	1349	1668	801	857	2494	760	999	1431	701	781	1827	697	1634	1899	890	1161	2021	362	971	455	356	688	591	440	880	661
Sobic.001G191700.1	1508	1807	2655	963	1670	1217	1333	1434	2935	1394	1160	2822	1273	1193	3241	1032	1066	1928	1212	425	1732	1235	736	1036	1604	603	2041	1505	1967	1124	1382	844	1840	2063	847	679
Sobic.001G191800.1	39	17	1	28	28	5	23	10	4	27	39	1	13	21	3	20	40	2	19	16	8	30	13	12	23	37	7	27	94	4	40	15	7	32	73	2
Sobic.001G191900.4	0	2	0	4	3	4	6	1	5	0	5	7	4	4	4	3	2	3	0	0	4	0	1	2	8	0	5	1	1	8	0	0	7	2	0	3
Sobic.001G192000.1	664	977	1081	533	1016	828	940	842	1026	600	670	979	700	780	1093	664	700	965	537	363	754	701	694	809	622	585	920	749	1740	935	731	808	1675	1212	965	1045
Sobic.001G192100.1	46	16	2	57	3	1	58	6	1	83	45	3	77	13	1	96	18	7	33	43	2	53	19	6	77	8	2	88	124	1	61	86	1	70	225	2
Sobic.001G192200.1	42	92	135	39	46	103	43	41	124	35	65	88	36	92	89	48	80	127	26	59	202	44	71	137	37	82	209	23	43	105	13	29	181	13	22	115
Sobic.001G192250.1	352	500	1031	400	537	1036	480	424	933	286	304	584	340	250	613	310	317	401	223	83	388	260	224	470	237	255	417	253	655	325	222	300	419	399	403	668
Sobic.001G192300.1	0	5	1	0	3	0	0	0	0	0	0	0	8	0	0	0	0	1	0	0	1	0	0	0	4	0	0	0	0	0	0	0	0	0	3	1
Sobic.001G192400.1	291	266	262	219	440	140	304	347	204	165	405	202	265	203	209	301	217	217	187	239	272	193	223	283	254	227	326	297	480	156	235	297	140	120	268	96
Sobic.001G192600.1	412	252	590	407	362	486	411	249	548	211	261	485	209	152	507	389	151	375	221	216	639	298	204	503	225	204	805	192	328	399	157	197	425	237	225	428
Sobic.001G192750.1	0	0	0	0	2	1	0	4	2	0	4	0	1	2	1	0	2	1	0	11	4	0	4	1	0	3	0	0	0	2	0	0	0	0	0	0
Sobic.001G192800.1	116	102	273	69	241	128	135	181	344	109	270	210	118	112	158	187	132	244	119	160	202	135	203	265	134	157	312	110	274	99	89	131	156	50	146	59
Sobic.001G192900.1	592	405	1380	594	504	1014	757	360	1097	456	364	1609	550	283	1272	655	277	876	376	254	1291	339	319	1051	446	250	1388	359	602	718	347	274	921	669	441	802
Sobic.001G193100.2	2773	3263	2955	2323	2079	2478	2428	1742	2491	1811	2280	2087	1827	1926	2074	1799	1763	1820	1670	1467	1794	1998	2822	2051	2052	2285	1984	1861	3601	2657	1945	2100	3328	1920	2970	2309
Sobic.001G193200.1	3644	4001	4059	4924	3763	5130	4398	2666	3298	2555	3595	2588	3460	3124	2659	4205	3255	2820	2677	3999	2914	2883	5482	4721	2438	6541	2796	2379	7487	4154	2275	3782	4515	3091	6341	5555
Sobic.001G193300.1	868	1965	3079	797	1245	2590	939	1083	2742	804	1142	2279	825	1090	2340	889	1380	2021	729	714	1992	825	976	2449	1033	1091	2262	560	1659	2117	572	919	3490	819	985	2802
Sobic.001G193400.1	38	1	0	48	0	0	8	0	0	5	0	0	0	1	0	15	3	0	10	1	1	13	2	0	15	2	4	23	4	3	46	3	10	14	7	20
Sobic.001G193500.1	3854	5791	8040	2939	4862	7002	3123	5865	8686	2835	4876	9725	2038	3422	10758	2409	3218	7070	2396	4329	14250	2703	4403	8510	3225	3944	11409	2696	7630	9531	2251	6221	9071	1844	6235	9410
Sobic.001G193600.1	157	159	460	167	312	268	154	256	384	69	260	186	107	119	142	105	75	200	194	224	394	182	64	265	177	110	358	202	264	264	313	248	312	73	250	235
Sobic.001G193800.1	0	0	6	10	6	12	18	1	4	11	9	42	23	27	28	12	26	50	43	5	8	25	18	28	14	28	9	7	16	17	7	4	28	23	9	25
Sobic.001G193900.1	78	381	478	89	477	1032	138	264	344	53	258	472	90	218	315	88	259	688	100	57	86	85	203	194	101	231	206	40	372	411	41	176	340	69	119	231
Sobic.001G193900.2	0	1	0	0	0	1	0	1	0	0	0	1	3	0	0	0	0	1	0	0	0	0	0	1	2	0	0	0	2	1	1	0	2	0	0	0
Sobic.001G194000.1	29	12	0	35	0	0	10	3	0	29	0	0	7	0	0	22	0	0	23	4	5	47	1	3	19	2	2	2	4	2	0	5	0	28	3	3
Sobic.001G194100.1	575	282	4	501	391	2	543	177	4	254	339	0	459	233	1	375	189	58	220	113	1	261	173	0	309	159	1	203	336	14	189	212	5	296	219	1
Sobic.001G194200.1	689	1546	2373	573	1695	1899	796	1257	2340	648	1111	1965	668	1001	2422	500	1043	1876	618	471	1258	629	796	1615	708	764	1695	594	1561	929	549	828	1678	914	831	1069
Sobic.001G194300.1	0	2	0	0	0	1	0	0	3	0	0	6	0	0	3	0	0	1	0	0	0	0	0	0	0	0	1	0	1	1	0	0	0	0	0	2
Sobic.001G194401.1	65	4	2	58	26	3	75	22	4	45	21	3	67	17	2	57	21	11	62	13	1	66	41	4	69	39	5	27	40	1	26	20	3	53	11	4
Sobic.001G194500.1	9	3	3	6	3	1	4	1	5	3	8	2	18	3	9	0	3	5	1	5	6	6	8	4	7	8	13	1	13	1	2	2	3	8	3	4
Sobic.001G194600.1	3601	1141	400	2202	1327	285	4767	1244	396	2576	884	420	2896	850	473	2434	683	597	2669	430	287	2947	682	288	3178	660	494	3101	2174	378	3403	740	496	3739	722	186
Sobic.001G194700.1	0	2	26	0	9	30	2	4	15	0	7	35	3	4	36	7	1	18	0	5	22	2	8	31	0	1	25	0	14	39	5	19	42	4	7	24
Sobic.001G194800.1	11	10	0	11	17	3	18	22	5	14	15	1	17	6	1	20	12	1	9	16	2	21	38	1	13	38	3	26	50	2	28	38	3	23	63	4
Sobic.001G194900.1	2	0	0	0	0	0	0	0	0	0	0	1	0	0	2	0	0	0	0	2	0	0	0	1	0	0	0	0	0	0	2	2	0	0	0	0
Sobic.001G194900.2	17	14	37	16	31	51	14	84	54	7	23	18	16	5	52	18	4	16	9	12	84	10	14	72	9	6	63	23	9	48	18	37	33	5	30	88
Sobic.001G194900.3	0	0	0	0	0	1	0	0	0	0	0	2	0	0	0	0	2	0	0	0	0	0	1	0	1	0	0	2	0	0	0	2	0	0	1	0
Sobic.001G195000.1	346	116	43	220	97	60	331	133	27	221	169	23	149	112	9	160	108	70	152	82	18	200	49	30	231	85	44	134	140	87	109	39	168	145	86	40
Sobic.001G195100.1	150	151	37	141	223	51	98	285	92	111	243	40	83	159	25	265	121	102	59	118	55	82	95	108	114	93	277	126	235	82	58	204	86	50	118	105
Sobic.001G195200.1	0	0	1	0	1	0	0	0	1	0	0	0	1	0	0	4	0	0	1	0	1	8	0	0	3	1	1	6	0	0	2	0	8	3	0	18
Sobic.001G195300.1	25	6	9	8	4	19	19	5	16	25	5	17	9	9	10	27	13	9	54	83	302	111	83	221	141	97	397	7	21	7	21	5	19	21	8	12
Sobic.001G195400.1	0	0	16	0	0	0	0	3	3	0	0	0	0	0	0	0	0	0	0	0	0	0	0	0	0	0	0	0	0	1	0	0	0	0	0	0
Sobic.001G195500.1	123	160	671	81	145	790	104	96	804	36	77	326	24	56	357	44	89	249	4	9	37	9	13	50	13	18	28	25	69	232	28	31	511	32	47	416
Sobic.001G195550.1	127	58	40	76	86	38	169	58	28	0	0	0	0	0	0	0	0	0	0	0	0	0	0	0	2	0	0	0	0	0	0	0	0	0	0	0
Sobic.001G195600.1	2371	10758	13365	1942	11193	25212	2418	5753	18358	1	0	0	2	1	0	2	0	2	0	0	0	2	0	0	1	0	0	2	0	2	0	1	0	1	0	0
Sobic.001G195700.1	1004	851	1018	754	1253	926	1243	1368	1015	663	898	785	607	540	1139	593	559	736	792	977	1307	884	1161	788	839	1101	1107	544	1326	769	588	1089	705	663	1080	836
Sobic.001G195800.1	1737	760	22	1519	60	16	1323	200	21	1865	399	20	1064	379	11	1707	436	42	549	264	17	897	168	24	956	317	85	1116	2667	761	821	630	1033	2409	1217	317
Sobic.001G195866.1	0	0	0	0	0	0	0	2	0	2	0	0	4	0	0	0	0	0	0	1	0	0	0	0	1	0	0	1	2	0	0	0	0	2	0	0
Sobic.001G195932.1	215	440	857	132	495	522	162	822	978	6	25	54	8	25	50	8	10	41	9	8	62	5	92	43	14	17	47	193	820	568	131	476	561	164	380	566
Sobic.001G196000.1	2322	1777	347	2220	1582	431	2308	1106	480	1902	1942	441	2213	1699	305	1778	1311	596	2108	952	244	1890	1686	198	2309	1281	227	2130	2742	1097	1875	1587	1511	2454	2156	654
Sobic.001G196100.1	3345	1493	902	2884	1060	1224	3155	783	938	1770	1205	1067	1893	1131	704	1642	979	919	1822	750	581	1873	1134	657	2203	1311	637	853	1159	1314	868	597	1593	1228	1025	1153
Sobic.001G196200.1	788	590	434	965	516	515	927	307	372	752	534	369	704	414	391	771	506	336	543	561	378	730	594	453	578	717	371	591	999	423	534	559	579	592	982	541
Sobic.001G196300.1	328	371	748	253	197	541	118	153	876	286	365	268	159	215	414	243	260	405	496	236	780	563	232	519	725	236	651	690	542	571	629	140	766	270	390	537
Sobic.001G196500.2	2197	2876	2848	1694	3727	2030	2567	2426	3013	2125	2460	2763	2229	2283	3414	1780	2191	2493	1717	1163	2102	2074	2616	1540	2419	1770	2484	1449	3586	1656	1238	1724	2428	2740	1859	1251
Sobic.001G196600.1	992	745	57	978	527	80	933	253	82	333	249	33	428	242	25	482	247	51	290	85	34	356	462	28	331	242	49	377	545	122	300	247	381	578	505	130
Sobic.001G196700.1	3924	7470	2921	4399	15914	2985	3309	11488	3414	3166	15688	3304	4444	11502	3055	2929	10178	3944	2659	7859	3879	2685	12074	3658	2737	11023	4289	2861	11900	5778	3181	16314	5195	2793	14355	4543
Sobic.001G196800.1	1242	1631	189	1017	3053	238	1194	2004	195	391	2391	169	1103	2453	192	534	1886	310	537	653	86	462	2049	100	645	1137	95	756	2687	362	885	1242	399	774	2600	265
Sobic.001G196900.1	1210	727	1103	1626	849	780	1897	650	1142	393	294	299	618	354	224	1203	242	251	325	212	783	263	424	1305	426	291	1464	380	700	360	367	286	614	862	205	730
Sobic.001G196950.1	0	0	3	0	0	1	0	0	5	1	0	0	0	0	3	0	2	0	0	1	5	0	0	1	0	0	2	0	0	0	0	2	0	0	0	0
Sobic.001G197000.1	1124	1204	1949	898	1246	2170	887	640	1476	1048	623	877	660	614	667	844	565	802	834	316	371	848	524	337	985	552	460	556	1130	1463	544	403	2075	848	620	1179
Sobic.001G197050.1	38	15	3	54	24	5	47	23	7	23	33	29	13	31	35	36	28	21	29	19	33	21	21	12	18	15	19	17	47	9	13	9	13	27	36	1
Sobic.001G197100.1	953	1003	1560	607	880	1078	1181	617	963	634	716	1263	931	558	1689	759	635	1203	696	426	707	798	711	490	973	621	874	725	1462	627	725	424	725	497	780	182
Sobic.001G197200.2	0	2	4	0	7	1	4	5	0	0	30	0	16	20	2	7	7	1	8	7	0	9	10	0	10	46	0	0	16	3	4	5	0	7	18	2
Sobic.001G197300.3	1	0	1	2	0	0	0	0	1	0	0	1	0	1	0	0	0	0	0	0	0	1	0	0	0	1	3	30	125	40	55	48	30	126	72	20
Sobic.001G197400.1	2071	5134	220	1984	3853	194	1884	2171	245	1132	2722	190	991	3086	240	986	3521	725	1371	2318	307	1362	4463	478	1346	4116	590	1267	5652	715	1535	3101	604	1803	5257	215
Sobic.001G197500.1	64	135	5	116	296	1	80	136	3	3	264	2	107	281	21	7	254	17	48	122	11	40	262	15	14	378	16	32	645	9	45	160	4	123	452	2
Sobic.001G197600.1	19	31	45	42	40	38	15	20	27	5	17	25	29	27	11	18	20	16	29	12	17	43	19	5	20	37	20	5	13	28	5	11	35	11	22	26
Sobic.001G197700.1	27	25	12	40	10	7	12	10	6	10	20	4	10	38	8	9	19	4	12	22	3	14	48	2	29	47	0	10	31	3	19	14	2	4	36	2
Sobic.001G197800.2	9	18	6	20	17	6	14	11	4	11	41	16	43	49	3	25	28	10	7	11	1	27	12	2	13	38	4	1	36	17	18	14	48	17	26	14
Sobic.001G197901.1	240	62	31	110	14	40	272	13	33	60	8	30	119	34	26	87	39	31	127	15	4	146	50	10	78	73	9	12	16	30	33	9	61	114	12	26
Sobic.001G198000.1	1638	1361	201	2348	1566	276	1569	755	289	1127	754	64	972	1300	50	1351	2520	690	1168	518	126	1654	666	269	1214	1638	483	508	1421	1127	582	680	1435	1151	756	1208
Sobic.001G198100.1	5	41	65	2	41	82	19	18	56	5	30	83	9	20	91	1	23	72	2	20	83	23	31	69	12	20	97	5	58	58	6	23	59	16	47	54
Sobic.001G198100.2	357	446	601	290	440	795	387	240	737	327	309	1182	466	267	953	451	274	693	226	113	895	279	279	586	336	256	841	251	507	468	200	151	750	578	264	611
Sobic.001G198200.1	710	554	799	691	555	846	833	253	632	687	340	761	686	533	632	859	491	613	508	162	591	501	335	974	527	549	768	367	383	377	370	159	912	801	212	563
Sobic.001G198300.1	0	2	0	0	5	0	0	1	0	0	4	0	0	3	0	0	2	0	2	1	0	0	2	0	0	2	0	0	9	0	0	1	0	4	6	0
Sobic.001G198400.1	83	56	55	43	20	41	68	34	41	34	28	43	48	34	50	60	28	31	37	17	29	15	38	43	35	31	38	36	51	36	39	45	48	64	42	67
Sobic.001G198400.2	0	2	0	0	0	0	1	1	0	1	0	0	0	1	0	0	0	0	0	0	0	0	0	0	2	0	0	0	2	0	0	1	0	0	1	0
Sobic.001G198500.1	23	23	18	27	38	14	29	65	19	18	44	19	26	16	23	20	11	20	25	45	5	8	40	3	19	22	5	28	135	19	33	106	20	25	117	6
Sobic.001G198700.1	83	81	228	77	221	444	43	163	285	82	191	8	69	60	62	60	65	2	30	248	4	36	159	9	48	80	4	24	112	6	35	76	5	24	108	3
Sobic.001G198800.1	130	0	0	92	2	1	58	1	0	54	1	0	44	2	0	57	0	0	49	7	0	42	8	0	31	4	0	11	4	0	18	0	1	28	4	0
Sobic.001G198900.1	1956	1822	3009	2064	1724	3217	2075	1326	2255	1511	1409	2886	1715	1228	2625	1831	1212	2092	1540	1372	2755	1690	1840	3107	1532	1829	2889	1283	2496	2467	1389	1499	2585	1507	1855	2662
Sobic.001G199000.1	796	1064	734	608	733	552	938	588	650	763	621	560	730	613	820	618	548	503	669	271	464	700	574	326	1019	411	536	694	984	485	783	431	673	911	580	339
Sobic.001G199100.4	0	4	7	2	1	1	8	0	4	3	0	0	2	0	0	4	1	0	0	2	6	0	0	1	0	3	1	0	0	0	0	0	3	1	2	6
Sobic.001G199200.1	248	57	66	271	39	57	259	35	45	140	69	54	193	50	36	205	39	58	192	40	31	189	16	29	266	30	38	203	201	78	169	33	202	330	168	97
Sobic.001G199300.1	741	503	321	536	860	237	709	588	336	564	547	240	622	400	341	609	331	311	523	302	215	613	416	148	629	403	202	452	759	234	483	329	198	413	421	128
Sobic.001G199400.1	143	105	18	87	98	29	101	59	14	177	14	6	76	21	14	141	9	5	85	9	5	109	14	2	117	19	4	99	60	10	89	11	48	127	28	13
Sobic.001G199500.1	967	1266	1373	669	987	1300	733	769	1120	561	826	1483	470	735	1279	507	742	1177	590	532	931	610	921	860	695	780	1067	452	1580	1942	534	862	2304	876	1103	1564
Sobic.001G199632.1	16	0	0	4	1	1	5	1	0	8	1	0	4	0	4	4	0	1	9	1	1	6	0	0	4	1	2	3	9	0	7	5	3	3	6	3
Sobic.001G199700.1	7	3	0	5	5	0	4	2	0	6	1	0	8	0	1	18	8	1	1	2	0	3	8	4	5	11	0	9	1	0	6	0	2	2	0	0
Sobic.001G199800.1	0	7	1	4	3	2	0	2	0	4	1	3	0	0	0	3	2	1	0	0	2	3	1	4	0	2	0	0	2	0	1	2	0	2	5	0
Sobic.001G199900.1	0	0	2	2	0	0	5	0	1	0	0	1	0	0	2	0	1	8	0	0	6	0	6	2	0	5	3	6	0	0	0	0	0	0	1	1
Sobic.001G199900.2	4	0	6	0	0	6	1	0	5	4	0	2	3	2	0	7	1	7	3	1	3	1	3	0	1	2	2	4	17	17	22	8	23	11	8	30
Sobic.001G200000.1	1	2	1	1	0	0	0	1	0	1	0	2	0	1	0	0	1	0	0	0	0	0	0	1	0	0	2	0	0	0	1	0	0	0	0	0
Sobic.001G200200.1	85	77	81	116	87	66	103	54	59	53	86	115	75	91	93	79	64	84	61	51	94	39	60	55	63	44	101	44	62	54	22	26	73	79	53	26
Sobic.001G200300.1	0	3	252	2	51	73	7	25	79	0	2	16	1	3	35	3	0	4	21	16	21	7	53	15	36	9	18	8	22	16	0	11	7	6	7	7
Sobic.001G200400.2	0	4	90	0	17	25	3	6	28	0	2	3	0	1	1	0	2	2	12	7	0	3	8	1	13	4	4	1	6	4	6	0	4	2	3	0
Sobic.001G200500.1	1615	2533	1259	2656	1981	1041	2196	2155	2004	971	3686	359	1734	2823	1040	1407	2415	1429	1363	3724	1176	1708	3807	1775	1219	4936	1246	526	2246	995	519	1109	547	890	2093	1122
Sobic.001G200600.1	140	248	271	140	163	238	178	134	201	102	126	172	82	117	228	83	121	175	109	139	168	160	239	166	181	205	209	108	282	195	122	149	286	92	201	125
Sobic.001G200700.1	70	2931	13509	81	5983	10716	126	7976	18441	126	5804	9615	162	2372	9975	109	2346	9994	7	2323	13248	13	1973	7795	34	1334	8775	46	4331	11360	74	3586	11601	47	2205	10844
Sobic.001G200800.1	478	14	0	297	24	0	238	17	0	598	41	0	636	8	0	1278	15	3	769	25	0	1445	53	0	1067	46	0	573	126	4	462	76	2	430	117	0
Sobic.001G200900.1	3665	803	0	2909	685	0	3424	345	0	3266	1260	0	4788	623	0	6057	759	124	949	327	0	1581	755	0	1873	553	0	1722	1304	12	1357	558	6	1542	1078	0
Sobic.001G201000.1	1735	1345	345	1043	1369	220	1476	1200	321	1175	758	267	959	702	316	887	589	335	829	377	160	812	643	110	1247	585	215	1247	1972	404	1096	710	594	1220	973	177
Sobic.001G201100.1	290	350	310	252	268	266	316	190	257	99	142	245	134	146	192	155	197	285	100	99	150	134	171	111	158	205	155	180	440	308	174	194	407	210	276	242
Sobic.001G201200.1	173	12	0	155	5	0	223	7	0	54	12	0	53	0	0	140	0	0	27	16	0	40	28	1	43	9	0	28	31	1	55	2	0	13	9	0
Sobic.001G201400.2	0	2	2	0	4	1	0	5	2	1	7	3	0	1	1	3	4	2	5	3	2	0	6	1	2	5	0	5	3	0	5	7	7	0	2	0
Sobic.001G201500.1	1923	1602	1005	1517	1697	1046	1611	1435	1139	1502	1690	1112	1412	1490	1197	1441	1228	1203	1323	807	942	1614	1042	1075	1584	1157	1051	1250	1739	1026	1289	1188	1539	1381	1493	1130
Sobic.001G201601.1	743	505	258	704	581	274	731	305	239	400	370	259	450	321	205	500	382	286	462	260	167	543	342	205	566	411	195	389	719	328	375	355	363	465	554	240
Sobic.001G201700.1	737	1144	941	589	1008	1016	745	675	1122	439	1081	1477	674	808	1364	541	776	1276	352	283	1057	366	626	1024	503	414	940	404	1060	1420	310	562	1602	597	621	1265
Sobic.001G201800.1	15	28	1235	8	5	845	5	5	1178	32	45	1048	12	68	1244	32	127	753	18	33	1094	11	35	1446	19	100	1608	34	37	787	14	11	1168	17	22	2047
Sobic.001G201933.1	1	3	1	10	2	2	10	0	4	3	1	3	5	1	9	15	4	1	1	0	5	2	1	0	0	0	4	8	3	1	0	2	3	6	4	0
Sobic.001G201966.1	54	66	102	90	50	95	101	43	67	46	36	64	51	46	60	87	40	54	52	18	48	38	56	64	45	74	51	28	116	55	30	35	68	60	55	51
Sobic.001G202000.1	137	188	302	150	147	355	151	121	185	117	115	236	136	114	220	158	146	183	99	74	169	101	188	235	126	181	168	59	292	191	70	124	243	161	198	238
Sobic.001G202266.1	1222	1314	1797	1150	2198	1444	1454	1793	1188	926	1945	1522	1516	1324	1691	966	1322	1072	798	1211	1414	920	2283	1501	1032	1581	1503	1091	3431	847	1180	1870	803	1236	2415	926
Sobic.001G202400.1	4178	6305	12458	3494	7360	10439	3646	3552	8678	2942	5324	9459	3099	4135	9694	3628	4298	6961	2698	4074	9385	2973	7303	9368	3388	5347	10237	2657	7772	7162	2687	3798	7608	2367	6893	6428
Sobic.001G202450.1	46	36	27	22	33	37	62	39	40	14	63	41	23	34	54	72	28	38	13	24	33	23	18	32	28	18	58	38	83	20	8	17	22	35	55	33
Sobic.001G202500.1	908	542	697	682	582	576	690	282	462	515	437	381	351	293	501	566	267	400	450	326	449	571	454	445	559	431	443	454	802	397	474	328	507	366	697	443
Sobic.001G202550.1	10	27	32	23	20	47	24	21	56	23	23	67	16	27	30	27	24	40	19	5	22	7	23	15	10	14	32	14	39	24	0	8	51	27	25	32
Sobic.001G202600.1	467	458	827	250	337	674	408	292	593	358	403	488	257	231	380	339	261	409	263	174	220	351	307	317	497	224	334	342	486	214	382	262	551	256	346	428
Sobic.001G202700.1	91	399	915	131	738	1341	76	372	971	49	511	920	64	388	530	89	418	1200	19	234	595	64	661	584	73	469	641	39	562	706	35	293	749	53	171	1394
Sobic.001G202800.1	238	452	18	458	742	102	458	695	123	61	829	32	324	1048	31	77	1718	118	224	1174	116	140	773	170	128	1148	67	363	2228	149	462	667	34	719	1847	46
Sobic.001G202900.1	19	31	6	35	1	0	41	10	3	106	20	7	10	2	15	96	27	1	6	9	18	29	1	127	22	9	40	91	28	69	84	21	34	104	36	14
Sobic.001G203000.1	476	279	161	517	341	152	405	406	168	456	390	101	412	164	107	483	192	86	391	464	79	497	479	104	411	397	75	333	813	156	390	604	124	476	661	128
Sobic.001G203100.1	12204	24972	60	9826	37397	80	11838	20608	90	3456	25647	1	9893	23526	5	3820	20499	1261	6368	16460	57	4502	31370	141	5909	29962	127	6293	42448	3041	8259	20797	485	4648	29833	26
Sobic.001G203200.1	730	1365	2052	653	1585	1615	697	1236	1904	402	1119	1847	606	795	1395	651	979	2133	522	702	1584	536	930	1679	663	1166	1813	472	2165	2009	391	953	3431	590	958	1380
Sobic.001G203300.1	68	107	523	40	91	328	39	47	304	2	37	216	4	58	133	12	39	284	14	12	182	13	17	312	13	65	424	2	30	532	7	31	396	6	14	412
Sobic.001G203350.1	0	0	20	0	9	10	5	30	1	0	2	2	0	3	1	1	8	6	6	2	4	0	14	11	0	14	24	3	3	1	0	5	3	0	1	3
Sobic.001G203400.1	18	18	18	11	15	12	12	16	25	31	20	31	29	15	23	39	18	15	19	7	12	20	21	8	24	6	21	25	15	13	12	7	33	26	8	7
Sobic.001G203400.2	0	0	0	4	1	1	1	0	0	2	2	1	1	0	0	2	0	1	1	0	2	0	1	0	0	1	0	0	1	0	3	0	0	2	0	0
Sobic.001G203600.1	554	500	667	321	578	633	458	374	521	410	571	968	340	486	1122	427	482	895	300	311	534	270	393	520	382	392	547	266	559	649	263	310	974	205	479	543
Sobic.001G203700.1	213	393	234	143	661	165	252	287	334	97	362	150	190	324	179	122	347	181	67	169	135	121	383	92	158	267	144	227	517	269	238	317	243	168	504	142
Sobic.001G203800.1	690	589	1316	685	615	1080	777	419	1310	460	478	730	407	419	944	470	318	625	340	335	878	320	730	940	335	498	1042	337	884	996	364	409	788	408	580	1080
Sobic.001G203900.1	9	18	34	4	14	23	13	31	36	10	16	17	23	22	31	19	4	23	11	8	20	9	12	18	13	12	19	17	29	10	7	19	27	13	35	15
Sobic.001G204000.1	1	4	10	1	7	11	5	3	11	1	8	17	3	5	8	8	13	12	5	6	10	3	7	9	4	4	16	3	11	7	4	5	10	3	1	7
Sobic.001G204100.1	135	292	651	75	265	771	137	176	653	75	218	791	87	171	802	68	175	642	90	193	808	102	279	845	116	247	855	96	369	592	105	203	770	79	240	886
Sobic.001G204200.1	287	190	242	324	215	248	418	170	184	224	222	219	319	146	198	300	112	143	209	179	229	216	206	175	214	196	197	185	326	210	162	170	192	226	219	178
Sobic.001G204300.1	1299	1537	1487	1462	1556	1823	1673	1707	1520	880	2165	1421	1491	1366	1000	1180	1455	1589	869	986	604	945	1489	1123	1003	948	614	1259	2524	1674	1281	1427	2909	1122	2177	2432
Sobic.001G204400.1	26	16	34	53	21	33	51	16	35	15	29	21	22	5	32	37	7	20	21	20	14	15	30	23	34	15	32	11	48	17	15	11	26	32	24	40
Sobic.001G204501.1	0	0	1	0	0	3	0	0	4	0	0	3	0	0	1	0	0	1	0	0	0	0	0	3	0	0	2	0	0	2	0	0	5	0	0	8
Sobic.001G204601.1	56	145	769	49	120	1254	65	105	853	75	126	832	154	100	669	96	90	482	69	95	738	89	111	1373	93	70	767	67	126	500	37	117	1086	96	115	1543
Sobic.001G204700.1	220	194	115	140	146	123	143	69	85	105	130	107	98	150	101	112	181	133	117	69	33	137	135	81	121	194	42	74	241	137	71	108	199	90	162	88
Sobic.001G204800.1	1	2	7	4	1	10	3	2	7	0	1	12	1	1	9	2	5	2	3	1	8	2	33	5	2	3	7	0	7	28	1	2	42	0	9	17
Sobic.001G204900.3	3	43	40	2	32	29	9	36	53	4	44	35	6	41	23	13	46	37	2	20	36	3	15	61	4	18	66	6	54	41	9	20	45	3	19	35
Sobic.001G205000.1	161	53	7	155	208	6	99	136	3	49	89	2	65	105	5	105	72	11	59	13	5	66	46	3	105	59	5	64	40	24	48	21	170	71	39	137
Sobic.001G205100.1	1531	1130	899	1302	924	756	1398	687	843	997	830	943	1139	720	746	1150	726	771	1011	516	623	1153	600	485	1137	599	620	981	1236	926	814	670	1183	1307	884	789
Sobic.001G205200.1	2207	3632	3673	1607	4158	2494	2258	3265	3851	2092	3388	3379	2040	2679	3952	1720	2487	2839	1929	1324	2642	1981	2289	2053	2507	1671	3185	2787	5100	1827	2474	2452	2862	3398	3023	1835
Sobic.001G205500.1	488	499	135	344	258	147	472	258	169	301	370	108	366	308	152	330	281	123	268	129	164	264	400	150	299	225	161	429	814	159	354	244	479	742	534	239
Sobic.001G205600.1	1	33	86	1	56	75	0	53	94	0	76	134	0	62	164	0	55	105	2	60	120	7	36	216	0	48	126	0	79	106	0	51	81	0	48	225
Sobic.001G205700.1	67	53	50	41	34	49	51	35	50	152	65	87	110	78	37	151	118	54	43	63	26	97	45	32	56	97	39	52	116	57	37	49	9	70	112	10
Sobic.001G205800.1	0	4	3	0	4	3	0	0	6	0	0	1	0	2	2	0	1	5	0	0	7	0	0	3	0	2	2	0	4	7	0	2	9	0	1	8
Sobic.001G205900.2	157	263	256	128	202	246	114	122	276	69	184	303	80	176	191	87	211	220	76	145	248	88	251	347	98	193	248	116	353	329	96	195	342	103	341	430
Sobic.001G205950.1	11	31	73	8	11	38	4	16	50	8	18	28	13	17	34	4	9	31	13	10	21	11	27	39	10	18	31	21	18	36	13	10	24	23	17	36
Sobic.001G206000.2	355	501	934	305	456	886	367	377	718	270	500	770	278	356	921	222	346	730	205	261	670	198	569	733	195	311	693	221	615	673	228	328	749	282	435	885
Sobic.001G206200.1	673	97	113	436	47	55	402	91	94	1325	108	44	1023	54	37	1520	42	64	904	334	39	1115	206	29	1300	188	17	684	330	45	539	116	126	747	315	26
Sobic.001G206300.1	7	24	0	1	15	0	5	11	0	1	23	0	2	14	0	2	24	1	4	10	0	3	25	0	0	28	0	3	35	0	1	7	1	3	15	0
Sobic.001G206400.1	134	95	34	90	101	18	102	50	31	95	93	32	62	65	31	55	81	41	46	89	47	63	76	75	82	86	102	66	106	69	41	54	79	81	101	57
Sobic.001G206500.1	1995	3059	4933	1348	2525	3602	2031	1951	4314	1885	1897	5545	1556	1881	5526	1358	1787	3667	1583	1121	4869	1898	1780	3321	2003	1708	5666	1279	2635	3620	1405	1631	4113	1403	2047	2732
Sobic.001G206600.1	13	1	0	6	3	0	4	5	0	4	5	0	4	9	0	7	3	2	2	6	0	0	6	1	2	1	4	1	7	6	6	10	2	2	2	2
Sobic.001G206700.1	3418	2108	2370	3400	2022	2094	4253	1621	2475	1517	1670	2194	2703	1646	1911	2815	1560	2287	2048	1453	1467	1853	1723	1680	1889	2192	1449	1817	3530	2399	1609	1498	4700	2738	2780	4418
Sobic.001G206800.1	40	15	12	60	88	16	95	30	6	17	18	16	44	25	3	41	22	6	12	5	4	18	16	3	9	10	4	33	40	8	32	19	13	40	33	5
Sobic.001G206900.1	2165	1421	1204	1974	1356	748	1767	1343	1376	1686	1330	723	1572	1117	1158	1777	833	762	1645	1066	1255	1685	1315	980	2150	1164	1523	1563	1888	960	1457	1094	1053	1825	1487	813
Sobic.001G207000.1	1829	2616	3496	1598	3122	3005	1766	2933	3469	1687	1820	3972	1578	1757	3710	1583	1702	3106	1407	1136	3403	1587	1307	2645	1707	1500	3768	1298	2930	2405	1181	1384	3564	2124	1573	2311
Sobic.001G207100.1	14	15	43	30	26	25	24	23	38	23	13	40	11	9	57	16	16	29	28	11	33	15	27	32	13	18	45	8	21	27	14	9	28	22	23	21
[truncated: 27,862 more rows]

## Sheet: Table S3
Table S3. Candidates genes, transcript, KEGG enzyme and pathway identification. K0.ID is the KEGG enzyme numeric code
Gene Name	Transcript	K0.ID	KEGG Enzyme ID	KEGG Gene ID	Other IDs	Pathway Name	KEGG Pathway Number	Expressed?
Sobic.001G018000	Sobic.001G018000.1	K09835	carotenoid isomerase	CRTISO		Carotenoid biosynthesis	ko00906	Yes
Sobic.001G308200	Sobic.001G308200.1	K09837	carotenoid epsilon hydroxylase	CYP97C1	LUT1	Carotenoid biosynthesis	ko00906	Yes
Sobic.002G072400	Sobic.002G072400.1	K00514	zeta-carotene desaturase	ZDS		Carotenoid biosynthesis	ko00906	Yes
Sobic.002G292600	Sobic.002G292600.1	K02291	15-cis-phytoene synthase	PSY		Carotenoid biosynthesis	ko00906	Yes
Sobic.002G383400	Sobic.002G383400.1	K02293	15-cis-phytoene desaturase	PDS		Carotenoid biosynthesis	ko00906	Yes
Sobic.003G197400	Sobic.003G197400.1	K06444	lycopene epsilon-cyclase	lcyE	LUT2/crtL2	Carotenoid biosynthesis	ko00906	Yes
Sobic.003G277400	Sobic.003G277400.1	K09839	violaxanthin de-epoxidase	VDE		Carotenoid biosynthesis	ko00906	Yes
Sobic.004G074000	Sobic.004G074000.1	K06443	lycopene beta-cyclase	lcyB	crtL1/crtY/LYC	Carotenoid biosynthesis	ko00906	Yes
Sobic.004G074000	Sobic.004G074000.2	K06443	lycopene beta-cyclase	lcyB	crtL1/crtY/LYC	Carotenoid biosynthesis	ko00906	No
Sobic.004G346000	Sobic.004G346000.1	K15747	beta-ring hydroxylase	CYP97A3	LUT5	Carotenoid biosynthesis	ko00906	Yes
Sobic.005G160500	Sobic.005G160500.1	K09835	carotenoid isomerase	CRTISO		Carotenoid biosynthesis	ko00906	Yes
Sobic.006G049200	Sobic.006G049200.1	K09839	violaxanthin de-epoxidase	VDE		Carotenoid biosynthesis	ko00906	Yes
Sobic.006G097500	Sobic.006G097500.1	K09838	zeaxanthin epoxidase	ZEP	aba1	Carotenoid biosynthesis	ko00906	Yes
Sobic.006G177400	Sobic.006G177400.1	K02293	15-cis-phytoene desaturase	PDS		Carotenoid biosynthesis	ko00906	Yes
Sobic.006G188200	Sobic.006G188200.1	K15746	beta-carotene 3-hydroxylase	β-OH	BCH/crtRB1/hyd3/crtZ	Carotenoid biosynthesis	ko00906	No
Sobic.006G188200	Sobic.006G188200.2	K15746	beta-carotene 3-hydroxylase	β-OH	BCH/crtRB1/hyd3/crtZ	Carotenoid biosynthesis	ko00906	Yes
Sobic.006G232600	Sobic.006G232600.1	K02293	15-cis-phytoene desaturase	PDS		Carotenoid biosynthesis	ko00906	Yes
Sobic.006G232600	Sobic.006G232600.2	K02293	15-cis-phytoene desaturase	PDS		Carotenoid biosynthesis	ko00906	No
Sobic.007G130400	Sobic.007G130400.1	K06443	lycopene beta-cyclase	lcyB	crtL1/crtY/LYC	Carotenoid biosynthesis	ko00906	Yes
Sobic.007G130400	Sobic.007G130400.2	K06443	lycopene beta-cyclase	lcyB	crtL1/crtY/LYC	Carotenoid biosynthesis	ko00906	No
Sobic.007G130400	Sobic.007G130400.3	K06443	lycopene beta-cyclase	lcyB	crtL1/crtY/LYC	Carotenoid biosynthesis	ko00906	No
Sobic.008G096800	Sobic.008G096800.1	K15744	zeta-carotene isomerase	Z-ISO		Carotenoid biosynthesis	ko00906	Yes
Sobic.008G096800	Sobic.008G096800.2	K15744	zeta-carotene isomerase	Z-ISO		Carotenoid biosynthesis	ko00906	No
Sobic.008G180800	Sobic.008G180800.1	K02291	15-cis-phytoene synthase	PSY		Carotenoid biosynthesis	ko00906	Yes
Sobic.010G276400	Sobic.010G276400.2	K02291	15-cis-phytoene synthase	PSY		Carotenoid biosynthesis	ko00906	No
Sobic.010G276400	Sobic.010G276400.3	K02291	15-cis-phytoene synthase	PSY		Carotenoid biosynthesis	ko00906	No
Sobic.001G042000	Sobic.001G042000.1	K09841	xanthoxin dehydrogenase	ABA2	SDR1/GIN1/ISI4/CIS4/SRE1	Carotenoid degradation	ko00906	Yes
Sobic.001G062300	Sobic.001G062300.1	K11817	indole-3-acetaldehyde oxidase	AAO		Carotenoid degradation		Yes
Sobic.001G062500	Sobic.001G062500.1	K11817	indole-3-acetaldehyde oxidase	AAO		Carotenoid degradation		Yes
Sobic.001G062500	Sobic.001G062500.2	K11817	indole-3-acetaldehyde oxidase	AAO		Carotenoid degradation		No
Sobic.001G062600	Sobic.001G062600.1			AAO		Carotenoid degradation		Yes
Sobic.001G062600	Sobic.001G062600.2			AAO		Carotenoid degradation		No
Sobic.001G062600	Sobic.001G062600.3			AAO		Carotenoid degradation		Yes
Sobic.001G155300	Sobic.001G155300.1	K09840	9-cis-epoxycarotenoid dioxygenase	NCED		Carotenoid degradation	ko00906	Yes
Sobic.001G509200	Sobic.001G509200.1	K11159	carotenoid cleavage oxygenase	CCD	CCD1/NCED1	Carotenoid degradation		Yes
Sobic.002G037400	Sobic.002G037400.1	K09840	9-cis-epoxycarotenoid dioxygenase	NCED		Carotenoid degradation	ko00906	Yes
Sobic.002G043500	Sobic.002G043500.1	K09842	abscisic-aldehyde oxidase	AAO3		Carotenoid degradation	ko00906	Yes
Sobic.002G225400	Sobic.002G225400.1	K09843	(+)-abscisic acid 8'-hydroxylase	AAO		Carotenoid degradation	ko00906	Yes
Sobic.003G293600	Sobic.003G293600.1	K17913	carlactone synthase / all-trans-10'-apo-beta-carotenal 13,14-cleaving dioxygenase	CCD8		Carotenoid degradation	ko00906	Yes
Sobic.004G268500	Sobic.004G268500.1	K09840	9-cis-epoxycarotenoid dioxygenase	NCED4/CCD4	NCED4/CCD4	Carotenoid degradation	ko00906	Yes
Sobic.004G268700	Sobic.004G268700.1	K09843	(+)-abscisic acid 8'-hydroxylase	AAO		Carotenoid degradation	ko00906	Yes
Sobic.005G002500	Sobic.005G002500.1	K17913	carlactone synthase / all-trans-10'-apo-beta-carotenal 13,14-cleaving dioxygenase	CCD8		Carotenoid degradation	ko00906	Yes
Sobic.005G105700	Sobic.005G105700.1	K17913	carlactone synthase / all-trans-10'-apo-beta-carotenal 13,14-cleaving dioxygenase	CCD8		Carotenoid degradation	ko00906	No
Sobic.006G170300	Sobic.006G170300.1	K17912	9-cis-beta-carotene 9',10'-cleaving dioxygenase	CCD7	MAX3/D17	Carotenoid degradation	ko00906	Yes
Sobic.007G170300	Sobic.007G170300.1	K17913	carlactone synthase / all-trans-10'-apo-beta-carotenal 13,14-cleaving dioxygenase	CCD8		Carotenoid degradation	ko00906	No
Sobic.007G170300	Sobic.007G170300.3	K17913	carlactone synthase / all-trans-10'-apo-beta-carotenal 13,14-cleaving dioxygenase	CCD8		Carotenoid degradation	ko00906	No
Sobic.007G170300	Sobic.007G170300.4	K17913	carlactone synthase / all-trans-10'-apo-beta-carotenal 13,14-cleaving dioxygenase	CCD8		Carotenoid degradation	ko00906	No
Sobic.007G170300	Sobic.007G170300.5	K17913	carlactone synthase / all-trans-10'-apo-beta-carotenal 13,14-cleaving dioxygenase	CCD8		Carotenoid degradation	ko00906	No
Sobic.010G050300	Sobic.010G050300.2	K11159	carotenoid cleavage oxygenase	CCD		Carotenoid degradation		No
Sobic.010G050300	Sobic.010G050300.3	K11159	carotenoid cleavage oxygenase	CCD		Carotenoid degradation		No
Sobic.010G050300	Sobic.010G050300.4	K11159	carotenoid cleavage oxygenase	CCD		Carotenoid degradation		No
Sobic.001G102400	Sobic.001G102400.1	K03527	4-hydroxy-3-methylbut-2-en-1-yl diphosphate reductase	ispH	HDR/CLB6	MEP	M00096	Yes
Sobic.001G102500	Sobic.001G102500.1	K03527	4-hydroxy-3-methylbut-2-en-1-yl diphosphate reductase	ispH	HDR/CLB6	MEP	M00096	Yes
Sobic.002G064500	Sobic.002G064500.1	K01662	1-deoxy-D-xylulose-5-phosphate synthase	DXS		MEP	M00096	Yes
Sobic.002G064700	Sobic.002G064700.1	K01662	1-deoxy-D-xylulose-5-phosphate synthase	DXS		MEP	M00096	Yes
Sobic.002G330500	Sobic.002G330500.1	K01823	isopentenyl-diphosphate Delta-isomerase	IDI		MEP	M00366	Yes
Sobic.002G353300	Sobic.002G353300.1	K13789	geranylgeranyl diphosphate synthase, type II	GGPPS		MEP	M00366	Yes
Sobic.003G103300	Sobic.003G103300.1	K00099	1-deoxy-D-xylulose-5-phosphate reductoisomerase	DXR		MEP	M00096	No
Sobic.003G103300	Sobic.003G103300.2	K00099	1-deoxy-D-xylulose-5-phosphate reductoisomerase	DXR		MEP	M00096	Yes
Sobic.003G111500	Sobic.003G111500.1	K13789	geranylgeranyl diphosphate synthase, type II	GGPPS		MEP	M00366	Yes
Sobic.003G270500	Sobic.003G270500.1	K00787	farnesyl diphosphate synthase	FPPS		MEP	M00366	Yes
Sobic.003G327200	Sobic.003G327200.1	K00919	4-diphosphocytidyl-2-C-methyl-D-erythritol kinase	ispE	CMK	MEP	M00096	Yes
Sobic.003G381900	Sobic.003G381900.1	K00991	2-C-methyl-D-erythritol 4-phosphate cytidylyltransferase	ispD	CMS	MEP	M00096	Yes
Sobic.004G207400	Sobic.004G207400.1	K03526	(E)-4-hydroxy-3-methylbut-2-enyl-diphosphate synthase	ispG		MEP	M00096	Yes
Sobic.004G281900	Sobic.004G281900.2	K01770	2-C-methyl-D-erythritol 2,4-cyclodiphosphate synthase	ispF/MDS	MDS	MEP	M00096	Yes
Sobic.004G287300	Sobic.004G287300.1	K13789	geranylgeranyl diphosphate synthase, type II	GGPPS		MEP	M00366	Yes
Sobic.004G327500	Sobic.004G327500.1	K01823	isopentenyl-diphosphate Delta-isomerase	IDI		MEP	M00096	Yes
Sobic.006G248000	Sobic.006G248000.1	K00787	farnesyl diphosphate synthase	FPPS		MEP	M00366	Yes
Sobic.007G070000	Sobic.007G070000.1	K14066	geranyl diphosphate synthase	GPPS		MEP	M00366	No
Sobic.007G070000	Sobic.007G070000.2	K14066	geranyl diphosphate synthase	GPPS		MEP	M00366	Yes
Sobic.007G070000	Sobic.007G070000.3	K14066	geranyl diphosphate synthase	GPPS		MEP	M00366	No
Sobic.007G070000	Sobic.007G070000.4	K14066	geranyl diphosphate synthase	GPPS		MEP	M00366	No
Sobic.007G070000	Sobic.007G070000.5	K14066	geranyl diphosphate synthase	GPPS		MEP	M00366	No
Sobic.009G135500	Sobic.009G135500.1	K01662	1-deoxy-D-xylulose-5-phosphate synthase	DXS		MEP	M00096	Yes
Sobic.009G137700	Sobic.009G137700.1	K01823	isopentenyl-diphosphate Delta-isomerase	IDI		MEP	M00096	Yes
Sobic.009G216800	Sobic.009G216800.1	K00787	farnesyl diphosphate synthase	FPPS	FPS1	MEP	M00366	Yes
Sobic.010G032900	Sobic.010G032900.1	K01662	1-deoxy-D-xylulose-5-phosphate synthase	DXS		MEP	M00096	Yes
Sobic.010G229400	Sobic.010G229400.1	K14066	geranyl diphosphate synthase	GPPS		MEP	M00366	No
Sobic.010G229400	Sobic.010G229400.2	K14066	geranyl diphosphate synthase	GPPS		MEP	M00366	Yes

## Sheet: Table S4
Table S4. Differentially expressed genesand FDR adjusted p-value for developmental time
Transcript	padj
Sobic.001G000501.1	0.00962105
Sobic.001G000800.1	0.0196329
Sobic.001G001300.1	3.19e-08
Sobic.001G001400.2	0.00925987
Sobic.001G001700.1	0.0127676
Sobic.001G001900.1	3.57e-12
Sobic.001G002050.1	2.1e-13
Sobic.001G002100.2	6.04e-07
Sobic.001G002200.1	5.63e-07
Sobic.001G002400.1	7.43e-46
Sobic.001G002600.2	0.0234981
Sobic.001G002700.1	2.32e-32
Sobic.001G003000.1	0.00444563
Sobic.001G003100.1	0.00062925
Sobic.001G003200.4	3.84e-07
Sobic.001G003300.1	0.00129904
Sobic.001G003500.1	1.57e-06
Sobic.001G003600.1	3.39e-05
Sobic.001G003700.1	7.89e-76
Sobic.001G003900.1	0.0118136
Sobic.001G004000.1	2.5e-06
Sobic.001G004200.1	3.25e-14
Sobic.001G004400.1	5.79e-05
Sobic.001G004500.1	6.21e-05
Sobic.001G004600.1	1.58e-85
Sobic.001G004700.1	0.00595335
Sobic.001G004800.1	1.05e-12
Sobic.001G004901.1	1.8e-07
Sobic.001G005100.1	9.78e-05
Sobic.001G005300.1	0.00052564
Sobic.001G005500.1	2.19e-06
Sobic.001G005600.1	6.94e-54
Sobic.001G005700.1	1.29e-08
Sobic.001G005800.1	5.58e-13
Sobic.001G006000.1	2.99e-41
Sobic.001G006300.1	0.00090794
Sobic.001G006400.2	7.82e-46
Sobic.001G006500.1	6.63e-08
Sobic.001G006700.2	1.23e-11
Sobic.001G006800.1	1.71e-80
Sobic.001G006900.2	1.71e-15
Sobic.001G007000.1	3.88e-20
Sobic.001G007100.1	0.00117551
Sobic.001G007200.2	0.00060565
Sobic.001G007300.1	8.01e-10
Sobic.001G007400.1	7.58e-26
Sobic.001G007500.1	3.75e-10
Sobic.001G007600.1	4.89e-08
Sobic.001G007700.2	1.42e-23
Sobic.001G007800.1	2.52e-13
Sobic.001G007900.1	5.5e-20
Sobic.001G008000.2	6.89e-07
Sobic.001G008100.1	1.13e-13
Sobic.001G008200.1	0.00885288
Sobic.001G008300.2	9.83e-13
Sobic.001G008400.1	3.28e-07
Sobic.001G008500.1	3.78e-15
Sobic.001G008600.1	0.0292991
Sobic.001G008800.1	3.62e-38
Sobic.001G008900.1	7.06e-18
Sobic.001G009200.1	4.51e-31
Sobic.001G009300.1	5.84e-29
Sobic.001G009400.1	0.00046767
Sobic.001G009500.3	2.9e-15
Sobic.001G009600.1	0.00015577
Sobic.001G009700.1	1.86e-12
Sobic.001G009800.1	0.00029024
Sobic.001G009900.1	2.45e-14
Sobic.001G010000.1	1.46e-07
Sobic.001G010100.1	6.15e-46
Sobic.001G010200.1	0.0393496
Sobic.001G010300.1	3.96e-68
Sobic.001G010400.1	1.49e-61
Sobic.001G010500.1	1.86e-22
Sobic.001G010600.1	7.17e-18
Sobic.001G010700.1	2.1e-10
Sobic.001G010800.1	2.58e-19
Sobic.001G010900.1	1.62e-10
Sobic.001G011000.1	1.99e-20
Sobic.001G011100.2	4.64e-12
Sobic.001G011200.1	8.35e-29
Sobic.001G011300.1	1.6e-32
Sobic.001G011400.2	0.00571059
Sobic.001G011700.1	2.61e-05
Sobic.001G011800.1	3.39e-06
Sobic.001G012000.1	1.14e-12
Sobic.001G012200.1	0.00096612
Sobic.001G012300.1	0.00027127
Sobic.001G012500.1	0.0080056
Sobic.001G012700.1	1.79e-17
Sobic.001G012800.1	2.08e-07
Sobic.001G013100.1	4.19e-05
Sobic.001G013200.1	0.0437565
Sobic.001G013300.1	9.19e-21
Sobic.001G013400.1	4.1e-18
Sobic.001G013500.1	1.2e-37
Sobic.001G013600.1	9.62e-14
Sobic.001G013800.1	2.02e-36
Sobic.001G013800.2	4.75e-08
Sobic.001G014100.1	0.0368444
Sobic.001G014500.2	0.00048611
Sobic.001G014800.1	4.4e-41
Sobic.001G014900.1	2.53e-05
Sobic.001G014900.2	0.00207248
Sobic.001G015100.3	0.00015302
Sobic.001G015300.1	9.3e-08
Sobic.001G015400.1	1.57e-39
Sobic.001G015500.1	6.17e-17
Sobic.001G015500.2	5.47e-08
Sobic.001G015600.1	1.18e-07
Sobic.001G015700.1	2.56e-60
Sobic.001G015800.1	3.1e-09
Sobic.001G016000.1	3.04e-05
Sobic.001G016100.1	1.95e-13
Sobic.001G016200.1	2.1e-68
Sobic.001G016201.1	1.4e-17
Sobic.001G016300.2	1.39e-11
Sobic.001G016350.1	1.74e-06
Sobic.001G016400.1	8.37e-27
Sobic.001G016500.1	4.76e-56
Sobic.001G016600.3	1.18e-07
Sobic.001G016700.1	0.00153488
Sobic.001G016700.2	0.00311544
Sobic.001G016800.1	1.03e-05
Sobic.001G016900.3	4.27e-16
Sobic.001G017000.1	3.19e-72
Sobic.001G017100.2	7.88e-10
Sobic.001G017200.1	1.89e-06
Sobic.001G017400.1	2.51e-16
Sobic.001G017500.1	2.47e-96
Sobic.001G017600.7	0.00173325
Sobic.001G017600.8	2.08e-20
Sobic.001G017700.1	5.91e-14
Sobic.001G017900.1	9.92e-35
Sobic.001G018000.1	0.0238961
Sobic.001G018100.1	0.025744
Sobic.001G018500.1	0.00041016
Sobic.001G018800.1	3.58e-10
Sobic.001G018900.1	1.02e-36
Sobic.001G019200.1	4.02e-12
Sobic.001G019300.1	2.98e-17
Sobic.001G019400.1	9.24e-06
Sobic.001G019500.2	1.95e-24
Sobic.001G019700.1	6.07e-16
Sobic.001G019800.1	6.95e-05
Sobic.001G019900.1	3.15e-26
Sobic.001G020100.3	8.68e-05
Sobic.001G020350.1	5.94e-05
Sobic.001G020500.1	3.48e-09
Sobic.001G020600.2	0.00201388
Sobic.001G021300.1	1.58e-06
Sobic.001G021500.1	6.94e-39
Sobic.001G021601.1	6.78e-20
Sobic.001G021700.1	2.53e-08
Sobic.001G021800.1	2.07e-13
Sobic.001G021900.1	0.00169327
Sobic.001G022000.1	2.76e-46
Sobic.001G022000.2	0.00144747
Sobic.001G022100.1	3.52e-10
Sobic.001G022100.2	1.3e-05
Sobic.001G022200.1	3.28e-24
Sobic.001G022300.1	3.63e-11
Sobic.001G022400.1	2.34e-07
Sobic.001G022500.1	4.56e-06
Sobic.001G022600.1	2.02e-18
Sobic.001G022700.1	2.83e-09
Sobic.001G022800.1	5.49e-09
Sobic.001G022900.1	0.0177839
Sobic.001G023000.2	1.79e-06
Sobic.001G023100.1	2.87e-19
Sobic.001G023200.1	9.19e-10
Sobic.001G023400.2	7.8e-08
Sobic.001G023500.1	3.32e-07
Sobic.001G023600.1	5.09e-05
Sobic.001G023700.1	0.00053876
Sobic.001G023800.3	0.00891055
Sobic.001G023900.1	0.0355679
Sobic.001G024000.1	4.03e-59
Sobic.001G024100.1	8.36e-20
Sobic.001G024200.1	1.12e-08
Sobic.001G024250.1	0.00910269
Sobic.001G024300.1	0.00048247
Sobic.001G024400.1	1.07e-15
Sobic.001G024500.1	2.65e-07
Sobic.001G024700.1	3.84e-25
Sobic.001G025000.2	5.99e-29
Sobic.001G025101.1	4.86e-23
Sobic.001G025201.1	3.3e-21
Sobic.001G025600.1	2.58e-17
Sobic.001G025700.1	3.32e-17
Sobic.001G025800.1	1.25e-06
Sobic.001G026000.1	2.79e-24
Sobic.001G026300.1	0.0065036
Sobic.001G026400.1	2.95e-06
Sobic.001G026500.1	8.95e-09
Sobic.001G026700.1	3.87e-49
Sobic.001G026800.1	5.22e-38
Sobic.001G026900.1	1e-07
Sobic.001G026900.2	0.00265492
Sobic.001G027500.1	2.84e-05
Sobic.001G027600.1	2.69e-24
Sobic.001G027700.1	1.07e-06
Sobic.001G027800.2	1.79e-21
Sobic.001G028000.1	3.45e-05
Sobic.001G028200.1	3.81e-05
Sobic.001G028400.1	1.13e-06
Sobic.001G028500.1	6.09e-56
Sobic.001G028600.1	3.92e-44
Sobic.001G028700.1	3.16e-14
Sobic.001G028900.2	9.8e-13
Sobic.001G029200.1	1.95e-11
Sobic.001G029300.5	1.77e-06
Sobic.001G029400.1	6.65e-21
Sobic.001G029600.1	1.65e-32
Sobic.001G029700.1	3.86e-62
Sobic.001G029900.1	0.00260187
Sobic.001G030000.1	0.00017726
Sobic.001G030100.1	6.81e-07
Sobic.001G030300.1	2.57e-18
Sobic.001G030500.1	1.27e-11
Sobic.001G030600.1	3.2e-40
Sobic.001G031100.1	1.8e-16
Sobic.001G031200.2	8e-11
Sobic.001G031300.1	1.54e-25
Sobic.001G031400.1	2.35e-30
Sobic.001G031500.1	1.65e-08
Sobic.001G031600.1	0.00391612
Sobic.001G031700.1	3.03e-25
Sobic.001G031800.1	2.64e-14
Sobic.001G031900.2	8.53e-06
Sobic.001G032000.1	5.42e-24
Sobic.001G032100.1	6.52e-17
Sobic.001G032300.1	6.91e-18
Sobic.001G032400.1	0.00830344
Sobic.001G032800.1	1.98e-50
Sobic.001G032850.1	3.22e-45
Sobic.001G032900.1	8.17e-30
Sobic.001G033100.1	4.33e-07
Sobic.001G033100.2	0.00417845
Sobic.001G033200.3	0.0219228
Sobic.001G033300.1	4.55e-05
Sobic.001G033400.1	2.48e-14
Sobic.001G033500.1	2.27e-36
Sobic.001G033600.2	9.35e-14
Sobic.001G034000.1	9e-09
Sobic.001G034000.2	9.14e-09
Sobic.001G034100.1	8.13e-18
Sobic.001G034500.1	2.04e-17
Sobic.001G034700.1	8.75e-09
Sobic.001G035400.1	1.21e-24
Sobic.001G035500.4	6.42e-07
Sobic.001G035600.1	8.12e-05
Sobic.001G035700.1	1.05e-07
Sobic.001G035800.1	3.3e-12
Sobic.001G036050.1	1.56e-07
Sobic.001G036200.1	0.0424928
Sobic.001G036300.1	2.9e-46
Sobic.001G036400.2	7.98e-09
Sobic.001G036700.1	1.61e-40
Sobic.001G036900.1	2.94e-40
Sobic.001G037000.1	1.43e-07
Sobic.001G037066.1	3.73e-37
Sobic.001G037150.1	6.39e-09
Sobic.001G037200.1	7.79e-05
Sobic.001G037300.1	5.26e-05
Sobic.001G037400.1	0.00834905
Sobic.001G037700.1	4.13e-06
Sobic.001G037800.2	2.68e-73
Sobic.001G037900.1	1.65e-30
Sobic.001G038000.2	1.52e-54
Sobic.001G038050.1	2.13e-07
Sobic.001G038100.1	0.00128975
Sobic.001G038200.1	3.27e-08
Sobic.001G038300.1	3.76e-13
Sobic.001G038400.1	1.55e-51
Sobic.001G038450.1	0.0009148
Sobic.001G038500.1	1.25e-13
Sobic.001G038800.1	8.26e-12
Sobic.001G038900.1	6.15e-81
Sobic.001G039100.1	6.13e-14
Sobic.001G039200.1	0.00801009
Sobic.001G039300.1	7.07e-25
Sobic.001G039400.2	7.06e-208
Sobic.001G039500.2	4.35e-22
Sobic.001G039600.1	0.0138788
Sobic.001G039700.1	4e-43
Sobic.001G039800.1	4.11e-12
Sobic.001G039900.1	2.52e-60
Sobic.001G040000.2	3.14e-29
Sobic.001G040200.1	1.11e-13
Sobic.001G040300.1	1.39e-26
Sobic.001G040500.1	9.28e-12
Sobic.001G040500.2	1.09e-12
Sobic.001G040800.1	1.94e-05
Sobic.001G041000.1	7.19e-20
Sobic.001G041100.1	6.17e-07
Sobic.001G041200.1	1.33e-30
Sobic.001G041400.1	1.3e-42
Sobic.001G041500.3	3.55e-09
Sobic.001G041800.1	8.07e-78
Sobic.001G042000.1	3.93e-37
Sobic.001G042301.1	1.36e-09
Sobic.001G042400.1	0.0157174
Sobic.001G042500.1	1.37e-15
Sobic.001G042600.1	1.95e-12
Sobic.001G042800.2	1.5e-36
Sobic.001G043100.2	0.00066323
Sobic.001G043200.1	0.0002159
Sobic.001G043400.1	0.00248016
Sobic.001G043500.2	3.41e-16
Sobic.001G043601.1	2.33e-12
Sobic.001G043700.3	3.57e-49
Sobic.001G043800.1	1.32e-14
Sobic.001G043900.1	2.21e-41
Sobic.001G044200.2	9.92e-11
Sobic.001G044300.10	1.81e-49
Sobic.001G044300.11	0.0014498
Sobic.001G044400.1	9.13e-07
Sobic.001G044500.2	0.00061821
Sobic.001G044700.1	0.00212022
Sobic.001G044800.2	8e-07
Sobic.001G045300.1	0.000487
Sobic.001G045600.1	7.76e-15
Sobic.001G045700.1	2.01e-12
Sobic.001G046000.1	4.77e-48
Sobic.001G046100.1	1.08e-91
Sobic.001G046300.1	4.24e-84
Sobic.001G046400.1	3e-07
Sobic.001G046500.1	9.56e-16
Sobic.001G046600.1	1.43e-21
Sobic.001G046700.1	1.81e-31
Sobic.001G046900.1	3.01e-30
Sobic.001G047000.1	8.38e-05
Sobic.001G047100.1	7.58e-129
Sobic.001G047600.1	5.19e-06
Sobic.001G047700.1	1.41e-08
Sobic.001G047800.1	9.03e-11
Sobic.001G047800.2	2.51e-05
Sobic.001G047900.1	1.01e-13
Sobic.001G048000.1	0.00030603
Sobic.001G048200.2	9.16e-08
Sobic.001G048400.1	4.86e-50
Sobic.001G048600.1	4.76e-07
Sobic.001G048700.1	1.6e-20
Sobic.001G048832.1	5.57e-05
Sobic.001G049200.1	0.00595492
Sobic.001G049300.1	0.0145578
Sobic.001G049400.1	3.03e-24
Sobic.001G049600.1	4.68e-05
Sobic.001G049700.1	1.91e-05
Sobic.001G049800.1	0.00516584
Sobic.001G049800.2	0.0147312
Sobic.001G050300.1	9.61e-13
Sobic.001G050400.1	2.99e-23
Sobic.001G050500.1	8.94e-23
Sobic.001G050600.2	1.6e-09
Sobic.001G050650.1	1.09e-22
Sobic.001G050700.4	2.27e-26
Sobic.001G050800.1	5.05e-13
Sobic.001G051200.1	1.25e-17
Sobic.001G051300.1	1.68e-14
Sobic.001G051500.1	2.96e-20
Sobic.001G051600.1	1.36e-14
Sobic.001G051800.1	1.53e-12
Sobic.001G052000.1	0.00011745
Sobic.001G052100.2	0.00052077
Sobic.001G052200.1	7.41e-06
Sobic.001G052300.1	5.44e-38
Sobic.001G052600.1	8.34e-41
Sobic.001G052600.2	0.00052564
Sobic.001G052600.3	0.00286125
Sobic.001G052700.1	3.49e-05
Sobic.001G052800.1	0.00104844
Sobic.001G052900.1	1.61e-07
Sobic.001G053000.1	4.85e-13
Sobic.001G053350.1	6.23e-07
Sobic.001G053700.2	5.78e-15
Sobic.001G053700.3	0.00288124
Sobic.001G053800.1	2.86e-14
Sobic.001G054000.1	3.34e-22
Sobic.001G054050.1	8.26e-10
Sobic.001G054100.1	2.02e-05
Sobic.001G054200.1	8.86e-06
Sobic.001G054300.1	0.00026965
Sobic.001G054600.1	1.49e-19
Sobic.001G054700.1	1.19e-18
Sobic.001G054800.2	0.00579104
Sobic.001G054900.1	1.26e-95
Sobic.001G055400.1	9.64e-27
Sobic.001G055600.1	1.29e-12
Sobic.001G055700.1	5.72e-08
Sobic.001G055900.1	1.07e-06
Sobic.001G056000.1	0.030142
Sobic.001G056100.1	8.73e-33
Sobic.001G056200.1	1.58e-42
Sobic.001G056500.1	1.52e-43
Sobic.001G056601.1	3.88e-05
Sobic.001G056601.2	0.0401564
Sobic.001G056700.1	0.0163295
Sobic.001G056800.1	6.18e-05
Sobic.001G057100.1	4.49e-06
Sobic.001G057200.1	0.0450557
Sobic.001G057300.1	3.15e-31
Sobic.001G057400.1	1.97e-18
Sobic.001G057500.1	3.3e-147
Sobic.001G057600.1	7.78e-11
Sobic.001G057700.1	3.18e-43
Sobic.001G057800.1	3.95e-19
Sobic.001G058000.1	2.25e-08
Sobic.001G058100.1	6.22e-24
Sobic.001G058400.1	1.01e-11
Sobic.001G058500.1	7.69e-40
Sobic.001G058600.1	2.53e-10
Sobic.001G058700.1	6.07e-05
Sobic.001G058800.1	7.32e-68
Sobic.001G058900.1	8.49e-55
Sobic.001G059001.1	0.0344724
Sobic.001G059400.1	0.00329514
Sobic.001G059700.1	0.00488602
Sobic.001G059800.1	7.87e-31
Sobic.001G059900.1	0.0187427
Sobic.001G060200.1	2.03e-11
Sobic.001G060300.1	5.07e-26
Sobic.001G060666.1	0.00019542
Sobic.001G060732.1	2.14e-06
Sobic.001G061000.1	0.00091983
Sobic.001G061101.1	8.49e-13
Sobic.001G061200.1	7.7e-16
Sobic.001G061300.1	6.39e-15
Sobic.001G061400.1	4.35e-30
Sobic.001G061500.1	4.81e-10
Sobic.001G061500.2	1.44e-07
Sobic.001G061600.1	0.00011976
Sobic.001G061700.1	3.95e-07
Sobic.001G062066.1	0.00049611
Sobic.001G062200.2	4.38e-43
Sobic.001G062300.1	4.77e-36
Sobic.001G062500.1	1.8e-06
Sobic.001G062600.1	2e-06
Sobic.001G062600.3	5.14e-05
Sobic.001G062700.1	3.05e-05
Sobic.001G062750.1	8.35e-09
Sobic.001G062900.1	5.99e-75
Sobic.001G063000.1	4.94e-06
Sobic.001G063300.1	7.25e-54
Sobic.001G063400.2	0.00372147
Sobic.001G063500.1	2.55e-50
Sobic.001G063600.1	3.17e-09
Sobic.001G063800.1	9.02e-09
Sobic.001G063900.1	2.58e-07
Sobic.001G064300.2	3.2e-22
Sobic.001G064400.1	0.0143082
Sobic.001G064600.1	4.86e-77
Sobic.001G064700.1	7.04e-10
Sobic.001G064800.2	9.17e-10
Sobic.001G064900.1	5.75e-05
Sobic.001G065000.2	0.00038006
Sobic.001G065200.1	0.00046197
Sobic.001G065300.1	1.9e-13
Sobic.001G065300.2	0.00027613
Sobic.001G065500.1	0.0467972
Sobic.001G065500.2	3.84e-08
Sobic.001G065600.1	1.4e-23
Sobic.001G065800.1	8.95e-16
Sobic.001G066000.1	1.39e-12
Sobic.001G066100.2	9.5e-13
Sobic.001G066300.1	5.81e-25
Sobic.001G066300.2	6.58e-06
Sobic.001G066400.1	5.51e-12
Sobic.001G066500.1	0.00011966
Sobic.001G066600.1	2.91e-58
Sobic.001G066700.1	1.38e-05
Sobic.001G066900.1	2.34e-06
Sobic.001G067000.1	5.45e-33
Sobic.001G067200.1	9.1e-08
Sobic.001G067400.1	8.69e-49
Sobic.001G067601.1	0.00028792
Sobic.001G067700.1	0.00965212
Sobic.001G067800.1	0.0136417
Sobic.001G067850.1	2.16e-19
Sobic.001G067900.1	4.99e-09
Sobic.001G068132.1	2.88e-06
Sobic.001G068200.1	8.66e-06
Sobic.001G068400.1	0.00091499
Sobic.001G068700.1	0.00321671
Sobic.001G068800.1	0.00023841
Sobic.001G068901.1	0.00415727
Sobic.001G069000.1	2.68e-08
Sobic.001G069100.1	7.93e-17
Sobic.001G069200.1	3.42e-24
Sobic.001G069300.2	2.6e-06
Sobic.001G069800.1	0.00175334
Sobic.001G069900.1	6.9e-47
Sobic.001G070000.2	7.44e-13
Sobic.001G070200.1	7.64e-09
Sobic.001G070300.1	6.31e-06
Sobic.001G070401.1	0.00022256
Sobic.001G070500.1	1.06e-24
Sobic.001G070600.1	8.2e-06
Sobic.001G070700.1	2.72e-19
Sobic.001G070800.1	0.00011028
Sobic.001G071000.1	1.01e-15
Sobic.001G071100.1	8.05e-23
Sobic.001G071300.1	9.14e-23
Sobic.001G071500.1	1.85e-05
Sobic.001G071600.2	3.56e-11
Sobic.001G071600.5	2.01e-17
Sobic.001G072000.1	9.83e-16
Sobic.001G072200.3	4e-05
Sobic.001G072250.1	0.0354844
Sobic.001G072300.1	1.52e-37
Sobic.001G072400.1	1.94e-31
Sobic.001G072600.1	2.43e-17
Sobic.001G072700.1	2.32e-08
Sobic.001G072800.1	0.0186212
Sobic.001G072900.2	2.8e-17
Sobic.001G073000.1	1.53e-60
Sobic.001G073150.1	0.00079289
Sobic.001G073300.1	6.61e-42
Sobic.001G073400.1	8.64e-26
Sobic.001G073500.1	5.79e-55
Sobic.001G073550.1	2.04e-26
Sobic.001G073600.1	3.58e-06
Sobic.001G073700.1	9.15e-14
Sobic.001G073800.1	3.71e-07
Sobic.001G073900.1	4.89e-25
Sobic.001G074000.1	9.03e-29
Sobic.001G074100.1	1.77e-11
Sobic.001G074100.2	1.19e-05
Sobic.001G074200.1	4.07e-08
Sobic.001G074300.1	1.83e-08
Sobic.001G074400.1	4.31e-09
Sobic.001G074601.1	0.00272574
Sobic.001G074700.1	2.79e-28
Sobic.001G074800.1	0.00161468
Sobic.001G075000.1	3.84e-12
Sobic.001G075300.1	2.11e-06
Sobic.001G075400.1	0.00034386
Sobic.001G075500.1	5.97e-15
Sobic.001G075600.1	2.8e-12
Sobic.001G075700.1	2.57e-14
Sobic.001G075800.2	0.0269266
Sobic.001G075900.1	4.2e-30
Sobic.001G076000.1	4.61e-12
Sobic.001G076100.1	4.32e-17
Sobic.001G076200.1	2.72e-20
Sobic.001G076300.1	0.00354342
Sobic.001G076400.1	0.0291174
Sobic.001G076500.1	1.37e-16
Sobic.001G076700.1	0.0156605
Sobic.001G076800.1	2.25e-36
Sobic.001G076850.1	0.0409456
Sobic.001G077000.1	1.76e-05
Sobic.001G077100.1	1.49e-30
Sobic.001G077200.1	9.05e-14
Sobic.001G077300.2	2.94e-15
Sobic.001G077400.1	2.48e-18
Sobic.001G077500.2	5.21e-12
Sobic.001G077600.1	7.89e-34
Sobic.001G077700.1	0.00414877
Sobic.001G077800.1	2.9e-12
Sobic.001G077900.1	4.27e-05
Sobic.001G078100.1	5.77e-09
Sobic.001G078200.1	0.00240485
Sobic.001G078300.1	4.48e-24
Sobic.001G078400.1	0.00449811
Sobic.001G078500.1	3.17e-16
Sobic.001G078700.1	1.16e-06
Sobic.001G078800.1	0.0206328
Sobic.001G079000.1	0.0359695
Sobic.001G079100.1	1.7e-10
Sobic.001G079150.1	0.00141384
Sobic.001G079200.1	0.00991674
Sobic.001G079300.1	3.16e-06
Sobic.001G079401.1	0.00045556
Sobic.001G079600.1	3.09e-19
Sobic.001G079900.1	5.9e-06
Sobic.001G080100.1	8.95e-10
Sobic.001G080200.1	2.37e-07
Sobic.001G080300.1	0.0008279
Sobic.001G080500.1	2.31e-18
Sobic.001G080600.1	4.79e-08
Sobic.001G080700.1	2.17e-17
Sobic.001G080800.1	1.23e-07
Sobic.001G080900.1	0.00243846
Sobic.001G081000.1	7.8e-100
Sobic.001G081100.1	5.31e-32
Sobic.001G081300.1	4.92e-19
Sobic.001G081400.1	2.32e-59
Sobic.001G081450.1	0.00050685
Sobic.001G081600.1	1.97e-06
Sobic.001G081700.1	0.00018839
Sobic.001G081900.1	0.00215628
Sobic.001G082000.1	0.00361092
Sobic.001G082100.1	1.62e-14
Sobic.001G082300.1	1.3e-07
Sobic.001G082600.4	0.00096014
Sobic.001G082700.1	0.0414209
Sobic.001G082800.1	0.00033033
Sobic.001G082900.1	8.61e-06
Sobic.001G083000.1	0.0168065
Sobic.001G083100.1	5.36e-11
Sobic.001G083200.1	1.73e-15
Sobic.001G083500.1	1.82e-15
Sobic.001G083600.1	2.44e-30
Sobic.001G083800.5	0.0206211
Sobic.001G083900.1	1.46e-28
Sobic.001G084000.1	4.41e-18
Sobic.001G084133.1	2.04e-10
Sobic.001G084166.1	1.8e-05
Sobic.001G084200.2	1.22e-12
Sobic.001G084300.1	8.41e-18
Sobic.001G084400.1	3.16e-13
Sobic.001G084500.1	0.0002372
Sobic.001G084600.1	1.15e-20
Sobic.001G084700.1	5.02e-15
Sobic.001G085000.1	1.32e-15
Sobic.001G085100.1	3.14e-22
Sobic.001G085200.3	1.27e-24
Sobic.001G085400.1	2.25e-35
Sobic.001G085600.1	0.00660851
Sobic.001G085700.1	7.35e-05
Sobic.001G085900.3	1.53e-06
Sobic.001G085900.4	2.34e-08
Sobic.001G086200.1	3.26e-07
Sobic.001G086300.1	4.08e-26
Sobic.001G086400.2	8.63e-07
Sobic.001G086500.1	2.08e-24
Sobic.001G086800.1	1.43e-06
Sobic.001G087100.2	1.61e-09
Sobic.001G087400.1	1.14e-44
Sobic.001G087500.1	0.00329576
Sobic.001G087700.1	6.09e-13
Sobic.001G087850.1	0.00592394
Sobic.001G087900.2	0.00012941
Sobic.001G088000.1	2.65e-10
Sobic.001G088100.2	0.00013964
Sobic.001G088200.1	0.00925592
Sobic.001G088500.1	3.27e-25
Sobic.001G088600.1	5.76e-42
Sobic.001G088800.1	4.91e-30
Sobic.001G088900.1	0.00360612
Sobic.001G089000.1	0.0269266
Sobic.001G089100.2	0.00632344
Sobic.001G089100.3	0.00341427
Sobic.001G089200.1	2.32e-16
Sobic.001G089400.1	0.0195929
Sobic.001G089500.1	1.63e-22
Sobic.001G089600.1	0.00027009
Sobic.001G089800.1	1.85e-63
Sobic.001G089900.1	7.91e-05
Sobic.001G090000.1	5.96e-13
Sobic.001G090100.1	5.08e-07
Sobic.001G090400.1	0.0001747
Sobic.001G090600.1	0.00054463
Sobic.001G090700.1	1.31e-23
Sobic.001G090800.1	0.006873
Sobic.001G090900.2	1.41e-65
Sobic.001G091000.1	1.37e-62
Sobic.001G091400.1	2.88e-30
Sobic.001G091500.1	0.0189874
Sobic.001G091600.1	0.00077074
Sobic.001G091701.1	6.97e-55
Sobic.001G091801.1	1.08e-11
Sobic.001G091900.1	5.99e-131
Sobic.001G092000.1	8.24e-23
Sobic.001G092100.1	6.32e-18
Sobic.001G092250.1	1.47e-19
Sobic.001G092300.1	1.79e-08
Sobic.001G092500.1	0.00507739
Sobic.001G092600.1	2.9e-31
Sobic.001G092800.1	1.86e-19
Sobic.001G093000.1	3.17e-30
Sobic.001G093100.1	0.00057265
Sobic.001G093200.2	0.00045665
Sobic.001G093300.1	2.99e-13
Sobic.001G093400.1	1.13e-08
Sobic.001G093500.3	0.015105
Sobic.001G093800.1	3.38e-08
Sobic.001G093900.1	1.85e-15
Sobic.001G094000.1	0.0125645
Sobic.001G094100.1	0.00359933
Sobic.001G094200.1	3.99e-10
Sobic.001G094300.1	0.00011915
Sobic.001G094400.1	1.14e-29
Sobic.001G094500.1	3.75e-17
Sobic.001G094550.1	0.00012947
Sobic.001G094600.1	0.00183443
Sobic.001G094800.1	0.00044924
Sobic.001G095000.1	5.16e-15
Sobic.001G095200.1	5.77e-31
Sobic.001G095300.1	4.16e-07
Sobic.001G095366.1	4.97e-09
Sobic.001G095500.1	1.39e-07
Sobic.001G095632.1	0.0265627
Sobic.001G095700.1	0.0191338
Sobic.001G095750.1	0.00153861
Sobic.001G095800.1	2.12e-37
Sobic.001G095900.1	0.0102709
Sobic.001G096000.1	1.39e-10
Sobic.001G096300.1	1.45e-20
Sobic.001G096400.1	2.3e-17
Sobic.001G096500.1	2.16e-10
Sobic.001G096700.1	3.52e-11
Sobic.001G096800.1	2.62e-06
Sobic.001G096900.1	4.24e-13
Sobic.001G097000.1	0.00012989
Sobic.001G097100.3	0.00035995
Sobic.001G097400.1	0.00445907
Sobic.001G097500.1	8.13e-09
Sobic.001G097900.1	0.00024592
Sobic.001G098100.1	0.0149167
Sobic.001G098301.1	6.89e-09
Sobic.001G098400.1	1.35e-12
Sobic.001G098500.2	0.00319807
Sobic.001G098600.1	4.62e-22
Sobic.001G098700.1	9.69e-11
Sobic.001G098800.1	5.88e-25
Sobic.001G098900.1	2.12e-09
Sobic.001G099000.1	0.0225299
Sobic.001G099100.1	5.48e-14
Sobic.001G099200.1	5.4e-06
Sobic.001G099300.1	3.73e-12
Sobic.001G099500.1	0.00069846
Sobic.001G099800.1	0.0206376
Sobic.001G100000.2	6.57e-26
Sobic.001G100100.1	5.89e-05
Sobic.001G100200.1	1.7e-22
Sobic.001G100400.1	5.04e-05
Sobic.001G100501.1	8.04e-19
Sobic.001G100600.1	4.94e-15
Sobic.001G100700.1	7.33e-07
Sobic.001G101200.1	0.0281259
Sobic.001G101300.1	0.00127233
Sobic.001G101400.1	2.22e-12
Sobic.001G101500.1	8.24e-24
Sobic.001G101650.1	0.00332246
Sobic.001G101700.2	0.0485303
Sobic.001G101900.1	3.29e-17
Sobic.001G102200.1	3.39e-08
Sobic.001G102300.1	1.06e-33
Sobic.001G102400.1	0.0134014
Sobic.001G102500.1	1.12e-54
Sobic.001G102800.1	1.39e-60
Sobic.001G102901.1	1.48e-06
Sobic.001G103000.2	5.97e-26
Sobic.001G103100.1	3.2e-13
Sobic.001G103200.1	4.41e-18
Sobic.001G103300.1	0.00752086
Sobic.001G103400.1	0.00387211
Sobic.001G103500.1	1.53e-11
Sobic.001G103800.2	8.95e-57
Sobic.001G104000.1	6.31e-15
Sobic.001G104100.1	3.12e-20
Sobic.001G104400.1	2.68e-05
Sobic.001G104500.1	1.19e-42
Sobic.001G104600.1	0.0006475
Sobic.001G104800.1	4.26e-23
Sobic.001G104900.1	0.00299952
Sobic.001G105000.1	0.0383231
Sobic.001G105100.1	4.74e-10
Sobic.001G105100.2	3.53e-05
Sobic.001G105200.1	4.06e-22
Sobic.001G105300.1	2.15e-38
Sobic.001G105400.4	0.00247119
Sobic.001G105500.1	3.22e-08
Sobic.001G105600.1	4.73e-18
Sobic.001G105700.1	6.87e-19
Sobic.001G105700.2	0.00046735
Sobic.001G105800.1	1.75e-12
Sobic.001G105900.1	1.5e-35
Sobic.001G106000.2	7.61e-07
Sobic.001G106100.3	0.00975878
Sobic.001G106200.1	0.00371538
Sobic.001G106300.1	4.34e-45
Sobic.001G106400.1	6.56e-56
Sobic.001G106600.1	1.14e-06
Sobic.001G106700.1	2.66e-28
Sobic.001G106900.4	0.00770632
Sobic.001G107100.3	0.00074596
Sobic.001G107200.1	0.00011704
Sobic.001G107400.3	0.00669644
Sobic.001G107500.1	9.53e-17
Sobic.001G107550.1	0.00111117
Sobic.001G107700.2	0.00056814
Sobic.001G107800.1	0.00153999
Sobic.001G108100.1	2.11e-08
Sobic.001G108200.1	4.23e-13
Sobic.001G108350.1	0.00271236
Sobic.001G108400.1	2.74e-07
Sobic.001G108500.1	0.0136206
Sobic.001G108600.1	6.94e-08
Sobic.001G108700.1	2.09e-47
Sobic.001G108800.1	1.16e-18
Sobic.001G109000.1	4.96e-184
Sobic.001G109100.1	0.00266254
Sobic.001G109300.1	2.76e-21
Sobic.001G109800.2	0.00505924
Sobic.001G110000.1	0.0008422
Sobic.001G110250.1	1.72e-06
Sobic.001G110300.1	1.88e-39
Sobic.001G110500.1	0.00310691
Sobic.001G110900.1	3.17e-09
Sobic.001G110950.1	0.00065695
Sobic.001G111000.1	0.00847735
Sobic.001G111150.2	2.35e-09
Sobic.001G111366.1	3.76e-10
Sobic.001G111500.1	7.38e-12
Sobic.001G111600.2	4.51e-12
Sobic.001G111700.1	6.36e-44
Sobic.001G111800.1	6.65e-17
Sobic.001G111850.1	4.56e-05
Sobic.001G111900.1	0.00022452
Sobic.001G112200.1	2.81e-12
Sobic.001G112250.1	4.86e-05
Sobic.001G112300.1	6.55e-19
Sobic.001G112350.1	7.58e-26
Sobic.001G112500.1	7.44e-05
Sobic.001G112600.1	0.00031212
Sobic.001G112800.3	1.73e-10
Sobic.001G112900.1	4.49e-07
Sobic.001G113000.1	7.02e-05
Sobic.001G113200.1	0.0010075
Sobic.001G113400.1	6.37e-103
Sobic.001G113600.1	3.9e-08
Sobic.001G113700.1	1.95e-12
Sobic.001G113800.1	0.00064317
Sobic.001G113900.2	0.00041617
Sobic.001G114400.1	9.15e-10
Sobic.001G114400.2	1.9e-05
Sobic.001G114500.1	1.83e-09
Sobic.001G114650.1	0.0150514
Sobic.001G114700.1	0.00420907
Sobic.001G114800.1	7.58e-12
Sobic.001G114900.1	0.0228593
Sobic.001G115001.1	0.0491541
Sobic.001G115100.1	7.22e-08
Sobic.001G115500.1	2.57e-08
Sobic.001G115700.1	1.54e-14
Sobic.001G115800.1	0.00716832
Sobic.001G115900.1	5.09e-07
Sobic.001G116100.1	4.35e-13
Sobic.001G116200.1	3.5e-10
Sobic.001G116400.2	0.0270964
Sobic.001G116500.1	7.34e-11
Sobic.001G116600.1	6.45e-22
Sobic.001G116700.1	0.00251247
Sobic.001G116800.1	3.44e-14
Sobic.001G117000.1	8.16e-08
Sobic.001G117100.1	0.0101172
Sobic.001G117300.1	0.00460287
Sobic.001G117500.1	0.00351662
Sobic.001G117600.1	0.0495212
Sobic.001G117701.1	1.37e-28
Sobic.001G117800.1	0.0233106
Sobic.001G118000.1	0.00012974
Sobic.001G118100.1	1.17e-34
Sobic.001G118200.1	3.56e-58
Sobic.001G118300.1	9.23e-10
Sobic.001G118400.1	5.57e-10
Sobic.001G118600.1	5.13e-24
Sobic.001G118700.3	2.46e-50
Sobic.001G118800.1	0.0145298
Sobic.001G118900.1	0.00856615
Sobic.001G119000.1	8.4e-18
Sobic.001G119100.1	6.15e-20
Sobic.001G119200.1	1.65e-06
Sobic.001G119400.1	2.67e-13
Sobic.001G119600.1	0.00060517
Sobic.001G120000.1	6.09e-34
Sobic.001G120100.2	1.12e-15
Sobic.001G120200.1	5.36e-08
Sobic.001G120300.1	1.81e-36
Sobic.001G120400.1	0.00033801
Sobic.001G120500.1	1.52e-12
Sobic.001G120600.1	2.38e-05
Sobic.001G120900.1	3.17e-17
Sobic.001G121100.1	4.04e-14
Sobic.001G121200.1	0.00023768
Sobic.001G121400.1	1.5e-14
Sobic.001G121500.1	3.25e-13
Sobic.001G121700.1	2.65e-13
Sobic.001G121900.1	1.69e-05
Sobic.001G122000.1	6.59e-09
Sobic.001G122400.1	1.76e-42
Sobic.001G122500.1	1.78e-13
Sobic.001G122600.1	1.82e-06
Sobic.001G122700.1	1.04e-09
Sobic.001G122832.1	5.55e-12
Sobic.001G123000.3	2.47e-05
Sobic.001G123100.1	3.24e-16
Sobic.001G123201.1	7.03e-38
Sobic.001G123400.1	0.00877529
Sobic.001G123500.1	5.35e-30
Sobic.001G123600.1	1.38e-22
Sobic.001G123700.1	0.0184865
Sobic.001G123800.1	1.69e-08
Sobic.001G124000.4	0.00020327
Sobic.001G124100.1	1.89e-59
Sobic.001G124200.1	2.34e-12
Sobic.001G124300.1	8.95e-21
Sobic.001G124400.1	7.68e-06
Sobic.001G124600.2	1.03e-05
Sobic.001G124900.1	0.0248813
Sobic.001G125200.1	0.0115947
Sobic.001G125300.1	4.94e-64
Sobic.001G125400.1	1.13e-113
Sobic.001G125500.1	1.34e-22
Sobic.001G125600.1	1.46e-07
Sobic.001G125800.1	1.34e-13
Sobic.001G125800.2	1.57e-10
Sobic.001G125900.1	5.62e-15
Sobic.001G126000.2	0.00255571
Sobic.001G126100.1	7.99e-05
Sobic.001G126200.1	9.1e-06
Sobic.001G126300.1	7.95e-05
Sobic.001G126600.1	7.32e-76
Sobic.001G126800.1	1.33e-10
Sobic.001G126900.1	7.87e-97
Sobic.001G126900.2	3e-47
Sobic.001G127000.1	0.00552921
Sobic.001G127200.1	0.0270406
Sobic.001G127300.2	0.00438504
Sobic.001G127400.1	1.52e-08
Sobic.001G127500.1	1.96e-10
Sobic.001G127600.1	1.1e-15
Sobic.001G127700.1	0.00062901
Sobic.001G128000.1	0.00211209
Sobic.001G128100.2	4.29e-06
Sobic.001G128200.1	8.74e-21
Sobic.001G128500.1	1.64e-08
Sobic.001G128600.1	2.29e-26
Sobic.001G128900.1	4.36e-06
Sobic.001G129000.1	0.0377073
Sobic.001G129100.1	0.022724
Sobic.001G129300.1	1.28e-06
Sobic.001G129400.2	2.38e-16
Sobic.001G129500.1	5.2e-44
Sobic.001G129600.1	1.09e-48
Sobic.001G129650.1	2.59e-08
Sobic.001G129700.1	2.6e-32
Sobic.001G129750.1	0.0002021
Sobic.001G129900.1	7.53e-42
Sobic.001G130000.1	0.0350745
Sobic.001G130100.1	1.68e-05
Sobic.001G130200.1	4.92e-12
Sobic.001G130400.1	2.47e-09
Sobic.001G130600.1	1.73e-35
Sobic.001G130700.1	5.01e-76
Sobic.001G130900.1	0.00405733
Sobic.001G131001.1	7.69e-07
Sobic.001G131400.2	0.00064606
Sobic.001G131600.1	3.99e-12
Sobic.001G131700.1	4.69e-68
Sobic.001G131700.2	0.0489576
Sobic.001G131800.1	9.42e-17
Sobic.001G131900.1	1.35e-56
Sobic.001G132000.1	5.7e-31
Sobic.001G132200.1	0.00098614
Sobic.001G132300.1	3.42e-10
Sobic.001G132800.1	3.74e-19
Sobic.001G132900.1	0.00051908
Sobic.001G133000.1	0.00695886
Sobic.001G133400.1	0.00088399
Sobic.001G133900.1	3.88e-06
Sobic.001G134100.2	1.54e-25
Sobic.001G134150.1	1.97e-10
Sobic.001G134400.1	5.55e-05
Sobic.001G134500.1	2.3e-20
Sobic.001G134600.1	0.00029558
Sobic.001G134700.1	5.69e-05
Sobic.001G134800.1	0.00416532
Sobic.001G134900.1	5.27e-25
Sobic.001G135400.1	4.26e-36
Sobic.001G135500.1	0.00062899
Sobic.001G135600.1	3.61e-07
Sobic.001G135900.1	0.0403092
Sobic.001G136000.4	8.12e-66
Sobic.001G136300.1	0.0204879
Sobic.001G136400.1	2.99e-22
Sobic.001G136500.1	0.00035485
Sobic.001G136500.2	3.13e-37
Sobic.001G136600.1	9.21e-08
Sobic.001G136800.1	3.3e-11
Sobic.001G136900.1	0.00031481
Sobic.001G137000.1	4.73e-16
Sobic.001G137050.1	3.58e-07
Sobic.001G137100.1	3.4e-14
Sobic.001G137200.1	0.00048268
Sobic.001G137300.1	5.85e-09
Sobic.001G137400.1	8.35e-12
Sobic.001G137500.1	0.00174913
Sobic.001G137600.1	0.00056807
Sobic.001G137800.1	9.4e-54
Sobic.001G138000.1	2.59e-13
Sobic.001G138100.1	0.00105825
Sobic.001G138200.1	0.0167329
Sobic.001G138300.1	1.86e-41
Sobic.001G138400.1	6.88e-06
Sobic.001G138600.1	3.01e-40
Sobic.001G138700.1	0.00010194
Sobic.001G138800.1	0.0001592
Sobic.001G139100.1	1.61e-05
Sobic.001G139300.1	2.93e-05
Sobic.001G139400.1	0.0096062
Sobic.001G139600.1	0.00332813
Sobic.001G139750.1	4.83e-06
Sobic.001G139800.1	0.00665774
Sobic.001G139900.2	2.12e-95
Sobic.001G140000.1	8.65e-05
Sobic.001G140200.1	6.11e-05
Sobic.001G140400.1	0.0489973
Sobic.001G140600.1	0.0217291
Sobic.001G140700.1	2.95e-13
Sobic.001G141200.3	0.00193297
Sobic.001G141300.1	3.44e-77
Sobic.001G141366.1	0.012059
Sobic.001G141400.1	0.00133686
Sobic.001G141400.2	2.93e-26
Sobic.001G141400.3	1.42e-13
Sobic.001G141600.1	1.69e-06
Sobic.001G141700.1	8.64e-07
Sobic.001G141800.1	5.4e-05
Sobic.001G141900.1	2.81e-35
Sobic.001G142100.1	7.04e-12
Sobic.001G142200.1	5.12e-05
Sobic.001G142400.1	8.54e-23
Sobic.001G142501.1	6.6e-24
Sobic.001G142600.1	1.99e-59
Sobic.001G142700.1	0.0378585
Sobic.001G143000.1	1.2e-24
Sobic.001G143200.1	0.0102077
Sobic.001G143300.1	2.25e-14
Sobic.001G143400.1	0.0160495
Sobic.001G143700.1	2.73e-11
Sobic.001G143900.3	0.00670536
Sobic.001G144001.1	1.79e-09
Sobic.001G144100.1	1.85e-08
Sobic.001G144200.3	0.0114576
Sobic.001G144300.1	9.78e-05
Sobic.001G144400.2	0.0108476
Sobic.001G144600.1	9.26e-41
Sobic.001G144700.1	4.79e-05
Sobic.001G144900.1	2.07e-38
Sobic.001G145050.1	5.57e-10
Sobic.001G145100.1	0.00418045
Sobic.001G145200.1	8.16e-16
Sobic.001G145300.1	0.00058915
Sobic.001G145400.1	9.26e-12
Sobic.001G145500.1	2.33e-12
Sobic.001G145600.1	6.8e-13
Sobic.001G145700.1	0.025585
Sobic.001G145900.1	2.82e-57
Sobic.001G146000.1	7.4e-37
Sobic.001G146100.1	7.56e-21
Sobic.001G146301.1	6.85e-05
Sobic.001G146500.1	0.00199449
Sobic.001G146600.1	1.66e-09
Sobic.001G146700.1	0.00363119
Sobic.001G146800.1	3.37e-17
Sobic.001G146900.1	3.64e-12
Sobic.001G147000.1	6.58e-06
Sobic.001G147100.1	8.9e-12
Sobic.001G147200.1	4.8e-11
Sobic.001G147300.1	4.43e-39
Sobic.001G147400.1	5.35e-82
Sobic.001G147500.1	6.31e-13
Sobic.001G147800.1	0.00265407
Sobic.001G148101.1	3.12e-10
Sobic.001G148200.1	1.03e-17
Sobic.001G148400.1	0.00315111
Sobic.001G148500.1	2.1e-06
Sobic.001G148700.1	7.93e-11
Sobic.001G148800.1	6.34e-08
Sobic.001G148900.2	1.79e-07
Sobic.001G149201.1	0.00376955
Sobic.001G149400.1	0.00945158
Sobic.001G149600.3	0.0361955
Sobic.001G149700.1	8.8e-12
Sobic.001G149800.1	0.00085566
Sobic.001G149901.1	5.73e-13
Sobic.001G150000.1	2.01e-17
Sobic.001G150033.1	0.00065308
Sobic.001G150066.1	3.56e-07
Sobic.001G150100.1	0.0130192
Sobic.001G150200.1	2.17e-07
Sobic.001G150300.1	1.23e-05
Sobic.001G150600.1	0.00437347
Sobic.001G150650.1	0.0417632
Sobic.001G150700.1	0.0351378
Sobic.001G150800.1	3.34e-08
Sobic.001G150901.1	0.00046388
Sobic.001G151000.1	0.0003605
Sobic.001G151200.1	0.0153649
Sobic.001G151300.1	7.5e-05
Sobic.001G151500.1	9.24e-94
Sobic.001G151900.1	0.0436977
Sobic.001G151900.2	2.19e-05
Sobic.001G152000.1	0.00086841
Sobic.001G152100.1	0.00010513
Sobic.001G152600.1	1.63e-09
Sobic.001G152700.1	9.7e-16
Sobic.001G152800.1	2.94e-07
Sobic.001G153400.1	4.26e-18
Sobic.001G153400.2	6.18e-20
Sobic.001G153500.1	3.41e-07
Sobic.001G153600.1	5.81e-75
Sobic.001G153900.1	3.71e-10
Sobic.001G154000.1	4.47e-15
Sobic.001G154100.1	8.2e-61
Sobic.001G154200.3	0.00286883
Sobic.001G154400.1	1.36e-17
Sobic.001G154500.1	1.58e-30
Sobic.001G154800.1	0.00126902
Sobic.001G154900.1	6.46e-05
Sobic.001G155000.1	1.85e-24
Sobic.001G155100.1	8.9e-12
Sobic.001G155200.2	1.94e-20
Sobic.001G155300.1	9.8e-13
Sobic.001G155400.1	9.38e-67
Sobic.001G155500.1	6.99e-13
Sobic.001G156100.1	4.44e-26
Sobic.001G156100.2	2.23e-09
Sobic.001G156200.1	0.0005455
Sobic.001G156300.2	0.00801572
Sobic.001G156401.1	6.04e-08
Sobic.001G156600.1	3.41e-22
Sobic.001G156700.1	0.0361204
Sobic.001G156800.2	1.86e-05
Sobic.001G156900.1	0.00990424
Sobic.001G157000.1	0.001522
Sobic.001G157100.1	0.0131055
Sobic.001G157200.1	2.52e-13
Sobic.001G157300.1	1.31e-27
Sobic.001G157500.1	0.00139091
Sobic.001G157600.1	1.38e-24
Sobic.001G157600.2	1.17e-91
Sobic.001G157700.1	0.025002
Sobic.001G157800.1	5.39e-06
Sobic.001G157900.1	1.62e-10
Sobic.001G158000.1	0.0289833
Sobic.001G158100.2	3.05e-74
Sobic.001G158300.1	9.29e-14
Sobic.001G158400.1	3.03e-06
Sobic.001G158500.1	0.010723
Sobic.001G158600.2	1.7e-17
Sobic.001G158700.1	2.37e-40
Sobic.001G159300.1	1.22e-09
Sobic.001G159500.1	0.00940386
Sobic.001G159600.1	1.59e-05
Sobic.001G159800.2	0.0346303
Sobic.001G159800.3	9.49e-07
Sobic.001G159900.1	6.07e-09
Sobic.001G160100.1	0.00114236
Sobic.001G160800.1	1.2e-07
Sobic.001G161000.1	2.97e-44
Sobic.001G161100.1	2.05e-06
Sobic.001G161400.1	2.86e-19
Sobic.001G161500.1	9.53e-37
Sobic.001G161601.1	6.23e-07
Sobic.001G161700.1	2.4e-24
Sobic.001G161900.1	2.29e-14
Sobic.001G162200.1	4e-13
Sobic.001G162300.3	2.62e-18
Sobic.001G162400.1	6.18e-26
Sobic.001G162600.1	0.0291087
Sobic.001G162800.1	3.51e-50
Sobic.001G163400.1	4.66e-08
Sobic.001G163500.1	4.89e-05
Sobic.001G163666.2	0.00013362
Sobic.001G164500.1	0.00010245
Sobic.001G164700.1	2.42e-08
Sobic.001G164800.1	1.94e-15
Sobic.001G164900.1	2.56e-07
Sobic.001G165200.1	0.0155314
Sobic.001G165301.1	5.18e-20
Sobic.001G165600.1	2.42e-121
Sobic.001G165801.1	1.38e-21
Sobic.001G165901.1	0.0216751
Sobic.001G166200.1	5.25e-21
Sobic.001G166300.1	2.09e-09
Sobic.001G166401.1	1.26e-12
Sobic.001G166500.1	8.94e-10
Sobic.001G166600.1	6.5e-06
Sobic.001G166700.1	5.82e-23
Sobic.001G166900.3	3.16e-13
Sobic.001G167000.1	6.3e-06
Sobic.001G167100.2	1.19e-09
Sobic.001G167300.1	0.0214621
Sobic.001G167500.2	0.00048902
Sobic.001G167600.1	2.26e-10
Sobic.001G167800.1	1.32e-25
Sobic.001G167900.1	9.98e-12
Sobic.001G168100.1	4.58e-53
Sobic.001G168400.1	4.73e-98
Sobic.001G168500.1	0.0352236
Sobic.001G168800.1	0.00535352
Sobic.001G168900.1	5.61e-08
Sobic.001G169200.1	1.44e-09
Sobic.001G169500.1	0.00085332
Sobic.001G169600.2	1.25e-19
Sobic.001G169800.2	4.95e-09
Sobic.001G169900.1	4.09e-15
Sobic.001G169950.1	0.0268712
Sobic.001G170100.1	0.0444383
Sobic.001G170301.1	0.0480102
Sobic.001G170500.1	1.56e-12
Sobic.001G170700.1	1.68e-07
Sobic.001G170800.1	0.00065843
Sobic.001G171100.1	1.34e-36
Sobic.001G171200.2	8.58e-39
Sobic.001G171500.1	3.99e-25
Sobic.001G171600.2	0.0016169
Sobic.001G171700.1	0.00208446
Sobic.001G171800.1	0.00485304
Sobic.001G172300.2	2.87e-07
Sobic.001G172400.1	3.73e-40
Sobic.001G172700.2	0.029876
Sobic.001G172800.1	2.22e-11
Sobic.001G172900.1	0.0148902
Sobic.001G173100.1	5.77e-05
Sobic.001G173150.1	0.00021552
Sobic.001G173251.1	0.00278183
Sobic.001G173400.1	0.0260773
Sobic.001G173500.1	2.36e-28
Sobic.001G173600.1	1.31e-23
Sobic.001G173800.1	2.81e-20
Sobic.001G173900.1	1.77e-29
Sobic.001G174000.1	2.71e-10
Sobic.001G174100.1	1.61e-26
Sobic.001G174150.1	8.96e-09
Sobic.001G174200.1	7.47e-29
Sobic.001G174300.1	1.27e-10
Sobic.001G174400.1	3.46e-06
Sobic.001G174500.1	5.08e-05
Sobic.001G174600.1	5.44e-12
Sobic.001G174800.2	0.00041229
Sobic.001G174900.1	6.4e-14
Sobic.001G175300.1	4.73e-15
Sobic.001G175400.1	1.23e-15
Sobic.001G175500.1	2.56e-14
Sobic.001G175501.1	0.00121696
Sobic.001G175600.1	0.00069843
Sobic.001G175700.1	4.94e-20
Sobic.001G175800.1	2.92e-15
Sobic.001G176000.1	5.37e-06
Sobic.001G176200.1	2.53e-14
Sobic.001G176300.1	7.73e-21
Sobic.001G176600.1	0.00023518
Sobic.001G176800.1	2.81e-15
Sobic.001G177000.1	1.2e-22
Sobic.001G177100.1	3.78e-17
Sobic.001G177200.1	4.15e-05
Sobic.001G177300.1	0.00352212
Sobic.001G177300.2	0.00066044
Sobic.001G177300.4	2.34e-13
Sobic.001G177400.1	4.14e-09
Sobic.001G177500.1	0.0211093
Sobic.001G177700.1	7.58e-14
Sobic.001G177800.1	2.24e-41
Sobic.001G177900.1	4.87e-06
Sobic.001G178000.1	2.63e-08
Sobic.001G178100.1	1.24e-16
Sobic.001G178200.1	1.89e-16
Sobic.001G178250.1	0.014956
Sobic.001G178400.1	6e-07
Sobic.001G178500.1	2.01e-07
Sobic.001G178600.2	7.12e-37
Sobic.001G178700.1	0.00239195
Sobic.001G179000.1	4.67e-08
Sobic.001G179000.2	3.11e-31
Sobic.001G179100.1	7.95e-34
Sobic.001G179200.3	0.049246
Sobic.001G179560.1	0.00015395
Sobic.001G179680.1	0.00157978
Sobic.001G179740.1	0.00109814
Sobic.001G179740.2	1.97e-14
Sobic.001G179900.1	6.51e-06
Sobic.001G180200.1	7.7e-09
Sobic.001G180300.1	6.2e-28
Sobic.001G180700.1	8.48e-05
Sobic.001G180800.1	0.00209158
Sobic.001G180900.1	1.44e-19
Sobic.001G181000.1	5.11e-07
Sobic.001G181100.1	3.62e-07
Sobic.001G181200.1	4.17e-07
Sobic.001G181300.1	3.83e-31
Sobic.001G181400.2	8.45e-08
Sobic.001G181600.1	8.46e-06
Sobic.001G181700.1	7.48e-13
Sobic.001G182300.2	5.41e-08
Sobic.001G182600.1	0.0031853
Sobic.001G183000.1	2.09e-19
Sobic.001G183100.1	5.19e-30
Sobic.001G183200.1	3.13e-06
Sobic.001G183300.1	2.1e-59
Sobic.001G183600.1	3.74e-05
Sobic.001G183700.1	2.84e-08
Sobic.001G184100.1	0.00109502
Sobic.001G184300.1	5.42e-06
Sobic.001G184300.3	1.35e-07
Sobic.001G184950.1	0.0012143
Sobic.001G185000.1	0.00035904
Sobic.001G185100.1	1.84e-05
Sobic.001G185200.1	0.0126579
Sobic.001G185400.1	1.85e-11
Sobic.001G185500.1	1.76e-06
Sobic.001G185500.2	5.96e-11
Sobic.001G185600.1	9.82e-06
Sobic.001G185800.1	0.00335932
Sobic.001G186100.1	3.16e-117
Sobic.001G186700.1	0.00275322
Sobic.001G186800.1	2.83e-05
Sobic.001G187000.2	2.51e-15
Sobic.001G187100.1	0.00246221
Sobic.001G187100.2	0.00612687
Sobic.001G187200.1	3.49e-12
Sobic.001G187700.1	1.26e-11
Sobic.001G187800.1	5.39e-06
Sobic.001G187900.1	1.54e-13
Sobic.001G188400.1	0.0135834
Sobic.001G188400.2	3.32e-09
Sobic.001G188500.2	1.14e-07
Sobic.001G188600.1	1.18e-19
Sobic.001G188700.1	2.36e-31
Sobic.001G189000.1	2.36e-20
Sobic.001G189200.1	1.06e-05
Sobic.001G189600.1	7.18e-12
Sobic.001G189700.2	0.00012096
Sobic.001G189900.2	0.0359512
Sobic.001G190000.1	1.42e-06
Sobic.001G190200.1	0.0289084
Sobic.001G190300.1	3.19e-08
Sobic.001G190400.2	5.65e-06
Sobic.001G190600.1	2.24e-06
Sobic.001G190700.2	7.54e-06
Sobic.001G190900.1	1.78e-05
Sobic.001G191000.1	5.76e-21
Sobic.001G191100.2	2.57e-09
Sobic.001G191200.1	1.12e-27
Sobic.001G191200.2	4.62e-17
Sobic.001G191300.1	0.00109029
Sobic.001G191400.2	2.12e-13
Sobic.001G191600.1	2.26e-05
Sobic.001G191700.1	0.00690474
Sobic.001G191800.1	4.35e-16
Sobic.001G192100.1	1.2e-16
Sobic.001G192200.1	6.14e-14
Sobic.001G192250.1	1.73e-05
Sobic.001G192400.1	0.00582492
Sobic.001G192600.1	1.82e-13
Sobic.001G192750.1	0.00101454
Sobic.001G192800.1	0.0103799
Sobic.001G192900.1	2.38e-37
Sobic.001G193200.1	0.0154062
Sobic.001G193300.1	6.6e-58
Sobic.001G193400.1	9.19e-06
Sobic.001G193500.1	1.4e-32
Sobic.001G193900.1	3.76e-13
Sobic.001G194000.1	7.53e-09
Sobic.001G194100.1	8.5e-22
Sobic.001G194200.1	1.87e-16
Sobic.001G194300.1	0.0260051
Sobic.001G194401.1	1.31e-38
Sobic.001G194600.1	1.27e-87
Sobic.001G194700.1	5.13e-19
Sobic.001G194800.1	2.12e-19
Sobic.001G194900.2	4.42e-05
Sobic.001G195000.1	1.18e-12
Sobic.001G195100.1	0.00284164
Sobic.001G195200.1	0.0197932
Sobic.001G195500.1	1.45e-10
Sobic.001G195700.1	0.0331427
Sobic.001G195800.1	9.71e-06
Sobic.001G195932.1	0.0380472
Sobic.001G196000.1	1.04e-21
Sobic.001G196100.1	1.03e-11
Sobic.001G196200.1	1.6e-10
Sobic.001G196300.1	0.00136026
Sobic.001G196600.1	4.68e-15
Sobic.001G196700.1	1.6e-49
Sobic.001G196800.1	2.99e-41
Sobic.001G196900.1	0.0238673
Sobic.001G197000.1	0.03511
Sobic.001G197050.1	0.0196957
Sobic.001G197200.2	6.55e-07
Sobic.001G197400.1	4.9e-45
Sobic.001G197500.1	8.96e-25
Sobic.001G197700.1	3.15e-11
Sobic.001G197800.2	0.0068512
Sobic.001G197901.1	2.39e-09
Sobic.001G198000.1	0.00068357
Sobic.001G198100.1	2.07e-31
Sobic.001G198100.2	1.84e-18
Sobic.001G198200.1	4.13e-05
Sobic.001G198300.1	2.21e-06
Sobic.001G198500.1	2.03e-08
Sobic.001G198800.1	3.7e-43
Sobic.001G198900.1	8.34e-15
Sobic.001G199000.1	2.72e-06
Sobic.001G199200.1	2.04e-16
Sobic.001G199300.1	7.04e-23
Sobic.001G199400.1	3.75e-16
Sobic.001G199500.1	4.38e-15
Sobic.001G199632.1	3.81e-05
Sobic.001G199700.1	4.82e-05
Sobic.001G200300.1	0.00690831
Sobic.001G200500.1	2.67e-07
Sobic.001G200600.1	0.00034002
Sobic.001G200700.1	1.28e-67
Sobic.001G200800.1	2.54e-66
Sobic.001G200900.1	4.21e-13
Sobic.001G201000.1	9.36e-31
Sobic.001G201200.1	1.83e-29
Sobic.001G201400.2	0.0486029
Sobic.001G201500.1	7.09e-13
Sobic.001G201601.1	1.46e-33
Sobic.001G201700.1	1.32e-14
Sobic.001G201800.1	1.06e-49
Sobic.001G201933.1	0.0338212
Sobic.001G202000.1	1e-07
Sobic.001G202266.1	1.01e-06
Sobic.001G202400.1	3.04e-35
Sobic.001G202500.1	0.00629626
Sobic.001G202550.1	0.00051913
Sobic.001G202600.1	0.0481039
Sobic.001G202700.1	3.37e-49
Sobic.001G202800.1	9.49e-20
Sobic.001G202900.1	0.014213
Sobic.001G203000.1	3.7e-28
Sobic.001G203100.1	3.45e-08
Sobic.001G203200.1	1.33e-55
Sobic.001G203300.1	9.8e-26
Sobic.001G203350.1	0.00507982
Sobic.001G203400.1	0.0175968
Sobic.001G203600.1	5.86e-10
Sobic.001G203700.1	5.76e-11
Sobic.001G203800.1	4.91e-15
Sobic.001G203900.1	0.0286419
Sobic.001G204000.1	2.88e-05
Sobic.001G204100.1	5.06e-132
Sobic.001G204200.1	5.27e-06
Sobic.001G204501.1	3.03e-06
Sobic.001G204601.1	5.35e-78
Sobic.001G204700.1	0.00660735
Sobic.001G204800.1	2.64e-05
Sobic.001G204900.3	2.48e-24
Sobic.001G205000.1	0.0122139
Sobic.001G205100.1	1.04e-21
Sobic.001G205500.1	2.6e-10
Sobic.001G205600.1	6.47e-69
Sobic.001G205700.1	0.00271454
Sobic.001G205800.1	1.59e-09
Sobic.001G205900.2	9.27e-21
Sobic.001G205950.1	2.18e-08
Sobic.001G206000.2	1.09e-52
Sobic.001G206200.1	7.18e-31
Sobic.001G206300.1	2.68e-42
Sobic.001G206400.1	0.00036547
Sobic.001G206500.1	1.17e-32
Sobic.001G206600.1	0.00362377
Sobic.001G206800.1	2.15e-09
Sobic.001G206900.1	5.94e-16
Sobic.001G207000.1	3.71e-13
Sobic.001G207100.1	1.73e-05
Sobic.001G207301.1	5.29e-13
Sobic.001G207400.1	3.59e-06
Sobic.001G207500.1	1.73e-14
Sobic.001G207600.1	7.23e-09
Sobic.001G207633.1	0.00579629
Sobic.001G207700.1	2.85e-26
Sobic.001G207800.1	7.39e-19
Sobic.001G208100.1	2.41e-65
Sobic.001G208133.1	0.0158168
Sobic.001G208300.1	5.57e-16
Sobic.001G208500.1	9.09e-125
Sobic.001G208700.2	8.11e-22
Sobic.001G208900.1	8.52e-11
Sobic.001G209101.1	0.00010733
Sobic.001G209200.1	1.32e-10
Sobic.001G209300.1	4.19e-06
Sobic.001G209600.1	0.00470404
Sobic.001G209800.1	0.00058563
Sobic.001G210101.1	1.88e-07
Sobic.001G210200.1	0.00022543
Sobic.001G210250.1	0.00433471
Sobic.001G210700.1	0.00600039
Sobic.001G211500.1	1.41e-19
Sobic.001G211900.1	0.0146816
Sobic.001G212000.1	0.00015482
Sobic.001G212100.1	5.55e-10
Sobic.001G212300.1	2.04e-07
Sobic.001G212500.1	2.27e-20
Sobic.001G212600.1	2.61e-69
Sobic.001G212701.1	8.61e-36
Sobic.001G212800.1	2.92e-23
Sobic.001G212900.1	1.05e-19
Sobic.001G213000.1	1.09e-10
Sobic.001G213200.1	1.1e-07
Sobic.001G213400.1	3.46e-09
Sobic.001G213666.1	5.33e-07
Sobic.001G214000.1	9.82e-05
Sobic.001G214100.1	8.55e-05
Sobic.001G214200.1	0.00252719
Sobic.001G214300.3	4.9e-05
Sobic.001G214400.1	2.3e-07
Sobic.001G214800.2	5.8e-05
Sobic.001G214900.1	1.64e-09
Sobic.001G215000.1	0.00384651
Sobic.001G215100.1	0.0017368
Sobic.001G215201.1	8.1e-05
Sobic.001G215300.1	0.0100973
Sobic.001G215400.1	3.67e-17
Sobic.001G215500.1	4.17e-53
Sobic.001G215600.3	5.14e-16
Sobic.001G215700.1	4.12e-06
Sobic.001G216100.1	3.11e-07
Sobic.001G216200.1	6e-37
Sobic.001G216300.1	2.1e-11
Sobic.001G216400.1	1.51e-05
Sobic.001G216500.1	3.1e-08
Sobic.001G216600.1	4.04e-08
Sobic.001G216800.1	4.1e-26
Sobic.001G217000.1	0.00893811
Sobic.001G217100.1	2.56e-10
Sobic.001G217200.3	0.00320417
Sobic.001G217300.1	5.12e-11
Sobic.001G217400.1	0.0277604
Sobic.001G217600.1	0.0230717
Sobic.001G217700.1	0.0299151
Sobic.001G218300.1	0.0119641
Sobic.001G218600.3	1.83e-05
Sobic.001G218701.1	2.66e-09
Sobic.001G219200.1	3.24e-37
Sobic.001G219300.1	5.57e-23
Sobic.001G219400.1	4.02e-21
Sobic.001G219700.1	4.22e-05
Sobic.001G219800.5	0.00088014
Sobic.001G219900.1	9.91e-06
Sobic.001G220000.2	2.02e-11
Sobic.001G220066.1	0.0151411
Sobic.001G220400.1	2.95e-07
Sobic.001G220600.1	8.39e-30
Sobic.001G221100.2	0.00993575
Sobic.001G221300.1	1.86e-12
Sobic.001G221350.1	0.0110049
Sobic.001G221400.1	1.8e-08
Sobic.001G221700.1	1.45e-06
Sobic.001G221750.1	5.13e-20
Sobic.001G221800.3	2.79e-31
Sobic.001G221900.1	6.37e-44
Sobic.001G222150.1	6.68e-10
Sobic.001G222200.2	1.07e-33
Sobic.001G222250.1	1.25e-19
Sobic.001G222300.1	8.9e-12
Sobic.001G222500.1	1.94e-06
Sobic.001G222600.1	2.07e-32
Sobic.001G222700.1	0.0101695
Sobic.001G222800.2	0.00110517
Sobic.001G223000.1	5.03e-07
Sobic.001G223300.2	0.0302451
Sobic.001G223300.3	0.00053549
Sobic.001G223700.1	0.00122073
Sobic.001G224000.1	3.17e-06
Sobic.001G224200.1	1.03e-24
Sobic.001G224300.1	1.24e-20
Sobic.001G224400.1	0.00096862
Sobic.001G224500.1	6.06e-24
Sobic.001G224600.1	0.0028059
Sobic.001G224700.1	1.7e-14
Sobic.001G224800.1	0.0196383
Sobic.001G224900.1	0.00013794
Sobic.001G225100.1	0.00050809
Sobic.001G225200.1	0.00372551
Sobic.001G225300.1	5.51e-09
Sobic.001G225400.1	2.09e-09
Sobic.001G225500.1	8.72e-13
Sobic.001G225600.1	1.1e-38
Sobic.001G225700.1	0.0426608
Sobic.001G226000.1	2.02e-19
Sobic.001G226100.2	0.032998
Sobic.001G226300.1	8.27e-22
Sobic.001G226401.1	2.7e-11
Sobic.001G226500.1	8.66e-28
Sobic.001G226600.2	3.26e-06
Sobic.001G226700.1	0.00503815
Sobic.001G227100.1	7.56e-25
Sobic.001G227200.3	2.61e-11
Sobic.001G227500.1	1.7e-66
Sobic.001G227800.1	2.72e-13
Sobic.001G228000.1	0.00249916
Sobic.001G228200.1	0.00024818
Sobic.001G228300.1	4.28e-34
Sobic.001G228500.1	0.00026251
Sobic.001G228600.1	0.00030858
Sobic.001G228700.1	1.57e-06
Sobic.001G228701.1	7.71e-07
Sobic.001G228900.1	0.00777222
Sobic.001G229000.1	0.026679
Sobic.001G229100.1	2.56e-26
Sobic.001G229200.1	0.0084625
Sobic.001G229700.1	5.14e-09
Sobic.001G229850.1	1.12e-10
Sobic.001G230000.1	0.0121797
Sobic.001G230050.1	0.00205717
Sobic.001G230200.1	7.36e-20
Sobic.001G230300.1	4.39e-05
Sobic.001G230500.1	4.54e-05
Sobic.001G230600.1	0.0140232
Sobic.001G230900.1	0.00081787
Sobic.001G231000.1	0.00441639
Sobic.001G231200.1	0.00769321
Sobic.001G231400.1	0.00013023
Sobic.001G231500.2	0.0123938
Sobic.001G231600.1	4.15e-11
Sobic.001G231700.1	0.0159817
Sobic.001G231900.1	1.58e-06
Sobic.001G232000.1	1.08e-39
Sobic.001G232300.1	7.84e-05
Sobic.001G233200.2	7.73e-43
Sobic.001G233400.1	7.28e-13
Sobic.001G233400.2	8.81e-05
Sobic.001G233466.1	0.0106656
Sobic.001G233532.1	1.21e-13
Sobic.001G233600.1	2.58e-34
Sobic.001G233700.1	0.00736089
Sobic.001G233800.1	0.00222039
Sobic.001G233900.1	3.79e-113
Sobic.001G234000.1	3.07e-15
Sobic.001G234200.1	2.41e-25
Sobic.001G234300.1	7.61e-05
Sobic.001G234733.1	0.00488149
Sobic.001G234800.1	7.65e-08
Sobic.001G235000.1	0.00286199
Sobic.001G235266.1	0.0170521
Sobic.001G235332.1	0.00029791
Sobic.001G235400.1	1.3e-07
Sobic.001G235500.1	1.48e-52
Sobic.001G235600.1	4.71e-13
Sobic.001G235700.1	3.1e-05
Sobic.001G236300.1	0.0332503
Sobic.001G236400.1	2.13e-51
Sobic.001G236900.1	0.00383768
Sobic.001G236950.1	0.00187931
Sobic.001G237000.1	0.00017428
Sobic.001G237100.1	0.0137022
Sobic.001G237250.1	0.0272655
Sobic.001G237300.1	0.00150782
Sobic.001G237500.5	0.00010642
Sobic.001G237600.1	3.41e-12
Sobic.001G237700.1	0.00768526
Sobic.001G238500.1	4.61e-35
Sobic.001G238600.1	2.97e-06
Sobic.001G238700.1	1.02e-66
Sobic.001G238800.1	4.79e-26
Sobic.001G239000.1	7.03e-05
Sobic.001G239100.1	1.87e-07
Sobic.001G239300.1	0.0206944
Sobic.001G239400.1	0.0206116
Sobic.001G239500.2	1.17e-12
Sobic.001G239601.1	4.76e-54
Sobic.001G239700.1	0.047097
Sobic.001G239800.1	6.61e-07
Sobic.001G240000.1	8.21e-34
Sobic.001G240100.1	3.55e-27
Sobic.001G240600.1	2.09e-27
Sobic.001G240700.1	0.0156075
Sobic.001G240900.1	3.42e-05
Sobic.001G241000.1	4.4e-26
Sobic.001G241300.1	1.25e-15
Sobic.001G241600.1	4.85e-06
Sobic.001G242200.1	3.34e-19
Sobic.001G242500.1	0.00786996
Sobic.001G242600.1	2.64e-05
Sobic.001G242700.1	0.00182305
Sobic.001G242800.1	6.73e-13
Sobic.001G242900.1	1.06e-76
Sobic.001G243150.1	0.0164146
Sobic.001G243200.1	1.44e-09
Sobic.001G243300.2	4.48e-45
Sobic.001G243400.1	0.00023375
Sobic.001G243500.1	0.00331533
Sobic.001G243600.1	0.00218778
Sobic.001G243666.1	9.99e-06
Sobic.001G244300.1	0.00027615
Sobic.001G244500.2	1.29e-20
Sobic.001G244600.1	3.48e-32
Sobic.001G244700.1	5.73e-31
Sobic.001G244900.1	2.95e-14
Sobic.001G245000.1	0.0001577
Sobic.001G245100.1	7.71e-15
Sobic.001G245800.1	3.84e-12
Sobic.001G245900.1	5.28e-08
Sobic.001G246400.1	2.3e-48
Sobic.001G246500.3	0.00092838
Sobic.001G246500.4	1e-08
Sobic.001G246500.5	7.31e-09
Sobic.001G246500.6	7.97e-11
Sobic.001G247000.1	0.00625309
Sobic.001G247200.3	2.26e-08
Sobic.001G247300.1	2.24e-06
Sobic.001G247900.1	0.00229478
Sobic.001G248100.1	0.00451443
Sobic.001G248200.1	0.00103873
Sobic.001G248300.3	0.00601496
Sobic.001G248500.2	5.86e-10
Sobic.001G248900.1	1.14e-07
Sobic.001G249000.1	0.00076645
Sobic.001G249100.1	2.91e-13
Sobic.001G249200.1	9.39e-44
Sobic.001G249600.1	1.74e-16
Sobic.001G250100.1	3.17e-20
Sobic.001G250200.1	1.81e-56
Sobic.001G250300.1	2.68e-43
Sobic.001G250600.1	1.04e-17
Sobic.001G250900.1	0.0337927
Sobic.001G251100.2	0.0201188
Sobic.001G251200.1	9.26e-10
Sobic.001G251600.2	1.01e-06
Sobic.001G251600.4	5.9e-31
Sobic.001G251700.1	1.36e-12
Sobic.001G251750.1	2.25e-05
Sobic.001G251800.1	3.15e-09
Sobic.001G251900.1	2.04e-21
Sobic.001G252000.1	9.63e-21
Sobic.001G252401.1	4.47e-10
Sobic.001G252500.1	3.23e-27
Sobic.001G252700.2	7.78e-26
Sobic.001G252800.1	0.00208448
Sobic.001G252900.1	5.68e-07
Sobic.001G253200.1	2.04e-08
Sobic.001G253400.1	2.8e-12
Sobic.001G253600.2	0.013572
Sobic.001G253700.1	6.9e-33
Sobic.001G253750.1	0.0304062
Sobic.001G253800.1	0.0173455
Sobic.001G253900.1	1.9e-23
Sobic.001G254000.1	0.0171032
Sobic.001G254200.1	8.5e-09
Sobic.001G254200.2	2.52e-07
Sobic.001G254300.1	8.04e-10
Sobic.001G254400.1	0.00365328
Sobic.001G254600.1	1.42e-11
Sobic.001G254700.1	0.00013651
Sobic.001G254800.1	0.00090413
Sobic.001G255300.1	2.05e-12
Sobic.001G255500.2	0.0135769
Sobic.001G255600.1	2.48e-49
Sobic.001G255800.1	3.11e-18
Sobic.001G255932.1	6.14e-13
Sobic.001G256400.3	0.0223428
Sobic.001G256750.1	0.0217522
Sobic.001G256800.1	1.81e-05
Sobic.001G257100.1	0.0103143
Sobic.001G257300.1	3.79e-10
Sobic.001G257600.1	0.00305393
Sobic.001G257650.1	0.013807
Sobic.001G257700.1	2.29e-128
Sobic.001G258000.2	0.00105395
Sobic.001G258200.1	0.0160495
Sobic.001G258900.1	0.00179755
Sobic.001G259200.1	3.44e-20
Sobic.001G259250.1	1.67e-18
Sobic.001G259300.1	3.09e-15
Sobic.001G259400.1	1.06e-06
Sobic.001G259600.1	0.0354043
Sobic.001G259800.1	0.00088863
Sobic.001G260400.1	0.012195
Sobic.001G260500.1	0.0172054
Sobic.001G260550.1	1.57e-05
Sobic.001G260600.2	1.44e-06
Sobic.001G260701.1	8.46e-07
Sobic.001G261250.1	5.08e-07
Sobic.001G261250.2	4.69e-11
Sobic.001G261420.1	3.38e-11
Sobic.001G261428.1	0.032426
Sobic.001G261432.1	2.45e-05
Sobic.001G261436.1	1.7e-09
Sobic.001G261440.1	0.00037215
Sobic.001G261444.1	1.7e-11
Sobic.001G261452.1	1.6e-08
Sobic.001G261460.1	9.99e-06
Sobic.001G261476.1	5.79e-11
Sobic.001G261492.1	0.00019582
Sobic.001G261496.1	5.81e-05
Sobic.001G261521.1	0.0193524
Sobic.001G261529.1	0.00681821
Sobic.001G261557.1	8.06e-06
Sobic.001G261569.1	0.00013596
Sobic.001G261573.1	6.29e-07
Sobic.001G261577.1	1.69e-29
Sobic.001G261585.1	3.62e-09
Sobic.001G261597.1	3.89e-48
Sobic.001G261600.1	8.43e-12
Sobic.001G261700.1	2.33e-89
Sobic.001G261750.1	0.00031227
Sobic.001G261800.1	0.00020018
Sobic.001G262700.1	0.0377349
Sobic.001G263000.1	2.51e-13
Sobic.001G263200.1	0.00024573
Sobic.001G263300.1	5.32e-27
Sobic.001G263500.1	8.42e-08
Sobic.001G263701.1	4.5e-18
Sobic.001G263900.1	2.62e-33
Sobic.001G264300.1	7.57e-06
Sobic.001G264500.1	7.4e-05
Sobic.001G264550.1	0.0406738
Sobic.001G264600.1	4.08e-30
Sobic.001G264700.1	3.35e-07
Sobic.001G264901.1	3e-09
Sobic.001G265300.1	0.0105705
Sobic.001G265400.1	5.9e-47
Sobic.001G265600.1	1.83e-07
Sobic.001G265700.1	0.0214848
Sobic.001G265800.1	1.18e-07
Sobic.001G265900.1	5.17e-31
Sobic.001G266000.1	4.93e-07
Sobic.001G266200.1	2.98e-21
Sobic.001G266300.1	2.2e-62
Sobic.001G266400.1	1.14e-29
Sobic.001G267000.1	0.00517292
Sobic.001G267100.1	0.00151463
Sobic.001G267200.1	8.24e-10
Sobic.001G267266.1	7.61e-14
Sobic.001G267300.1	1.37e-06
Sobic.001G267500.1	0.0001861
Sobic.001G267701.1	0.00015178
Sobic.001G267800.1	0.0403277
Sobic.001G267900.1	7.61e-10
Sobic.001G267950.1	2.55e-13
Sobic.001G268200.1	0.00126777
Sobic.001G268300.2	0.0207149
Sobic.001G268700.1	1.46e-09
Sobic.001G268850.1	1.21e-08
Sobic.001G269100.2	0.00213842
Sobic.001G269300.4	0.00062406
Sobic.001G269501.1	0.00028541
Sobic.001G269650.1	1.84e-15
Sobic.001G269900.1	0.0495565
Sobic.001G270400.5	6.42e-09
Sobic.001G270500.1	9.23e-05
Sobic.001G270600.1	8.08e-16
Sobic.001G270800.1	6.77e-10
Sobic.001G270900.1	1.33e-49
Sobic.001G272200.1	0.00135187
Sobic.001G273500.1	1.31e-05
Sobic.001G273700.1	6.37e-06
Sobic.001G273800.1	9.92e-17
Sobic.001G273950.1	0.00071472
Sobic.001G274025.1	4.2e-16
Sobic.001G274100.1	2.24e-08
Sobic.001G274200.1	2.54e-07
Sobic.001G274300.1	0.00553905
Sobic.001G274900.1	0.0115158
Sobic.001G275100.1	0.00134155
Sobic.001G275200.1	0.00049069
Sobic.001G276100.1	5.96e-12
Sobic.001G276200.4	1.71e-09
Sobic.001G276800.1	1.37e-07
Sobic.001G277000.1	1.4e-18
Sobic.001G277300.1	3.69e-17
Sobic.001G277400.1	1.77e-12
Sobic.001G277600.1	3.73e-10
Sobic.001G277800.1	1.26e-09
Sobic.001G277900.1	0.0164574
Sobic.001G278100.1	0.00061463
Sobic.001G278700.1	2.16e-24
Sobic.001G278800.1	1.14e-32
Sobic.001G278900.1	1.45e-06
Sobic.001G279000.1	0.0290909
Sobic.001G279200.1	0.0378438
Sobic.001G279500.1	0.0124615
Sobic.001G279601.2	2.77e-05
Sobic.001G280300.1	0.00209331
Sobic.001G280400.1	7.28e-22
Sobic.001G280500.1	1.94e-05
Sobic.001G280900.2	1.82e-05
Sobic.001G281600.1	6.44e-12
Sobic.001G281700.1	4.74e-15
Sobic.001G281900.1	1.03e-06
Sobic.001G282100.1	9.22e-21
Sobic.001G282200.2	9.72e-21
Sobic.001G282500.1	4.57e-06
Sobic.001G282600.1	2.38e-08
Sobic.001G282700.1	3.96e-28
Sobic.001G282800.1	9.42e-05
Sobic.001G282900.1	1.78e-18
Sobic.001G283300.2	0.00104724
Sobic.001G283400.1	3.43e-06
Sobic.001G283600.1	4.6e-08
Sobic.001G284100.1	0.0351297
Sobic.001G284200.1	3.37e-07
Sobic.001G284400.1	1.12e-08
Sobic.001G284425.1	1.22e-28
Sobic.001G284450.1	7.44e-07
Sobic.001G284600.1	3.63e-05
Sobic.001G284700.1	1.68e-21
Sobic.001G284800.1	5.96e-45
Sobic.001G284900.1	6.25e-08
Sobic.001G285000.1	1.46e-11
Sobic.001G285200.2	1.16e-22
Sobic.001G285400.1	2.91e-09
Sobic.001G285500.1	0.0113886
Sobic.001G285800.1	9.2e-17
Sobic.001G286000.1	1.13e-09
Sobic.001G286050.1	7.92e-06
Sobic.001G286100.1	0.00898158
Sobic.001G286200.1	7.7e-05
Sobic.001G286500.1	8.84e-12
Sobic.001G287201.1	4.67e-19
Sobic.001G287600.1	1.79e-11
Sobic.001G287700.1	1.82e-09
Sobic.001G287800.1	1.93e-07
Sobic.001G288000.1	5.04e-13
Sobic.001G288100.1	8.87e-05
Sobic.001G288500.1	0.00724199
Sobic.001G288601.1	5.71e-16
Sobic.001G288700.4	7.45e-08
Sobic.001G288800.1	5.9e-05
Sobic.001G288900.1	0.00268373
Sobic.001G289100.2	4.21e-07
Sobic.001G289400.4	1.36e-14
Sobic.001G289500.1	0.00473875
Sobic.001G289700.3	3.22e-05
Sobic.001G289800.2	0.0176763
Sobic.001G290000.1	0.026615
Sobic.001G290200.1	0.0109524
Sobic.001G290200.2	2.1e-10
Sobic.001G290400.1	0.00226937
Sobic.001G290500.2	0.00376168
Sobic.001G290600.1	3.71e-09
Sobic.001G290766.1	2.13e-19
Sobic.001G290832.1	0.00186337
Sobic.001G291000.1	0.0106795
Sobic.001G291100.1	2.07e-07
Sobic.001G291500.1	0.00012745
Sobic.001G291800.1	0.00235647
Sobic.001G291900.1	8.26e-06
Sobic.001G292000.2	5.19e-42
Sobic.001G292200.2	0.00089052
Sobic.001G292400.2	8.56e-15
Sobic.001G292700.1	3.04e-10
Sobic.001G292800.1	0.0116523
Sobic.001G293100.1	6.39e-15
Sobic.001G293400.1	2.97e-31
Sobic.001G293500.1	0.0340093
Sobic.001G293550.1	6.24e-05
Sobic.001G293600.1	8.03e-10
Sobic.001G293700.2	0.0494245
Sobic.001G293800.1	4.78e-08
Sobic.001G294000.1	1.47e-10
Sobic.001G294100.1	0.0206737
Sobic.001G294150.1	6.7e-05
Sobic.001G294200.1	9.8e-34
Sobic.001G294300.1	9.8e-09
Sobic.001G294400.1	3.22e-10
Sobic.001G294400.2	2.93e-05
Sobic.001G294500.1	0.00137381
Sobic.001G294600.1	8.98e-07
Sobic.001G294700.1	0.0261745
Sobic.001G294900.1	6.31e-05
Sobic.001G295000.1	6.56e-75
Sobic.001G295100.1	2.63e-07
Sobic.001G295200.1	8.06e-48
Sobic.001G295300.1	5.64e-05
Sobic.001G295400.1	5.56e-11
Sobic.001G295600.1	1.01e-05
Sobic.001G295700.1	0.0005829
Sobic.001G295800.1	4.31e-16
Sobic.001G295900.1	2.76e-54
Sobic.001G296000.1	7.53e-06
Sobic.001G296100.1	8.28e-05
Sobic.001G296300.1	1.23e-22
Sobic.001G296500.1	1.01e-08
Sobic.001G296600.1	2.47e-09
Sobic.001G296700.1	7.59e-09
Sobic.001G296800.2	0.00694933
Sobic.001G296900.1	5.6e-32
Sobic.001G297000.1	1.1e-05
Sobic.001G297200.1	3.24e-22
Sobic.001G297300.1	9.62e-30
Sobic.001G297400.1	0.00390206
Sobic.001G297500.1	2.62e-43
Sobic.001G297700.2	5.36e-25
Sobic.001G297800.1	8.23e-21
Sobic.001G297900.1	8.71e-07
Sobic.001G298100.1	2.46e-19
Sobic.001G298300.1	1.11e-05
Sobic.001G298300.2	2.49e-12
Sobic.001G298500.1	0.014699
Sobic.001G298600.1	1.91e-37
Sobic.001G298800.1	2.01e-29
Sobic.001G299200.1	0.00300986
Sobic.001G299400.1	0.0198796
Sobic.001G299500.1	3.26e-11
Sobic.001G299600.1	7.84e-14
Sobic.001G299800.1	0.00733172
Sobic.001G300000.1	2.21e-08
[truncated: 19,238 more rows]

## Sheet: Table S5
Table S5. Result summary of candidates genes. DEG_time denotes the genes that were found differentially expressed (FDR<0.05) for 14, 28 and 42 DAP. DEG_Hvs_L denotes the genes that were differentially expressed for carotenoid content group (High vs Low) at each developmental time.
Gene Name	Transcript	Annotation	Pathway	DEG_time	DEG_HvsL_14DAP	DEG_HvsL_28DAP	DEG_HvsL_42DAP
Sobic.001G018000	Sobic.001G018000.1	CRTISO	Carotenoid biosynthesis	Yes	No	No	No
Sobic.001G308200	Sobic.001G308200.1	CYP97C1	Carotenoid biosynthesis	Yes	No	No	No
Sobic.002G072400	Sobic.002G072400.1	ZDS	Carotenoid biosynthesis	No	No	No	No
Sobic.002G292600	Sobic.002G292600.1	PSY	Carotenoid biosynthesis	No	No	No	Yes
Sobic.002G383400	Sobic.002G383400.1	PDS	Carotenoid biosynthesis	Yes	No	No	Yes
Sobic.003G197400	Sobic.003G197400.1	lcyE	Carotenoid biosynthesis	Yes	No	No	No
Sobic.003G277400	Sobic.003G277400.1	VDE	Carotenoid biosynthesis	Yes	No	No	No
Sobic.004G074000	Sobic.004G074000.1	lcyB	Carotenoid biosynthesis	Yes	No	No	No
Sobic.004G346000	Sobic.004G346000.1	CYP97A3	Carotenoid biosynthesis	Yes	No	No	No
Sobic.005G160500	Sobic.005G160500.1	CRTISO	Carotenoid biosynthesis	Yes	No	No	No
Sobic.006G049200	Sobic.006G049200.1	VDE	Carotenoid biosynthesis	Yes	No	No	No
Sobic.006G097500	Sobic.006G097500.1	ZEP	Carotenoid biosynthesis	Yes	No	No	No
Sobic.006G177400	Sobic.006G177400.1	PDS	Carotenoid biosynthesis	Yes	No	No	No
Sobic.006G188200	Sobic.006G188200.2	β-OH	Carotenoid biosynthesis	Yes	No	No	No
Sobic.006G232600	Sobic.006G232600.1	PDS	Carotenoid biosynthesis	No	No	No	No
Sobic.007G130400	Sobic.007G130400.1	lcyB	Carotenoid biosynthesis	Yes	No	No	No
Sobic.008G096800	Sobic.008G096800.1	Z-ISO	Carotenoid biosynthesis	Yes	No	No	No
Sobic.008G180800	Sobic.008G180800.1	PSY	Carotenoid biosynthesis	Yes	No	No	No
Sobic.001G042000	Sobic.001G042000.1	ABA2	Carotenoid degradation	Yes	No	Yes	No
Sobic.001G062300	Sobic.001G062300.1	AAO	Carotenoid degradation	Yes	No	No	No
Sobic.001G062500	Sobic.001G062500.1	AAO	Carotenoid degradation	Yes	No	No	No
Sobic.001G062600	Sobic.001G062600.1	AAO	Carotenoid degradation	Yes	No	No	No
Sobic.001G062600	Sobic.001G062600.3	AAO	Carotenoid degradation	Yes	No	No	No
Sobic.001G155300	Sobic.001G155300.1	NCED	Carotenoid degradation	Yes	No	No	No
Sobic.001G509200	Sobic.001G509200.1	CCD	Carotenoid degradation	Yes	No	No	No
Sobic.002G037400	Sobic.002G037400.1	NCED	Carotenoid degradation	Yes	No	Yes	No
Sobic.002G043500	Sobic.002G043500.1	AAO3	Carotenoid degradation	Yes	No	No	No
Sobic.002G225400	Sobic.002G225400.1	AAO	Carotenoid degradation	Yes	Yes	No	Yes
Sobic.003G293600	Sobic.003G293600.1	CCD8	Carotenoid degradation	Yes	No	No	No
Sobic.004G268500	Sobic.004G268500.1	NCED	Carotenoid degradation	No	Yes	No	No
Sobic.004G268700	Sobic.004G268700.1	AAO	Carotenoid degradation	Yes	No	No	No
Sobic.005G002500	Sobic.005G002500.1	CCD8	Carotenoid degradation	Yes	No	No	No
Sobic.006G170300	Sobic.006G170300.1	CCD7	Carotenoid degradation	No	No	No	No
Sobic.001G102400	Sobic.001G102400.1	ispH	MEP	Yes	No	No	No
Sobic.001G102500	Sobic.001G102500.1	ispH	MEP	Yes	No	No	No
Sobic.002G064500	Sobic.002G064500.1	DXS	MEP	No	No	No	Yes
Sobic.002G064700	Sobic.002G064700.1	DXS	MEP	No	No	No	No
Sobic.002G330500	Sobic.002G330500.1	IDI	MEP	No	No	No	No
Sobic.002G353300	Sobic.002G353300.1	GGPPS	MEP	No	No	No	No
Sobic.003G103300	Sobic.003G103300.2	DXR	MEP	No	No	No	No
Sobic.003G111500	Sobic.003G111500.1	GGPPS	MEP	Yes	No	Yes	No
Sobic.003G270500	Sobic.003G270500.1	FPPS	MEP	Yes	No	No	No
Sobic.003G327200	Sobic.003G327200.1	ispE	MEP	Yes	No	Yes	Yes
Sobic.003G381900	Sobic.003G381900.1	ispD	MEP	Yes	No	No	Yes
Sobic.004G207400	Sobic.004G207400.1	ispG	MEP	Yes	No	No	Yes
Sobic.004G281900	Sobic.004G281900.2	ispF	MEP	Yes	No	No	Yes
Sobic.004G287300	Sobic.004G287300.1	GGPPS	MEP	Yes	Yes	Yes	Yes
Sobic.004G327500	Sobic.004G327500.1	IDI	MEP	Yes	No	No	No
Sobic.006G248000	Sobic.006G248000.1	FPPS	MEP	No	No	No	No
Sobic.007G070000	Sobic.007G070000.2	GPPS	MEP	No	No	No	No
Sobic.009G135500	Sobic.009G135500.1	DXS	MEP	No	No	No	No
Sobic.009G137700	Sobic.009G137700.1	IDI	MEP	No	Yes	Yes	Yes
Sobic.009G216800	Sobic.009G216800.1	FPPS	MEP	Yes	No	Yes	No
Sobic.010G032900	Sobic.010G032900.1	DXS	MEP	Yes	No	Yes	No
Sobic.010G229400	Sobic.010G229400.2	GPPS	MEP	Yes	No	No	No

## Sheet: Table S6
Table S6. Samples Z-scores and clustering of candidate genes differentially expressed across developmental time.
Transcript	Z-score	Sample_ID	Cluster
Sobic.001G018000.1	-0.587866	PI329435_R1_14	1
Sobic.001G018000.1	-0.56677	PI329435_R1_28	1
Sobic.001G018000.1	1.15464	PI329435_R1_42	1
Sobic.001G042000.1	1.12614	PI329435_R1_14	2
Sobic.001G042000.1	-0.342017	PI329435_R1_28	2
Sobic.001G042000.1	-0.784119	PI329435_R1_42	2
Sobic.001G062300.1	-0.859464	PI329435_R1_14	1
Sobic.001G062300.1	-0.238094	PI329435_R1_28	1
Sobic.001G062300.1	1.09756	PI329435_R1_42	1
Sobic.001G062500.1	0.174824	PI329435_R1_14	2
Sobic.001G062500.1	0.90106	PI329435_R1_28	2
Sobic.001G062500.1	-1.07588	PI329435_R1_42	2
Sobic.001G062600.1	0.871114	PI329435_R1_14	2
Sobic.001G062600.1	0.22085	PI329435_R1_28	2
Sobic.001G062600.1	-1.09196	PI329435_R1_42	2
Sobic.001G062600.3	-0.253024	PI329435_R1_14	2
Sobic.001G062600.3	1.10221	PI329435_R1_28	2
Sobic.001G062600.3	-0.849185	PI329435_R1_42	2
Sobic.001G102400.1	-0.605133	PI329435_R1_14	1
Sobic.001G102400.1	-0.549114	PI329435_R1_28	1
Sobic.001G102400.1	1.15425	PI329435_R1_42	1
Sobic.001G102500.1	-0.784362	PI329435_R1_14	1
Sobic.001G102500.1	-0.341701	PI329435_R1_28	1
Sobic.001G102500.1	1.12606	PI329435_R1_42	1
Sobic.001G155300.1	-1.1547	PI329435_R1_14	1
Sobic.001G155300.1	0.577028	PI329435_R1_28	1
Sobic.001G155300.1	0.577672	PI329435_R1_42	1
Sobic.001G308200.1	0.975053	PI329435_R1_14	2
Sobic.001G308200.1	0.0481547	PI329435_R1_28	2
Sobic.001G308200.1	-1.02321	PI329435_R1_42	2
Sobic.001G509200.1	-0.910923	PI329435_R1_14	1
Sobic.001G509200.1	-0.159083	PI329435_R1_28	1
Sobic.001G509200.1	1.07001	PI329435_R1_42	1
Sobic.002G037400.1	0.284158	PI329435_R1_14	2
Sobic.002G037400.1	0.827168	PI329435_R1_28	2
Sobic.002G037400.1	-1.11133	PI329435_R1_42	2
Sobic.002G043500.1	-1.01873	PI329435_R1_14	1
Sobic.002G043500.1	0.0385815	PI329435_R1_28	1
Sobic.002G043500.1	0.980151	PI329435_R1_42	1
Sobic.002G225400.1	0.811743	PI329435_R1_14	2
Sobic.002G225400.1	0.305329	PI329435_R1_28	2
Sobic.002G225400.1	-1.11707	PI329435_R1_42	2
Sobic.002G383400.1	-0.869153	PI329435_R1_14	1
Sobic.002G383400.1	-0.223777	PI329435_R1_28	1
Sobic.002G383400.1	1.09293	PI329435_R1_42	1
Sobic.003G111500.1	1.03885	PI329435_R1_14	2
Sobic.003G111500.1	-0.0828508	PI329435_R1_28	2
Sobic.003G111500.1	-0.955997	PI329435_R1_42	2
Sobic.003G197400.1	0.899461	PI329435_R1_14	2
Sobic.003G197400.1	0.177347	PI329435_R1_28	2
Sobic.003G197400.1	-1.07681	PI329435_R1_42	2
Sobic.003G270500.1	-0.94228	PI329435_R1_14	1
Sobic.003G270500.1	-0.106858	PI329435_R1_28	1
Sobic.003G270500.1	1.04914	PI329435_R1_42	1
Sobic.003G277400.1	-1.06564	PI329435_R1_14	1
Sobic.003G277400.1	0.14772	PI329435_R1_28	1
Sobic.003G277400.1	0.917923	PI329435_R1_42	1
Sobic.003G293600.1	0.0949307	PI329435_R1_14	2
Sobic.003G293600.1	0.949149	PI329435_R1_28	2
Sobic.003G293600.1	-1.04408	PI329435_R1_42	2
Sobic.003G327200.1	1.05267	PI329435_R1_14	2
Sobic.003G327200.1	-0.115355	PI329435_R1_28	2
Sobic.003G327200.1	-0.93732	PI329435_R1_42	2
Sobic.003G381900.1	0.770007	PI329435_R1_14	2
Sobic.003G381900.1	0.360193	PI329435_R1_28	2
Sobic.003G381900.1	-1.1302	PI329435_R1_42	2
Sobic.004G074000.1	0.711964	PI329435_R1_14	2
Sobic.004G074000.1	0.431311	PI329435_R1_28	2
Sobic.004G074000.1	-1.14328	PI329435_R1_42	2
Sobic.004G207400.1	0.29436	PI329435_R1_14	1
Sobic.004G207400.1	-1.11414	PI329435_R1_28	1
Sobic.004G207400.1	0.819781	PI329435_R1_42	1
Sobic.004G268700.1	-0.560325	PI329435_R1_14	1
Sobic.004G268700.1	-0.594209	PI329435_R1_28	1
Sobic.004G268700.1	1.15453	PI329435_R1_42	1
Sobic.004G281900.2	1.11209	PI329435_R1_14	2
Sobic.004G281900.2	-0.286886	PI329435_R1_28	2
Sobic.004G281900.2	-0.825202	PI329435_R1_42	2
Sobic.004G287300.1	1.04794	PI329435_R1_14	2
Sobic.004G287300.1	-0.104006	PI329435_R1_28	2
Sobic.004G287300.1	-0.943932	PI329435_R1_42	2
Sobic.004G327500.1	-0.163079	PI329435_R1_14	1
Sobic.004G327500.1	-0.908437	PI329435_R1_28	1
Sobic.004G327500.1	1.07152	PI329435_R1_42	1
Sobic.004G346000.1	0.887692	PI329435_R1_14	2
Sobic.004G346000.1	0.195686	PI329435_R1_28	2
Sobic.004G346000.1	-1.08338	PI329435_R1_42	2
Sobic.005G002500.1	-0.771865	PI329435_R1_14	1
Sobic.005G002500.1	-0.35782	PI329435_R1_28	1
Sobic.005G002500.1	1.12969	PI329435_R1_42	1
Sobic.005G160500.1	0.184096	PI329435_R1_14	2
Sobic.005G160500.1	0.895161	PI329435_R1_28	2
Sobic.005G160500.1	-1.07926	PI329435_R1_42	2
Sobic.006G049200.1	1.07139	PI329435_R1_14	2
Sobic.006G049200.1	-0.162737	PI329435_R1_28	2
Sobic.006G049200.1	-0.908651	PI329435_R1_42	2
Sobic.006G097500.1	-0.931963	PI329435_R1_14	1
Sobic.006G097500.1	-0.124428	PI329435_R1_28	1
Sobic.006G097500.1	1.05639	PI329435_R1_42	1
Sobic.006G177400.1	1.15322	PI329435_R1_14	2
Sobic.006G177400.1	-0.525921	PI329435_R1_28	2
Sobic.006G177400.1	-0.627295	PI329435_R1_42	2
Sobic.006G188200.2	-0.753752	PI329435_R1_14	1
Sobic.006G188200.2	-0.380682	PI329435_R1_28	1
Sobic.006G188200.2	1.13443	PI329435_R1_42	1
Sobic.007G130400.1	0.663335	PI329435_R1_14	2
Sobic.007G130400.1	0.486862	PI329435_R1_28	2
Sobic.007G130400.1	-1.1502	PI329435_R1_42	2
Sobic.008G096800.1	0.566498	PI329435_R1_14	2
Sobic.008G096800.1	0.588135	PI329435_R1_28	2
Sobic.008G096800.1	-1.15463	PI329435_R1_42	2
Sobic.008G180800.1	0.77248	PI329435_R1_14	2
Sobic.008G180800.1	0.357034	PI329435_R1_28	2
Sobic.008G180800.1	-1.12951	PI329435_R1_42	2
Sobic.009G216800.1	0.504323	PI329435_R1_14	2
Sobic.009G216800.1	0.647418	PI329435_R1_28	2
Sobic.009G216800.1	-1.15174	PI329435_R1_42	2
Sobic.010G032900.1	0.882361	PI329435_R1_14	2
Sobic.010G032900.1	0.203862	PI329435_R1_28	2
Sobic.010G032900.1	-1.08622	PI329435_R1_42	2
Sobic.010G229400.2	-0.974754	PI329435_R1_14	1
Sobic.010G229400.2	-0.0487114	PI329435_R1_28	1
Sobic.010G229400.2	1.02347	PI329435_R1_42	1

## Sheet: Table S7
Table S7. Differentially expressed genesand FDR adjusted p-value for carotenoid content group (High vs Low) at 14 DAP
Transcript	p-value adj
Sobic.001G000700.2	0.00070982
Sobic.001G000900.1	0.0238336
Sobic.001G002400.1	0.00060251
Sobic.001G004100.2	0.0233278
Sobic.001G008200.1	0.0280265
Sobic.001G009000.1	0.00563435
Sobic.001G012000.1	0.0248455
Sobic.001G012700.1	0.00827047
Sobic.001G013200.1	0.0363987
Sobic.001G013500.1	0.017454
Sobic.001G015000.1	0.0364785
Sobic.001G016300.2	0.0397643
Sobic.001G019700.1	0.0483579
Sobic.001G023300.1	1.58e-05
Sobic.001G025000.2	0.0362044
Sobic.001G028301.1	0.00503386
Sobic.001G030100.1	0.0467281
Sobic.001G030300.1	0.00102522
Sobic.001G035600.1	1.66e-06
Sobic.001G036700.1	0.0406812
Sobic.001G037800.2	0.00904741
Sobic.001G046700.1	0.00805815
Sobic.001G048766.1	0.0289663
Sobic.001G051700.1	0.00513823
Sobic.001G053350.1	0.0390686
Sobic.001G053500.1	0.0110901
Sobic.001G054000.1	0.00700172
Sobic.001G057600.1	0.00370185
Sobic.001G066400.1	0.00215575
Sobic.001G067700.1	0.0246721
Sobic.001G071500.1	0.0484292
Sobic.001G073300.1	0.0242673
Sobic.001G077600.1	0.0019948
Sobic.001G084500.1	0.00506082
Sobic.001G084700.2	0.0163924
Sobic.001G085700.1	0.0371589
Sobic.001G086800.1	0.0383765
Sobic.001G087900.2	0.0197171
Sobic.001G089200.1	0.00531452
Sobic.001G090800.1	2.68e-05
Sobic.001G090900.2	0.0437353
Sobic.001G092400.1	3.55e-06
Sobic.001G095632.1	0.0117605
Sobic.001G096800.1	8.62e-10
Sobic.001G096866.1	0.0398268
Sobic.001G100700.1	8.53e-05
Sobic.001G101300.1	0.010539
Sobic.001G110250.1	0.0481552
Sobic.001G110701.1	0.00122062
Sobic.001G111000.1	0.0164091
Sobic.001G112000.1	0.00392788
Sobic.001G113800.1	0.0420552
Sobic.001G117200.2	0.0397106
Sobic.001G118000.1	0.0395407
Sobic.001G119400.1	0.0424818
Sobic.001G121000.1	0.00215575
Sobic.001G121700.1	0.00236212
Sobic.001G124900.1	0.0464045
Sobic.001G127700.1	0.00428689
Sobic.001G131400.2	0.00286948
Sobic.001G134200.1	0.0401366
Sobic.001G134800.1	0.0193694
Sobic.001G135500.1	0.030864
Sobic.001G136000.4	0.0102006
Sobic.001G137000.1	0.0146742
Sobic.001G141000.1	0.00378774
Sobic.001G141300.1	0.041619
Sobic.001G143000.1	0.0288979
Sobic.001G143600.1	0.0390686
Sobic.001G147500.1	9.6e-08
Sobic.001G151500.1	0.00148261
Sobic.001G151700.1	7.67e-06
Sobic.001G152280.1	6.58e-21
Sobic.001G152320.1	7.78e-14
Sobic.001G152901.1	0.00066831
Sobic.001G153400.1	0.00311819
Sobic.001G154700.1	2.91e-17
Sobic.001G157300.1	0.047404
Sobic.001G157500.1	0.00816167
Sobic.001G159032.1	0.00768896
Sobic.001G160100.1	9.33e-09
Sobic.001G160800.1	0.0137506
Sobic.001G162800.1	0.0471584
Sobic.001G163900.1	5.34e-07
Sobic.001G164350.1	0.00014789
Sobic.001G165000.1	4.45e-07
Sobic.001G165901.1	0.0192947
Sobic.001G166500.1	0.00336742
Sobic.001G167300.1	0.0477552
Sobic.001G167900.1	0.00021634
Sobic.001G168100.1	0.00034113
Sobic.001G169000.2	2.85e-09
Sobic.001G169200.1	2.85e-08
Sobic.001G169700.1	1.81e-06
Sobic.001G169950.1	0.00256701
Sobic.001G170100.1	0.012483
Sobic.001G170301.1	4.62e-101
Sobic.001G172000.1	0.00538488
Sobic.001G174800.2	0.00134778
Sobic.001G175800.1	0.00037887
Sobic.001G180500.1	0.00103177
Sobic.001G181200.1	0.0126461
Sobic.001G182300.2	0.0143042
Sobic.001G184900.1	0.0471381
Sobic.001G186401.1	0.00015498
Sobic.001G186500.2	2.36e-05
Sobic.001G186600.1	0.00565445
Sobic.001G186850.1	1.51e-44
Sobic.001G186925.1	1.52e-08
Sobic.001G189750.1	0.018796
Sobic.001G189900.2	0.00029209
Sobic.001G191200.1	0.0431169
Sobic.001G191700.1	0.0234583
Sobic.001G193600.1	0.0395407
Sobic.001G194100.1	0.00276323
Sobic.001G195300.1	0.0204809
Sobic.001G195500.1	0.0197313
Sobic.001G195600.1	2.34e-07
Sobic.001G196300.1	1.51e-05
Sobic.001G196900.1	0.0104081
Sobic.001G197300.3	0.0174799
Sobic.001G198700.1	0.0320342
Sobic.001G198800.1	0.0452904
Sobic.001G200300.1	0.0360024
Sobic.001G200400.2	0.0251512
Sobic.001G200700.1	0.0431169
Sobic.001G200900.1	5.99e-06
Sobic.001G201200.1	0.00096428
Sobic.001G205200.1	0.00648373
Sobic.001G209200.1	0.00026705
Sobic.001G209300.1	4.13e-06
Sobic.001G212100.1	0.00117537
Sobic.001G212500.1	0.0100189
Sobic.001G215201.1	0.0303812
Sobic.001G221350.1	0.0278092
Sobic.001G223200.1	0.0485525
Sobic.001G225500.1	0.0240235
Sobic.001G225600.1	0.0459598
Sobic.001G227800.1	0.0453111
Sobic.001G232300.1	0.00035373
Sobic.001G234000.1	0.00124484
Sobic.001G238500.1	0.0439732
Sobic.001G238800.1	0.0144683
Sobic.001G242400.1	0.0114838
Sobic.001G242600.1	0.0412394
Sobic.001G243500.1	0.043186
Sobic.001G248500.2	0.0231376
Sobic.001G254800.1	0.0371589
Sobic.001G255866.1	3.55e-08
Sobic.001G257300.1	0.0204828
Sobic.001G260500.1	0.034105
Sobic.001G260600.2	0.0178429
Sobic.001G261480.1	0.0247286
Sobic.001G261577.1	0.0135247
Sobic.001G261900.2	0.0414443
Sobic.001G267950.1	0.00646802
Sobic.001G268000.1	1.79e-11
Sobic.001G269100.2	0.0162328
Sobic.001G269300.4	5.25e-10
Sobic.001G270600.1	2.98e-18
Sobic.001G271700.2	0.0231098
Sobic.001G274025.1	0.00505949
Sobic.001G275900.1	0.00768896
Sobic.001G277000.1	0.00652656
Sobic.001G277400.1	0.0303812
Sobic.001G277600.1	0.0369476
Sobic.001G277800.1	1.99e-07
Sobic.001G277900.2	0.0372303
Sobic.001G278600.1	0.0322026
Sobic.001G278700.1	0.0223779
Sobic.001G279200.1	0.0311525
Sobic.001G280300.1	0.00171149
Sobic.001G280800.1	0.00311092
Sobic.001G284400.1	0.0469756
Sobic.001G284600.1	4.35e-05
Sobic.001G285400.1	0.00369731
Sobic.001G285500.1	0.036272
Sobic.001G285800.1	0.0005221
Sobic.001G287301.1	0.0093722
Sobic.001G287500.1	0.0445936
Sobic.001G288200.1	0.00479242
Sobic.001G289600.1	0.00364507
Sobic.001G290700.1	0.00247058
Sobic.001G290766.1	0.0119205
Sobic.001G290900.1	0.00064986
Sobic.001G296500.1	0.0263517
Sobic.001G298800.1	0.0313941
Sobic.001G299600.1	0.0311612
Sobic.001G300500.1	0.0302876
Sobic.001G300700.1	0.0342003
Sobic.001G301100.1	0.0297269
Sobic.001G301500.1	2.56e-05
Sobic.001G301600.1	0.034555
Sobic.001G301900.1	0.00071466
Sobic.001G302500.1	0.017846
Sobic.001G305100.1	0.0116114
Sobic.001G305550.1	0.0007132
Sobic.001G305900.1	0.0217253
Sobic.001G306700.1	0.00280176
Sobic.001G307100.1	2.1e-13
Sobic.001G308100.1	0.00373374
Sobic.001G309000.1	5.96e-09
Sobic.001G309800.1	2.04e-13
Sobic.001G310500.2	0.00571245
Sobic.001G312300.1	0.0470825
Sobic.001G312600.1	0.0197034
Sobic.001G316100.1	0.0194862
Sobic.001G316300.1	0.00385931
Sobic.001G316700.1	0.0485789
Sobic.001G317000.1	2.55e-05
Sobic.001G318100.1	0.0032976
Sobic.001G318500.1	0.00022022
Sobic.001G318900.1	0.00751347
Sobic.001G320400.1	0.00534981
Sobic.001G322700.1	0.0471381
Sobic.001G323801.1	0.00346566
Sobic.001G324100.2	3.19e-16
Sobic.001G324600.1	1.72e-10
Sobic.001G324700.1	8.75e-08
Sobic.001G325850.1	0.0324259
Sobic.001G328900.1	0.0125509
Sobic.001G329400.1	0.035589
Sobic.001G329800.1	0.0249805
Sobic.001G332933.1	4.3e-07
Sobic.001G334400.2	0.0184169
Sobic.001G335600.1	0.0426234
Sobic.001G337400.1	1.61e-18
Sobic.001G337500.1	0.0484229
Sobic.001G337600.1	0.0367895
Sobic.001G339700.1	0.00012134
Sobic.001G340700.1	0.00160629
Sobic.001G340800.1	6.71e-05
Sobic.001G341200.1	3.61e-05
Sobic.001G341500.1	0.0102383
Sobic.001G342101.1	2.78e-05
Sobic.001G342200.1	0.0353161
Sobic.001G342600.1	0.0154391
Sobic.001G342800.5	0.00033457
Sobic.001G345333.1	0.00239822
Sobic.001G345800.1	0.0391176
Sobic.001G345900.1	0.0142051
Sobic.001G349200.1	0.00094445
Sobic.001G349700.1	0.0343813
Sobic.001G351800.1	0.0413044
Sobic.001G353700.2	0.0224843
Sobic.001G354000.1	0.0102206
Sobic.001G354700.1	0.0186822
Sobic.001G355700.1	0.0466799
Sobic.001G358300.2	0.00089713
Sobic.001G358366.1	0.0413842
Sobic.001G361300.1	0.0114932
Sobic.001G362100.1	9.14e-08
Sobic.001G364500.1	2.85e-08
Sobic.001G364600.1	0.00046982
Sobic.001G364800.1	0.0165117
Sobic.001G365100.2	0.0002118
Sobic.001G365900.1	0.039809
Sobic.001G366100.6	1.12e-13
Sobic.001G366500.1	1.57e-11
Sobic.001G366700.1	2.79e-09
Sobic.001G366800.1	0.0201463
Sobic.001G367500.2	9.29e-19
Sobic.001G368600.1	0.0308027
Sobic.001G369401.1	0.00687393
Sobic.001G370000.1	1.91e-24
Sobic.001G370900.2	0.036883
Sobic.001G371750.1	2.93e-06
Sobic.001G372500.1	0.0176789
Sobic.001G373000.1	0.016631
Sobic.001G373100.1	3.42e-06
Sobic.001G373200.1	0.047404
Sobic.001G373800.1	0.0036128
Sobic.001G373850.1	0.0431169
Sobic.001G378200.1	0.0387288
Sobic.001G378550.1	6.13e-06
Sobic.001G379600.1	5.35e-07
Sobic.001G379700.1	0.0184788
Sobic.001G381400.2	0.0322026
Sobic.001G381600.1	0.0193694
Sobic.001G383800.1	0.00045586
Sobic.001G384800.1	2e-05
Sobic.001G384900.2	0.036973
Sobic.001G385400.1	0.0402563
Sobic.001G385800.1	0.00081013
Sobic.001G385900.1	0.0497929
Sobic.001G389600.1	0.0402089
Sobic.001G389800.1	0.00628399
Sobic.001G391600.1	0.0484731
Sobic.001G395000.1	0.0377396
Sobic.001G395200.1	0.00159572
Sobic.001G395300.1	0.0139381
Sobic.001G397200.1	0.0393659
Sobic.001G397900.1	0.0494828
Sobic.001G398800.1	2e-05
Sobic.001G401000.1	0.00077613
Sobic.001G401975.1	0.00016062
Sobic.001G403600.1	0.00070336
Sobic.001G404900.1	0.0186706
Sobic.001G405150.1	0.00532185
Sobic.001G405500.1	1.39e-07
Sobic.001G405800.1	0.00331133
Sobic.001G407900.2	0.0199116
Sobic.001G408001.1	0.010408
Sobic.001G409400.1	0.00131552
Sobic.001G410300.1	0.00160103
Sobic.001G410400.1	1.18e-42
Sobic.001G410450.1	0.0160468
Sobic.001G415200.1	0.0180544
Sobic.001G416100.1	0.0158369
Sobic.001G418300.1	5.41e-29
Sobic.001G421200.2	0.0408141
Sobic.001G422366.1	0.0222715
Sobic.001G426900.1	0.0440889
Sobic.001G428200.1	0.0267769
Sobic.001G429900.1	0.0297679
Sobic.001G431800.1	0.00879265
Sobic.001G432500.1	0.0263689
Sobic.001G433300.1	0.016631
Sobic.001G437400.1	0.0301405
Sobic.001G437801.1	0.0234572
Sobic.001G438800.1	0.0193694
Sobic.001G440500.1	0.0115631
Sobic.001G442000.1	2.27e-09
Sobic.001G442300.1	8.66e-15
Sobic.001G446000.1	0.0001998
Sobic.001G448300.1	0.0479063
Sobic.001G449100.1	0.0013584
Sobic.001G449600.1	0.00845971
Sobic.001G452200.1	0.0233079
Sobic.001G452800.1	0.0104381
Sobic.001G453200.1	0.0134349
Sobic.001G454301.1	0.00148977
Sobic.001G454900.1	0.0003623
Sobic.001G455100.1	0.0133722
Sobic.001G455900.1	0.029147
Sobic.001G457800.2	0.00665411
Sobic.001G457900.1	0.0369647
Sobic.001G458100.1	5.62e-35
Sobic.001G458200.1	0.0187328
Sobic.001G458500.1	0.00010433
Sobic.001G459600.1	0.00393616
Sobic.001G460800.1	0.0487325
Sobic.001G463900.1	0.0189021
Sobic.001G464900.1	0.0267769
Sobic.001G467700.1	5.07e-38
Sobic.001G468400.1	1.52e-07
Sobic.001G469700.1	0.00121775
Sobic.001G473200.1	0.00742612
Sobic.001G475500.1	0.0126461
Sobic.001G476100.1	0.0104381
Sobic.001G481000.1	0.0404836
Sobic.001G482300.1	0.0240765
Sobic.001G483900.1	0.0326612
Sobic.001G487300.1	1.84e-06
Sobic.001G488200.1	0.00241681
Sobic.001G488900.1	0.00889305
Sobic.001G489300.1	0.0308371
Sobic.001G489900.1	0.00159367
Sobic.001G490000.1	0.0197818
Sobic.001G490950.1	1.4e-08
Sobic.001G491600.1	1.56e-08
Sobic.001G491900.1	0.0471002
Sobic.001G496300.2	0.0176427
Sobic.001G497300.1	0.0314556
Sobic.001G503500.1	0.0483546
Sobic.001G504400.4	0.0105635
Sobic.001G504700.2	7.33e-14
Sobic.001G505100.1	5.07e-06
Sobic.001G505200.1	0.00144818
Sobic.001G505600.1	2.76e-05
Sobic.001G506400.1	0.0287373
Sobic.001G506700.1	0.00492398
Sobic.001G507200.1	0.037959
Sobic.001G510500.1	1.56e-09
Sobic.001G512600.1	0.0152843
Sobic.001G513300.1	7.72e-08
Sobic.001G514000.1	0.00712838
Sobic.001G514100.1	0.0256464
Sobic.001G514500.10	0.0479063
Sobic.001G516500.1	6.01e-06
Sobic.001G518000.1	0.0165199
Sobic.001G518700.1	0.0125482
Sobic.001G520050.1	0.0404868
Sobic.001G522400.1	0.00064041
Sobic.001G523300.1	0.00039384
Sobic.001G524000.1	0.00115743
Sobic.001G524300.1	0.00805815
Sobic.001G524600.1	0.0283526
Sobic.001G528300.1	0.00252543
Sobic.001G528350.1	0.00163921
Sobic.001G529600.1	0.0374661
Sobic.001G530100.2	0.00081897
Sobic.001G530201.1	0.0364592
Sobic.001G531400.1	0.00322159
Sobic.001G531500.1	0.0190754
Sobic.001G532600.3	2.85e-09
Sobic.001G532800.1	0.0198498
Sobic.001G533000.1	0.0301648
Sobic.001G533100.1	0.00254542
Sobic.001G533200.1	0.0114838
Sobic.001G533500.1	0.0464045
Sobic.001G534066.1	0.00988099
Sobic.001G535000.1	1.52e-06
Sobic.001G535300.1	1.96e-06
Sobic.001G535600.2	0.018186
Sobic.001G536200.2	0.00508296
Sobic.001G536500.1	0.0118389
Sobic.001G536700.1	0.0013875
Sobic.001G537001.1	4.79e-06
Sobic.001G537800.1	1.39e-05
Sobic.001G538200.1	3.33e-10
Sobic.001G540300.1	0.0115515
Sobic.001G540400.2	0.0303141
Sobic.001G540900.1	0.0342556
Sobic.001G541000.1	0.0481552
Sobic.001G541166.1	5.94e-06
Sobic.001G541232.1	1.06e-15
Sobic.001G541300.1	3.13e-11
Sobic.001G542150.2	0.0129005
Sobic.001G542450.1	0.00345593
Sobic.001G542500.2	0.0440431
Sobic.001G543500.1	2.52e-06
Sobic.002G000400.1	0.0145676
Sobic.002G000500.1	0.018697
Sobic.002G001500.1	0.0109263
Sobic.002G001800.1	0.00100997
Sobic.002G002500.1	0.0197174
Sobic.002G003200.1	0.0297084
Sobic.002G004000.2	0.00345593
Sobic.002G005400.2	0.0218146
Sobic.002G006100.1	0.0184788
Sobic.002G007700.1	0.00260012
Sobic.002G008200.1	2.15e-22
Sobic.002G008900.1	1.81e-05
Sobic.002G009000.2	0.00052991
Sobic.002G009500.1	0.00073929
Sobic.002G012700.1	1.19e-18
Sobic.002G013000.1	0.00844194
Sobic.002G014200.1	0.00881044
Sobic.002G014700.1	0.00583988
Sobic.002G018100.1	7.27e-05
Sobic.002G018500.1	0.0351925
Sobic.002G018901.1	0.0028194
Sobic.002G020900.1	2.25e-05
Sobic.002G021132.1	2.56e-10
Sobic.002G021700.1	0.00130719
Sobic.002G021900.2	0.0463939
Sobic.002G023300.1	4.35e-06
Sobic.002G029100.1	0.0220712
Sobic.002G030200.1	0.0137605
Sobic.002G031200.1	6.1e-08
Sobic.002G031800.1	0.0331693
Sobic.002G032200.1	2.22e-06
Sobic.002G033000.1	3.85e-05
Sobic.002G033300.1	0.0494966
Sobic.002G033500.1	9.16e-05
Sobic.002G033800.1	0.00163939
Sobic.002G034800.1	3.11e-05
Sobic.002G035000.1	0.0431966
Sobic.002G035300.1	8.65e-22
Sobic.002G035400.1	0.00604435
Sobic.002G035500.1	0.00526324
Sobic.002G036100.1	0.0367895
Sobic.002G036150.1	0.0485096
Sobic.002G036400.3	0.0371589
Sobic.002G037700.1	0.0144694
Sobic.002G038400.2	0.025642
Sobic.002G039200.1	2.78e-05
Sobic.002G039700.1	0.00355108
Sobic.002G040300.1	0.0126452
Sobic.002G040700.1	0.0437791
Sobic.002G040800.1	0.0110238
Sobic.002G041000.1	0.00100233
Sobic.002G041400.1	0.026093
Sobic.002G043000.1	3.08e-06
Sobic.002G043300.2	0.00071725
Sobic.002G045800.1	0.0369002
Sobic.002G049200.1	0.0395879
Sobic.002G051400.1	0.00045514
Sobic.002G051750.1	0.0269993
Sobic.002G052000.2	0.00940575
Sobic.002G055300.1	0.0398307
Sobic.002G056400.1	0.00516843
Sobic.002G057700.2	0.00064323
Sobic.002G057900.2	0.00827688
Sobic.002G058600.1	0.048818
Sobic.002G059600.1	0.00182103
Sobic.002G063900.4	0.0124563
Sobic.002G066200.1	0.00167544
Sobic.002G066600.1	2.19e-05
Sobic.002G069300.1	0.00307859
Sobic.002G070600.1	0.0118389
Sobic.002G070800.1	0.0221655
Sobic.002G071400.1	0.0306727
Sobic.002G073300.1	4.19e-12
Sobic.002G073300.4	1.33e-07
Sobic.002G073350.1	0.00070429
Sobic.002G074000.1	0.0066367
Sobic.002G074100.3	0.00017242
Sobic.002G078600.1	3.57e-05
Sobic.002G082900.1	0.0341201
Sobic.002G087200.1	0.00060251
Sobic.002G088400.2	0.00280176
Sobic.002G089500.1	0.00297613
Sobic.002G089600.1	0.00109701
Sobic.002G090900.1	9.42e-07
Sobic.002G092801.1	0.0106685
Sobic.002G094600.1	0.012196
Sobic.002G094700.1	0.00459042
Sobic.002G094900.1	0.00097963
Sobic.002G095900.1	5.41e-29
Sobic.002G096800.1	3.94e-07
Sobic.002G098400.1	0.00162477
Sobic.002G099866.1	0.00854552
Sobic.002G101400.1	0.0306364
Sobic.002G103000.1	0.0262083
Sobic.002G103200.1	0.0144892
Sobic.002G103800.1	0.0162593
Sobic.002G104500.1	0.00166336
Sobic.002G112300.1	0.026421
Sobic.002G113100.1	1.22e-05
Sobic.002G113200.1	2.6e-07
Sobic.002G114400.1	0.00356972
Sobic.002G115050.1	0.0353081
Sobic.002G115100.1	0.0393766
Sobic.002G119500.4	0.0233599
Sobic.002G121701.1	1.21e-07
Sobic.002G122000.1	0.00505949
Sobic.002G125300.1	0.0416468
Sobic.002G126200.1	0.0376607
Sobic.002G131000.1	0.041748
Sobic.002G132201.1	0.00308577
Sobic.002G134100.1	0.00010022
Sobic.002G134300.1	8.62e-07
Sobic.002G134800.1	4.35e-05
Sobic.002G135600.1	0.00011283
Sobic.002G137800.1	0.0402089
Sobic.002G138500.1	0.00025673
Sobic.002G138800.1	0.0120049
Sobic.002G142066.1	0.0121362
Sobic.002G146100.1	0.00568384
Sobic.002G151700.1	0.00713332
Sobic.002G152600.1	0.0472297
Sobic.002G154100.3	3.84e-20
Sobic.002G155100.1	0.00543942
Sobic.002G156900.1	0.0408614
Sobic.002G158600.1	0.0199116
Sobic.002G160100.1	0.0332483
Sobic.002G162100.1	0.0105635
Sobic.002G163950.1	0.0371589
Sobic.002G165300.1	0.0369476
Sobic.002G172100.1	6.01e-06
Sobic.002G172200.1	0.0379236
Sobic.002G173900.1	0.00130303
Sobic.002G175500.1	0.0258355
Sobic.002G176900.1	0.00011726
Sobic.002G177400.1	0.0172481
Sobic.002G180200.1	0.00026484
Sobic.002G181000.1	5.51e-06
Sobic.002G181066.1	0.0369476
Sobic.002G182150.1	0.00805815
Sobic.002G182500.2	0.00109146
Sobic.002G182800.1	0.0246045
Sobic.002G184600.1	0.0201463
Sobic.002G185400.1	0.00900365
Sobic.002G189500.1	6.7e-11
Sobic.002G189900.1	0.00023862
Sobic.002G190200.1	8.62e-07
Sobic.002G190300.1	0.0024387
Sobic.002G190900.1	0.0150924
Sobic.002G194400.1	0.0100189
Sobic.002G196600.1	0.00290934
Sobic.002G196900.1	0.00037886
Sobic.002G198500.1	0.0222554
Sobic.002G199100.1	0.0114838
Sobic.002G201100.2	4.86e-79
Sobic.002G202500.1	1.37e-05
Sobic.002G202700.1	0.00535566
Sobic.002G204200.1	0.0353762
Sobic.002G204300.1	1.61e-05
Sobic.002G204700.1	0.0111249
Sobic.002G206500.1	2.21e-07
Sobic.002G207700.1	5.75e-10
Sobic.002G207900.1	0.0037826
Sobic.002G208200.1	0.0233079
Sobic.002G208900.2	0.00535566
Sobic.002G209800.1	0.0323878
Sobic.002G212500.1	0.00056144
Sobic.002G213050.1	2.91e-16
Sobic.002G219800.2	0.0306727
Sobic.002G220200.2	0.00542151
Sobic.002G221200.1	0.0442598
Sobic.002G221700.1	0.0061828
Sobic.002G225400.1	0.0168636
Sobic.002G226100.1	0.0303812
Sobic.002G226400.1	3.04e-07
Sobic.002G227100.1	0.00037727
Sobic.002G231600.1	4.13e-06
Sobic.002G235500.1	0.0379061
Sobic.002G237400.2	0.0333669
Sobic.002G237700.1	0.0110901
Sobic.002G238600.1	0.0481329
Sobic.002G239400.1	0.0118538
Sobic.002G239450.1	0.00025018
Sobic.002G240500.2	0.0147479
Sobic.002G241900.1	0.0186706
Sobic.002G242000.1	0.00571946
Sobic.002G242700.1	0.0391344
Sobic.002G245100.1	0.0301241
Sobic.002G250800.1	0.00052268
Sobic.002G251501.1	0.00278941
Sobic.002G253300.1	7.77e-11
Sobic.002G253500.1	0.028909
Sobic.002G255400.1	0.0006267
Sobic.002G256900.1	0.00045267
Sobic.002G257100.1	0.0262518
Sobic.002G258500.1	0.00014281
Sobic.002G261100.1	0.0431408
Sobic.002G261500.1	0.0390686
Sobic.002G261700.1	0.00086374
Sobic.002G265800.1	0.0139261
Sobic.002G271200.1	0.0256358
Sobic.002G272900.1	0.00392317
Sobic.002G275050.1	2.56e-10
Sobic.002G278700.1	0.0076109
Sobic.002G282500.1	0.032644
Sobic.002G283500.3	0.0428213
Sobic.002G283800.1	0.0256464
Sobic.002G286400.1	0.002061
Sobic.002G292400.1	0.00667933
Sobic.002G292900.1	0.00086521
Sobic.002G295550.1	0.026951
Sobic.002G296300.1	8.07e-05
Sobic.002G296500.3	0.0484246
Sobic.002G297100.1	0.0301648
Sobic.002G298800.1	0.0353161
Sobic.002G299300.1	0.00725055
Sobic.002G300800.1	0.00480205
Sobic.002G300900.3	6.52e-06
Sobic.002G302500.1	0.0121529
Sobic.002G305600.1	0.00898489
Sobic.002G308400.1	0.0284642
Sobic.002G308700.1	0.00345593
Sobic.002G309000.1	0.0028016
Sobic.002G309900.2	0.00891345
Sobic.002G311700.1	4.67e-06
Sobic.002G313400.1	0.017572
Sobic.002G314300.1	0.0317045
Sobic.002G315500.1	0.021371
Sobic.002G316800.1	0.0240268
Sobic.002G316900.1	0.00500031
Sobic.002G317500.2	0.0151742
Sobic.002G320100.1	0.0372792
Sobic.002G322300.1	0.00014366
Sobic.002G323800.1	0.034676
Sobic.002G328200.1	0.00850709
Sobic.002G328300.1	3.71e-15
Sobic.002G330600.1	0.0231527
Sobic.002G332750.1	0.0107643
Sobic.002G333200.2	3.27e-21
Sobic.002G333300.1	0.00566855
Sobic.002G333700.1	0.00239279
Sobic.002G338250.1	0.0146319
Sobic.002G339100.1	0.00456089
Sobic.002G341700.1	0.00284699
Sobic.002G344500.1	0.0283464
Sobic.002G344600.1	0.044616
Sobic.002G344800.1	4.55e-09
Sobic.002G345500.1	0.039042
Sobic.002G345600.1	1.04e-06
Sobic.002G346600.3	0.00124057
Sobic.002G347500.1	0.00815052
Sobic.002G348300.1	0.0347846
Sobic.002G349900.1	0.0425119
Sobic.002G352401.1	7.38e-05
Sobic.002G355700.1	0.0352651
Sobic.002G360600.1	0.0497929
Sobic.002G366600.1	0.00060251
Sobic.002G367300.1	0.00077976
Sobic.002G367600.1	0.00041991
Sobic.002G368600.1	0.0199012
Sobic.002G368800.1	2.25e-05
Sobic.002G369000.1	3.86e-07
Sobic.002G370600.1	0.047404
Sobic.002G372200.1	0.00109962
Sobic.002G372500.1	0.043223
Sobic.002G373200.1	0.00428689
Sobic.002G373300.1	0.00157285
Sobic.002G374100.1	0.0054099
Sobic.002G376700.1	0.00396678
Sobic.002G377000.1	0.0047151
Sobic.002G378800.3	0.00975881
Sobic.002G379400.1	0.00967457
Sobic.002G380800.1	1.94e-05
Sobic.002G381100.2	0.0195273
Sobic.002G382300.1	0.00138134
Sobic.002G383100.1	0.0283219
Sobic.002G383500.1	0.00245957
Sobic.002G387800.1	0.0434923
Sobic.002G390100.1	0.00440961
Sobic.002G390900.1	0.039203
Sobic.002G393800.1	0.00419429
Sobic.002G395100.2	0.00063197
Sobic.002G396700.1	0.0485583
Sobic.002G398200.1	0.0499173
Sobic.002G399400.1	0.0220712
Sobic.002G399800.1	0.0055733
Sobic.002G403833.1	0.0412394
Sobic.002G403966.1	0.00074428
Sobic.002G406000.2	3.5e-05
Sobic.002G406200.1	0.00087169
Sobic.002G407700.1	0.0338142
Sobic.002G408800.1	0.0115631
Sobic.002G411400.3	0.0122077
Sobic.002G416000.1	0.0231523
Sobic.002G416250.1	0.00011304
Sobic.002G416900.1	0.00196676
Sobic.002G417900.3	0.0413661
Sobic.002G418900.1	0.00024282
Sobic.002G419500.1	0.0008874
Sobic.002G419800.1	0.0122077
Sobic.002G420400.1	1.21e-09
Sobic.002G421300.2	7.36e-05
Sobic.002G424550.1	0.0467281
Sobic.002G425000.2	0.0239134
Sobic.002G425101.1	0.0446031
Sobic.002G426000.1	0.00049144
Sobic.002G428700.1	0.0197174
Sobic.002G431200.1	0.00753167
Sobic.003G000400.1	0.0242673
Sobic.003G000900.1	0.043223
Sobic.003G001100.1	0.0404865
Sobic.003G001200.1	0.00588078
Sobic.003G001500.1	0.0172108
Sobic.003G005332.1	0.0227354
Sobic.003G005700.1	0.00033914
Sobic.003G006800.1	0.00267237
Sobic.003G007900.1	0.00014616
Sobic.003G009000.4	0.00148977
Sobic.003G009501.1	1.58e-05
Sobic.003G010000.2	0.00022537
Sobic.003G012700.1	3.32e-05
Sobic.003G014400.1	6.29e-05
Sobic.003G016300.2	2.44e-21
Sobic.003G016500.1	0.0110238
Sobic.003G016950.1	0.0491014
Sobic.003G017000.1	0.00242912
Sobic.003G019700.1	0.0086401
Sobic.003G020500.1	0.0130914
Sobic.003G023901.1	0.0480132
Sobic.003G025100.1	0.0469055
Sobic.003G025900.1	6.94e-15
Sobic.003G026000.1	3.83e-06
Sobic.003G027100.1	0.0162735
Sobic.003G028700.1	0.00370185
Sobic.003G029400.1	3.05e-09
Sobic.003G029800.1	0.0463939
Sobic.003G031700.2	0.0446705
Sobic.003G032400.1	0.00070982
Sobic.003G034800.2	0.0431966
Sobic.003G036700.1	0.00545271
Sobic.003G036950.1	0.0255557
Sobic.003G038100.1	0.0288249
Sobic.003G046800.1	0.0480299
Sobic.003G047800.1	0.00146203
Sobic.003G052800.1	0.0021128
Sobic.003G057100.1	0.0499523
Sobic.003G057700.1	0.0184788
Sobic.003G059100.2	0.0137044
Sobic.003G059400.1	0.0116259
Sobic.003G060000.1	0.00124653
Sobic.003G060400.1	5.62e-08
Sobic.003G060500.1	2.69e-86
Sobic.003G060600.1	0.00563296
Sobic.003G061000.1	1.34e-13
Sobic.003G061200.1	0.0440448
Sobic.003G069700.2	0.0299635
Sobic.003G071800.1	0.019253
Sobic.003G074500.1	0.0108533
Sobic.003G075000.1	0.0031543
Sobic.003G076400.1	0.00064637
Sobic.003G081400.1	0.00261979
Sobic.003G082300.1	0.00156846
Sobic.003G083000.1	2.8e-10
Sobic.003G084200.1	0.00502338
Sobic.003G085300.1	0.0256464
Sobic.003G085500.1	0.017572
Sobic.003G087000.1	4.35e-05
Sobic.003G089000.1	0.0401603
Sobic.003G091550.1	0.0477552
Sobic.003G091850.1	0.00480205
Sobic.003G091900.1	0.0215011
Sobic.003G092200.1	2.3e-07
Sobic.003G093200.1	0.0361388
Sobic.003G093700.2	0.00385193
Sobic.003G094200.1	0.0107758
Sobic.003G096100.1	0.00413691
Sobic.003G097800.1	3.17e-19
Sobic.003G098100.1	0.0224171
Sobic.003G098500.1	0.0289324
Sobic.003G098700.1	0.0122422
Sobic.003G099166.1	0.0454977
Sobic.003G099300.1	0.00226621
Sobic.003G099600.1	1.95e-20
Sobic.003G100900.1	0.00022135
Sobic.003G101100.1	0.00083726
Sobic.003G103400.1	0.01015
Sobic.003G105000.1	0.0197875
Sobic.003G107000.1	0.00946718
Sobic.003G107300.1	1.37e-05
Sobic.003G108000.1	5.87e-06
Sobic.003G108200.1	0.00023858
Sobic.003G108500.1	0.0306727
Sobic.003G110400.1	0.0483579
Sobic.003G111100.2	0.00613772
Sobic.003G113500.1	0.0333891
Sobic.003G114200.1	0.00187698
Sobic.003G115700.1	0.00800923
Sobic.003G117500.1	0.00516823
Sobic.003G118266.1	0.0432318
Sobic.003G118900.1	0.0483579
Sobic.003G120200.1	0.00051787
Sobic.003G121400.1	0.0409959
Sobic.003G122200.1	0.0187191
Sobic.003G124750.1	2.48e-08
Sobic.003G126500.1	0.0104381
Sobic.003G126600.1	0.0068351
Sobic.003G127100.2	0.0151278
Sobic.003G128550.1	0.0104381
Sobic.003G131000.1	0.0434784
Sobic.003G132200.1	0.00056037
Sobic.003G134900.1	0.029147
Sobic.003G135101.1	0.00044954
Sobic.003G137000.2	0.0158248
Sobic.003G137400.2	0.0094213
Sobic.003G138200.5	0.0402563
Sobic.003G144600.1	0.029073
Sobic.003G144900.1	0.00348853
Sobic.003G145800.1	0.0375729
Sobic.003G148500.1	0.0042228
Sobic.003G152100.1	0.0314556
Sobic.003G152500.2	0.00166336
Sobic.003G152800.1	0.00036451
Sobic.003G153150.1	0.0301241
Sobic.003G153900.1	0.0371029
Sobic.003G154500.1	0.0379143
Sobic.003G156800.1	0.00041146
Sobic.003G157700.1	0.0147638
Sobic.003G164950.1	0.0317959
Sobic.003G165401.1	0.00026444
Sobic.003G166875.1	0.011726
Sobic.003G167500.1	0.00511391
Sobic.003G167566.1	1.06e-05
Sobic.003G171300.2	0.00126122
Sobic.003G175400.1	0.0317013
Sobic.003G179300.1	0.00545775
Sobic.003G189600.1	0.00323477
Sobic.003G191400.1	0.0155684
Sobic.003G193000.1	0.0102678
Sobic.003G194300.1	0.0112233
Sobic.003G196500.1	0.00053319
Sobic.003G199300.1	0.0294973
Sobic.003G200100.1	0.01114
Sobic.003G201850.1	2.52e-09
Sobic.003G205600.1	0.00804109
Sobic.003G206100.1	0.0344785
Sobic.003G210000.2	0.00255088
Sobic.003G211600.2	9.11e-06
Sobic.003G212700.1	0.0386396
Sobic.003G213800.2	0.00222254
Sobic.003G214900.1	0.0193694
Sobic.003G218500.1	0.00919923
Sobic.003G219100.2	0.00025404
Sobic.003G222300.1	0.00124698
Sobic.003G223400.1	0.0181941
Sobic.003G225900.1	0.0314556
Sobic.003G227800.1	0.00302027
Sobic.003G228900.1	0.0166335
Sobic.003G231300.1	0.00033822
Sobic.003G231700.1	0.0404157
Sobic.003G232266.1	0.0265513
Sobic.003G232400.1	5.59e-08
Sobic.003G235100.1	0.0343889
Sobic.003G236551.1	0.010093
Sobic.003G242900.1	0.00645759
Sobic.003G243100.1	0.0286386
Sobic.003G244850.1	0.0399701
Sobic.003G245700.1	0.00200326
Sobic.003G246500.1	0.0199073
Sobic.003G246700.1	0.0220754
Sobic.003G251000.1	0.00058501
Sobic.003G251100.1	2.3e-59
Sobic.003G251301.1	1.57e-07
Sobic.003G254700.1	0.010093
Sobic.003G258200.1	0.0216961
Sobic.003G258500.1	0.00097963
Sobic.003G259800.1	0.00332284
Sobic.003G263450.1	0.00134985
Sobic.003G264600.1	0.041748
Sobic.003G264700.1	3.34e-09
Sobic.003G264901.1	0.0108079
Sobic.003G265800.1	0.00017007
Sobic.003G267150.1	0.0383503
Sobic.003G267600.1	0.0104957
Sobic.003G273900.1	0.0108512
Sobic.003G275900.1	0.00744577
Sobic.003G279500.2	0.0397106
Sobic.003G280200.1	0.00280176
Sobic.003G283400.1	4.37e-06
Sobic.003G284500.1	0.0197174
Sobic.003G284800.1	9.06e-05
Sobic.003G287500.1	8e-06
Sobic.003G287600.1	0.00015076
Sobic.003G288300.1	0.0473497
Sobic.003G290300.1	0.00072447
Sobic.003G293200.1	0.0327993
Sobic.003G295100.1	0.00721458
Sobic.003G298700.1	0.0293993
Sobic.003G301500.1	0.039939
Sobic.003G302701.1	0.0389683
Sobic.003G303900.3	1.5e-07
Sobic.003G304200.1	0.0371029
Sobic.003G305200.1	0.0144455
Sobic.003G305601.1	0.00712366
Sobic.003G306000.1	0.00468583
Sobic.003G306500.1	4.66e-05
Sobic.003G309200.1	0.0434316
Sobic.003G313400.2	0.0380095
Sobic.003G314000.2	0.0293801
Sobic.003G320800.1	0.0163909
Sobic.003G322200.1	0.0275315
Sobic.003G322300.1	0.0281231
Sobic.003G323000.1	0.00282288
Sobic.003G327900.1	8.54e-14
Sobic.003G328400.1	0.0140374
Sobic.003G330300.1	0.00012224
Sobic.003G330400.1	0.0428105
Sobic.003G330800.1	0.0007134
Sobic.003G331100.1	0.0233774
Sobic.003G333000.1	0.043355
Sobic.003G334000.1	0.0262629
Sobic.003G335900.1	0.00815052
Sobic.003G338600.1	0.00898489
Sobic.003G341100.1	0.00413691
Sobic.003G342200.1	0.0136214
Sobic.003G345400.1	0.039809
Sobic.003G350300.1	0.047404
Sobic.003G355800.1	0.00096807
Sobic.003G355900.1	0.0315425
Sobic.003G356300.1	1.46e-06
Sobic.003G356700.1	2.58e-08
Sobic.003G356800.1	0.00232806
Sobic.003G359500.1	0.037959
Sobic.003G359800.1	0.011261
Sobic.003G360700.1	0.00889305
Sobic.003G361500.1	0.0251512
Sobic.003G362100.1	0.039042
Sobic.003G364200.1	0.014936
Sobic.003G366200.1	0.0239134
Sobic.003G366400.1	0.0302357
Sobic.003G373000.1	0.0241797
Sobic.003G373600.1	0.025642
Sobic.003G375900.1	0.00087169
Sobic.003G377700.1	0.0184788
Sobic.003G378600.1	0.00064179
Sobic.003G378700.1	1.95e-11
Sobic.003G379800.1	0.0267093
Sobic.003G381100.1	0.0138988
Sobic.003G382800.1	0.0269635
Sobic.003G384900.1	0.0490767
Sobic.003G386100.1	0.0111155
Sobic.003G388251.1	0.00355108
Sobic.003G389300.1	0.00068591
Sobic.003G390000.2	0.0003453
Sobic.003G398400.1	0.00017812
Sobic.003G398600.1	0.0422882
Sobic.003G399600.1	2.9e-05
Sobic.003G400800.1	0.010093
Sobic.003G401600.1	0.00030205
Sobic.003G402600.1	0.00467289
Sobic.003G404800.3	0.00034113
Sobic.003G412800.1	0.0226233
Sobic.003G415500.1	0.00511391
Sobic.003G415700.2	0.0331285
Sobic.003G415800.1	9e-05
Sobic.003G416100.1	0.00045104
Sobic.003G416700.1	0.00302345
Sobic.003G417350.1	0.00482838
Sobic.003G418500.1	0.0332339
Sobic.003G429300.1	0.00283921
Sobic.003G429650.1	0.00272287
Sobic.003G431400.1	0.00010076
Sobic.003G431900.1	0.00116981
Sobic.003G432700.1	1.81e-06
Sobic.003G433000.1	0.00097332
Sobic.003G434200.1	0.0339999
Sobic.003G436900.5	0.0181197
Sobic.003G437100.1	0.00419429
Sobic.003G437300.2	0.00014616
Sobic.003G437800.1	0.0148813
Sobic.003G438300.1	0.00017148
Sobic.003G439700.1	0.0195273
Sobic.003G442500.1	0.0473657
Sobic.003G442900.1	0.00209512
Sobic.003G443900.1	0.00053374
Sobic.004G001200.2	0.0102943
Sobic.004G003600.1	0.00421615
Sobic.004G004200.1	0.0254824
Sobic.004G004300.1	0.0404157
Sobic.004G004800.1	0.00276948
Sobic.004G008700.1	0.00104831
Sobic.004G009000.1	0.0338116
Sobic.004G009600.1	0.0247868
Sobic.004G010101.1	0.0356792
Sobic.004G011566.1	4.69e-06
Sobic.004G012800.1	0.0211728
Sobic.004G013500.1	0.0386103
Sobic.004G015200.1	0.0004574
Sobic.004G015400.1	0.0162593
Sobic.004G015700.1	0.039563
Sobic.004G023100.1	0.0369844
Sobic.004G025900.1	0.00381761
Sobic.004G029500.1	0.00019256
Sobic.004G029550.1	0.0414443
Sobic.004G029601.1	0.00112921
Sobic.004G034300.1	0.0275879
Sobic.004G034900.1	0.0498256
Sobic.004G035601.1	0.0453032
Sobic.004G035800.1	0.00016831
Sobic.004G036200.1	0.00900365
Sobic.004G037000.1	6.6e-05
Sobic.004G037100.1	0.0130539
Sobic.004G037300.5	3.21e-22
Sobic.004G038300.1	3.7e-05
Sobic.004G039100.2	0.00388833
Sobic.004G043001.9	2.45e-05
Sobic.004G043400.1	0.0123106
Sobic.004G046300.1	0.0110599
Sobic.004G046800.1	2.92e-07
Sobic.004G046900.2	0.0177878
Sobic.004G047300.1	0.0325763
Sobic.004G047400.2	0.00898489
Sobic.004G048300.1	1.78e-16
Sobic.004G048400.1	3.56e-42
Sobic.004G048500.1	1.47e-11
Sobic.004G048700.1	1.88e-22
Sobic.004G049200.1	4.42e-08
Sobic.004G049900.1	0.027431
Sobic.004G051166.1	0.00098992
Sobic.004G051200.1	0.0138988
Sobic.004G051700.1	5.39e-05
Sobic.004G053500.1	0.0449681
Sobic.004G053800.2	1.54e-05
Sobic.004G054300.1	0.0172481
Sobic.004G054400.1	0.0452201
Sobic.004G055400.1	0.00020261
Sobic.004G055500.1	2.61e-06
Sobic.004G056000.2	0.00411227
Sobic.004G056700.1	0.00150314
Sobic.004G057800.1	0.0437791
Sobic.004G058600.4	0.0446312
Sobic.004G062500.1	7.22e-05
Sobic.004G062600.2	0.00178079
Sobic.004G063000.1	0.00255088
Sobic.004G067200.1	8.8e-06
Sobic.004G067500.3	0.0179868
Sobic.004G068400.1	0.00822524
Sobic.004G068750.1	1.79e-07
Sobic.004G068800.1	5.91e-08
Sobic.004G069000.1	0.038598
Sobic.004G070000.1	0.0104957
Sobic.004G070400.1	0.00074377
Sobic.004G071800.1	6.78e-12
Sobic.004G071850.1	0.00513823
Sobic.004G072200.1	0.0117595
Sobic.004G073000.1	0.0233079
Sobic.004G073232.1	0.00059778
Sobic.004G073400.1	1.48e-26
Sobic.004G073800.1	0.0126672
Sobic.004G075200.1	0.0393763
Sobic.004G075700.2	0.0281784
Sobic.004G076600.1	0.0002432
Sobic.004G076666.1	5.07e-05
Sobic.004G077300.1	0.00124407
Sobic.004G078600.1	0.0069075
Sobic.004G079200.1	2.18e-05
Sobic.004G079400.1	6.71e-17
Sobic.004G080800.1	1.8e-56
Sobic.004G082101.1	0.047404
Sobic.004G083300.1	0.0088309
Sobic.004G085700.1	0.00307938
Sobic.004G086000.1	0.00329504
Sobic.004G090000.1	2.02e-07
Sobic.004G090100.1	0.00152941
Sobic.004G090300.1	1.37e-07
Sobic.004G093200.1	5.29e-09
Sobic.004G093500.2	0.0243951
Sobic.004G093800.1	5.77e-06
Sobic.004G095100.1	0.00667933
Sobic.004G095200.1	0.0410766
Sobic.004G096100.2	0.0166831
Sobic.004G096500.1	0.00513823
Sobic.004G097400.3	1.64e-07
Sobic.004G097500.1	1.58e-23
Sobic.004G098400.1	0.00066952
Sobic.004G098650.1	0.0100866
Sobic.004G099300.1	0.00094139
Sobic.004G101200.1	0.00226329
Sobic.004G102301.1	0.0106193
Sobic.004G102800.1	0.0314556
Sobic.004G105300.2	2.5e-15
Sobic.004G106250.1	1.08e-36
Sobic.004G107900.1	0.029147
Sobic.004G108001.1	1.67e-19
Sobic.004G108100.1	7.84e-11
Sobic.004G109500.1	0.0132766
Sobic.004G109600.1	4.72e-08
Sobic.004G111300.1	3.59e-17
Sobic.004G112500.1	6.42e-06
Sobic.004G112600.3	2.06e-10
Sobic.004G112600.5	3.22e-16
Sobic.004G114700.1	0.0265321
Sobic.004G115900.1	0.00651823
Sobic.004G116100.1	0.0471381
Sobic.004G116200.1	1.02e-05
Sobic.004G119200.1	0.0233774
Sobic.004G120100.1	0.00155003
Sobic.004G122500.1	8.8e-08
Sobic.004G125400.1	0.00012712
Sobic.004G127300.1	0.0151316
Sobic.004G132200.1	1.3e-05
Sobic.004G132800.1	0.0423109
Sobic.004G133100.1	0.00041991
Sobic.004G134000.1	1.45e-06
Sobic.004G134200.1	0.00992652
Sobic.004G134500.1	0.0180411
Sobic.004G140400.1	8.51e-05
Sobic.004G142700.1	0.000154
Sobic.004G143475.1	0.033684
Sobic.004G145701.1	0.047404
Sobic.004G146600.1	0.00178079
Sobic.004G149100.1	0.0339999
Sobic.004G149800.1	0.0179912
Sobic.004G152000.1	0.00480205
Sobic.004G152100.1	0.0391344
Sobic.004G154400.1	0.002733
Sobic.004G155200.1	0.00157285
Sobic.004G155300.1	0.0104002
Sobic.004G155400.1	6.94e-05
Sobic.004G158400.1	0.00324805
Sobic.004G158500.1	0.014522
Sobic.004G159600.1	0.00131412
Sobic.004G161301.1	0.0275768
Sobic.004G161501.1	0.00331888
Sobic.004G161800.2	0.0256464
Sobic.004G162200.1	0.00413147
Sobic.004G163350.1	0.0407317
Sobic.004G167300.1	0.0452904
Sobic.004G168000.1	0.00031575
Sobic.004G169700.1	0.00068421
Sobic.004G170032.1	0.0423109
Sobic.004G171200.1	0.0173826
Sobic.004G171400.1	0.00068933
Sobic.004G171900.1	0.00854172
Sobic.004G172800.1	0.0004574
Sobic.004G175700.1	0.00653516
Sobic.004G177500.1	0.0230196
Sobic.004G178400.1	0.0441486
Sobic.004G179300.1	0.0248544
Sobic.004G179600.1	0.0324127
Sobic.004G180500.1	0.0329179
Sobic.004G180900.3	0.0221828
Sobic.004G183950.1	5.81e-26
Sobic.004G184700.1	0.00602123
Sobic.004G185400.2	1.76e-10
Sobic.004G185500.1	7.33e-73
Sobic.004G185500.2	0.00149512
Sobic.004G185800.1	0.00617917
Sobic.004G186400.1	7.56e-06
Sobic.004G187000.1	6.12e-55
Sobic.004G187300.1	0.014522
Sobic.004G187800.1	0.0304045
Sobic.004G188701.1	6.32e-18
Sobic.004G189500.1	0.0261893
Sobic.004G189700.1	0.00324381
Sobic.004G190300.1	0.00045769
Sobic.004G191000.1	0.0247575
Sobic.004G192100.1	4.97e-06
Sobic.004G194000.1	0.0282822
Sobic.004G194700.1	0.00582324
Sobic.004G195400.1	2.6e-11
Sobic.004G197000.2	1.02e-06
Sobic.004G197900.1	8.22e-34
Sobic.004G198300.1	0.0374149
Sobic.004G198500.1	0.00571245
Sobic.004G198550.1	4.08e-07
Sobic.004G198600.1	0.0245889
Sobic.004G198701.1	8.62e-31
Sobic.004G198800.1	0.028909
Sobic.004G199700.1	0.0284963
Sobic.004G200866.1	0.0103345
Sobic.004G203150.1	0.014093
Sobic.004G204100.1	0.0231527
Sobic.004G204650.1	0.00451661
Sobic.004G205500.1	0.00068908
Sobic.004G206100.3	1.2e-07
Sobic.004G207500.1	2.9e-07
Sobic.004G208000.1	2.39e-07
Sobic.004G208201.1	0.0163803
Sobic.004G210300.1	1.56e-09
Sobic.004G211900.1	0.013873
Sobic.004G213400.1	7.83e-05
Sobic.004G213600.3	0.0140335
Sobic.004G214900.1	0.00156601
Sobic.004G215400.1	0.0285111
Sobic.004G216200.2	0.0256927
Sobic.004G216600.1	1.58e-13
Sobic.004G216900.1	0.0222554
Sobic.004G219800.1	0.0436238
Sobic.004G220900.2	0.0007011
Sobic.004G221500.1	0.0306364
Sobic.004G221600.1	0.00711404
Sobic.004G221700.1	0.00284731
Sobic.004G223600.1	0.00027094
Sobic.004G225200.1	0.00467289
Sobic.004G227600.1	0.0004938
Sobic.004G228000.2	5.81e-05
Sobic.004G228500.1	0.0167939
Sobic.004G229300.1	0.0422497
Sobic.004G229700.1	0.046892
Sobic.004G230300.1	4.32e-26
Sobic.004G230400.1	1.15e-12
Sobic.004G233000.1	3.05e-21
Sobic.004G235300.1	0.0371324
Sobic.004G235801.1	0.0286317
Sobic.004G236100.1	0.00232806
Sobic.004G236500.1	0.00050586
Sobic.004G239100.1	0.020319
Sobic.004G241400.1	0.00801156
Sobic.004G242200.1	0.0110195
Sobic.004G246800.1	0.0337969
Sobic.004G251500.1	0.0289663
Sobic.004G251701.1	2.87e-06
Sobic.004G260800.1	0.0475121
Sobic.004G261400.1	0.00267357
Sobic.004G262100.1	0.00160704
Sobic.004G265000.1	0.0138366
Sobic.004G267600.1	0.0187787
Sobic.004G267700.2	0.00693534
Sobic.004G268500.1	0.0139389
Sobic.004G268800.1	8.67e-09
Sobic.004G269800.1	0.0279214
Sobic.004G270200.1	0.0297084
Sobic.004G270300.1	0.0304603
Sobic.004G272600.1	0.0233079
Sobic.004G273500.1	0.00070783
Sobic.004G275900.1	0.010266
Sobic.004G277100.1	0.0107643
Sobic.004G279300.1	3.61e-07
Sobic.004G281700.1	0.00286618
Sobic.004G283800.1	7.73e-14
Sobic.004G284001.2	5.28e-08
Sobic.004G284200.1	0.00392605
Sobic.004G284900.1	9.76e-05
Sobic.004G285800.1	0.0107758
Sobic.004G286200.2	0.0199073
Sobic.004G286600.1	0.0050525
Sobic.004G287000.1	0.00079686
Sobic.004G287300.1	0.0473562
Sobic.004G287400.1	0.00513927
Sobic.004G288200.1	0.00590389
Sobic.004G288500.1	2.53e-05
Sobic.004G288600.1	0.044616
Sobic.004G290300.1	0.0042418
Sobic.004G294300.1	9.24e-06
Sobic.004G299000.1	3.06e-10
Sobic.004G299700.1	0.00117537
Sobic.004G299850.1	0.0166169
Sobic.004G300701.1	1.17e-06
Sobic.004G300900.1	0.0220712
Sobic.004G302000.1	0.033423
Sobic.004G302100.1	9.12e-06
Sobic.004G304625.1	0.0047151
Sobic.004G307800.1	0.0155618
Sobic.004G308200.1	0.0307526
Sobic.004G310100.1	4.18e-08
Sobic.004G310200.1	6.51e-28
Sobic.004G310300.1	0.00068079
Sobic.004G311500.1	0.00878743
Sobic.004G314300.1	0.0001876
Sobic.004G315200.1	0.00873427
Sobic.004G315300.1	7.83e-05
Sobic.004G316200.1	1.3e-05
Sobic.004G316400.2	1.22e-07
Sobic.004G317500.3	0.0003476
Sobic.004G317700.1	0.0134045
Sobic.004G324300.1	3.45e-05
Sobic.004G324600.1	1.3e-05
Sobic.004G324700.2	2.24e-14
Sobic.004G325400.1	0.035913
Sobic.004G326700.1	0.00648373
Sobic.004G327600.1	0.00113632
Sobic.004G327800.1	1.32e-14
Sobic.004G328500.1	7.9e-46
Sobic.004G330900.1	0.0148717
Sobic.004G331200.2	0.00413449
Sobic.004G332100.1	1.45e-05
Sobic.004G332900.1	1.89e-10
Sobic.004G333500.1	2.92e-38
Sobic.004G335800.1	0.00046543
Sobic.004G336100.1	2.6e-09
Sobic.004G336401.1	0.00043375
Sobic.004G336600.1	0.00376661
Sobic.004G337900.1	0.0084787
Sobic.004G337925.2	0.00781713
Sobic.004G338200.1	0.00099057
Sobic.004G338500.1	1.19e-05
Sobic.004G340632.1	0.00269336
Sobic.004G340900.1	0.00232352
Sobic.004G341500.1	0.00141036
Sobic.004G342600.1	0.028909
Sobic.004G343500.1	0.02974
Sobic.004G344100.1	1.68e-05
Sobic.004G344400.1	7.92e-06
Sobic.004G344500.1	0.00765216
Sobic.004G344600.1	4.91e-05
Sobic.004G345100.1	0.0144964
Sobic.004G346400.1	7.84e-15
Sobic.004G347600.2	0.0262518
Sobic.004G347700.1	2.63e-05
Sobic.004G348400.1	0.0478865
Sobic.004G349300.1	0.022718
Sobic.004G349550.1	0.00127269
Sobic.004G350500.1	1.88e-09
Sobic.004G350700.1	0.0254824
Sobic.004G351500.1	0.0256465
Sobic.004G351800.1	0.00043976
Sobic.004G352301.1	0.0184957
Sobic.004G353900.1	0.0446705
Sobic.004G354400.1	0.0186706
Sobic.004G356100.1	0.0467126
Sobic.004G357500.1	5.82e-07
Sobic.004G358301.1	0.00120054
Sobic.004G358500.1	0.0398268
Sobic.005G000100.1	0.00707065
Sobic.005G000300.1	0.00408233
Sobic.005G005300.1	0.0273326
Sobic.005G011300.1	0.0003511
Sobic.005G014400.1	0.00883097
Sobic.005G015300.1	0.0411422
Sobic.005G015900.1	0.00842579
Sobic.005G019400.1	1.04e-06
Sobic.005G020800.1	0.0251512
Sobic.005G021800.1	0.0126461
Sobic.005G021900.1	0.0285111
Sobic.005G022600.1	1.36e-07
Sobic.005G022700.1	7.61e-28
Sobic.005G024300.1	0.0404836
Sobic.005G024600.1	0.0235096
Sobic.005G029400.1	0.00921135
Sobic.005G030500.1	0.0204809
Sobic.005G031700.2	0.0258566
Sobic.005G032300.1	0.0126324
Sobic.005G034500.1	0.00894485
Sobic.005G038900.1	0.0376784
Sobic.005G040950.1	1.22e-05
Sobic.005G041700.1	0.0309788
Sobic.005G043000.1	0.0399063
Sobic.005G044400.1	0.0333821
Sobic.005G045000.1	0.00068908
Sobic.005G048200.1	3.39e-10
Sobic.005G048300.1	2.93e-06
Sobic.005G048400.2	3.83e-06
Sobic.005G050900.1	0.0311525
Sobic.005G057800.1	0.0053712
Sobic.005G058400.2	0.030442
Sobic.005G058500.1	0.00596682
Sobic.005G059200.1	0.0160227
Sobic.005G062700.1	0.0317634
Sobic.005G063200.1	0.00999395
Sobic.005G063500.2	0.00260012
Sobic.005G064700.1	0.00124407
Sobic.005G067400.1	0.00766159
Sobic.005G070301.1	0.00392605
Sobic.005G071300.2	0.014943
Sobic.005G072000.1	8.67e-23
Sobic.005G075000.1	2.65e-08
Sobic.005G075100.1	3.48e-07
Sobic.005G075200.2	0.00545099
Sobic.005G075500.2	3.22e-09
Sobic.005G076650.1	8.16e-10
Sobic.005G076700.1	4.62e-08
Sobic.005G076800.1	2.35e-07
Sobic.005G077933.1	9.19e-19
Sobic.005G078400.1	1.02e-06
Sobic.005G078500.1	0.023899
Sobic.005G079300.1	0.0094213
Sobic.005G080700.1	2.34e-07
Sobic.005G080800.1	1.34e-20
Sobic.005G082400.1	0.0336843
Sobic.005G082950.1	0.00010322
Sobic.005G083000.1	1.52e-10
Sobic.005G083400.2	3.71e-05
Sobic.005G084100.1	0.0428749
Sobic.005G085100.1	4.66e-07
Sobic.005G086000.1	0.00563435
Sobic.005G087666.1	0.00174847
Sobic.005G088200.1	0.0324127
Sobic.005G090000.1	0.00070076
Sobic.005G091600.1	0.0118843
Sobic.005G098200.1	0.0302357
Sobic.005G098300.1	6.42e-06
Sobic.005G100250.1	0.00239279
Sobic.005G101600.2	0.00184067
Sobic.005G101800.2	0.026483
Sobic.005G101900.1	0.0223591
Sobic.005G103700.1	0.00056144
Sobic.005G104400.1	0.0118538
Sobic.005G109800.1	1.33e-11
Sobic.005G109900.1	1.46e-05
Sobic.005G110040.1	0.0035494
Sobic.005G110448.1	1.37e-05
Sobic.005G110700.1	2.47e-12
Sobic.005G114800.2	0.0269993
Sobic.005G115000.1	0.00033451
Sobic.005G115350.1	0.0293801
Sobic.005G117400.2	0.0301648
Sobic.005G118400.1	0.0130308
Sobic.005G118500.1	0.0372303
Sobic.005G119250.1	0.00684151
Sobic.005G122300.1	8.82e-05
Sobic.005G122500.1	0.0144694
Sobic.005G127900.1	0.00414203
Sobic.005G128700.1	0.00077275
Sobic.005G129501.1	0.0303812
Sobic.005G130200.2	0.0490658
Sobic.005G130900.1	0.00440727
Sobic.005G131100.1	0.0121644
Sobic.005G131500.1	3.13e-07
Sobic.005G137000.1	0.0156528
Sobic.005G137200.1	0.0216432
Sobic.005G137400.1	0.0323474
Sobic.005G137900.1	0.0201463
Sobic.005G138100.1	0.0339068
Sobic.005G140300.1	0.0305292
Sobic.005G141500.1	0.00066077
Sobic.005G142000.1	0.00232806
Sobic.005G144600.1	0.0086424
Sobic.005G146200.1	0.0213359
Sobic.005G147100.1	0.0462004
Sobic.005G147400.1	0.0207131
Sobic.005G148600.1	0.00746988
Sobic.005G148700.1	0.00105144
Sobic.005G149800.1	0.00011355
Sobic.005G150200.1	0.023899
Sobic.005G152400.1	0.0266772
Sobic.005G152550.1	0.00088883
Sobic.005G152700.1	8.81e-05
Sobic.005G152932.1	5.83e-05
Sobic.005G153200.1	0.0241539
Sobic.005G153400.1	4.31e-10
Sobic.005G153500.1	3.43e-09
Sobic.005G153600.1	7.01e-11
Sobic.005G156100.1	0.030639
Sobic.005G156450.1	0.0249227
Sobic.005G156700.1	4.47e-07
Sobic.005G160000.1	1.46e-06
Sobic.005G166000.2	6.87e-46
Sobic.005G167800.1	0.0467818
Sobic.005G168500.1	0.0220712
Sobic.005G169300.1	0.0289318
Sobic.005G169400.1	2.48e-05
Sobic.005G170000.1	0.0464045
Sobic.005G170150.1	0.00374283
Sobic.005G170400.2	0.00600497
Sobic.005G171900.1	2.26e-06
Sobic.005G172200.1	0.0288249
Sobic.005G172400.1	0.0166831
Sobic.005G173800.1	0.0238311
Sobic.005G174100.1	0.00877643
Sobic.005G174200.1	2.05e-12
Sobic.005G174700.1	0.0307103
Sobic.005G174900.1	3.65e-10
Sobic.005G177200.1	5.98e-05
Sobic.005G180900.1	0.0114838
Sobic.005G181000.3	0.0488489
Sobic.005G181400.1	0.0062891
Sobic.005G183300.1	0.00496649
Sobic.005G184400.1	0.0021274
Sobic.005G184700.1	0.0131524
Sobic.005G184800.1	0.00827492
Sobic.005G185400.1	0.00010135
Sobic.005G185600.1	0.00121775
Sobic.005G186250.1	0.0114838
Sobic.005G186300.1	9.45e-08
Sobic.005G187100.1	0.00269472
Sobic.005G188600.1	0.00158133
Sobic.005G189700.1	5.66e-07
Sobic.005G189800.1	0.0473331
Sobic.005G190300.1	0.00166491
Sobic.005G192700.1	0.0322026
Sobic.005G192900.1	3.81e-09
Sobic.005G193700.1	0.0314556
Sobic.005G194800.1	0.0306364
Sobic.005G196000.2	0.036973
Sobic.005G196400.1	1.62e-05
Sobic.005G204800.1	0.00021289
[truncated: 1,086 more rows]

## Sheet: Table S8
Table S8. Normalized counts for differentially expressed genesand FDR adjusted p-value for carotenoid content group (High vs Low) at 14 DAP
[truncated: 49 more rows]

[truncated: 6 more sheets: Table S9, Table S10, Table S11, Table S12, Table S13, Table S14]
